# Supplementary material for: Transcriptome Analysis of Hamelia patens (Rubiaceae) Anthers Reveals Candidate Genes for Tapetum and Pollen Wall Development
Source: Front Plant Sci. 2017 Jan 6;7:1991. doi: 10.3389/fpls.2016.01991 (PMC5220384; doi:10.3389/fpls.2016.01991)
Supplement: TABLE S1 — Primers used in q-PCR. [file Table_1.xlsx]

## Sheet: Sheet1
Gene ID	Primer
Unigene32349_Hamelia_ABCD	Forward 5'-TGATGAGCTTGTGTCCATTCT-3'
	Reverse 5'-CCTCCAACTTGGAAGTGTTCA-3'
Unigene33351_Hamelia_ABCD	Forward 5'-TGGCTCATGTTCTATATCCCA-3'
	Reverse 5'-GGATTGCAGACACAGTCAAGG-3'
Unigene30723_Hamelia_ABCD	Forward 5'-AGGCAGGAACGTATAAGGAAA-3'
	Reverse 5'-AACGCTCTTGCTTCCGGTAAT-3'
Unigene30846_Hamelia_ABCD	Forward 5'-TGGTGGTTTGAGATGGGTTT-3'
	Reverse 5'-ATTGTACTGCTTAGTGGCGCT-3'
Unigene1497_Hamelia_ABCD	Forward 5'-GAAAGGGTCCTCAATCCAAA-3'
	Reverse 5'-GAAATTTTAGGAACCAAGGCA-3'
Unigene34885_Hamelia_ABCD	Forward 5'-TTGCTCGAACTAACGCGAAAT-3'
	Reverse 5'-TGGGAGTTGTGGTGATGATTG-3'
Unigene27400_Hamelia_ABCD	Forward 5'- TGGCTAGGACGGTTGGAATG-3'
	Reverse 5'- TAGCTTCATCACTTTGCCCGT-3'
Unigene8854_Hamelia_ABCD	Forward 5'- TAGCGAAGAAGCGACAAGGT-3'
	Reverse 5'- ACAGTACTAGTAACCGCTGCC-3'
Unigene29363_Hamelia_ABCD	Forward 5'- TCAACTTGATGCACTTGCAGAC-3'
	Reverse 5'- TGTCTTGAGCCTGAGGGTTG-3'
Unigene34182_Hamelia_ABCD	Forward 5'- CGAAAATCAGTGGAGCAAGCC-3'
	Reverse 5'- ATGCATCCCATCAACATTCGG-3'
CL9729.Contig3_Hamelia_ABCD	Forward 5'- ACAGCGGGCGGTACAATTAC-3'
	Reverse 5'- AGGTGGGGGAATAGCACGTC-3'
CL12695.Contig1_Hamelia_ABCD	Forward 5'- AGCAGGAGGACTCTGATGGAC-3'
	Reverse 5'- TTCACCTCCTTCCTTCTGCAAC-3'
CL3181.Contig1_Hamelia_ABCD	Forward 5'- GCTAGTAGGAGAGCTTTAGCAG-3'
	Reverse 5'- CACTTTGTCCTCCAGCCTTG-3'
Unigene27320_Hamelia_ABCD	Forward 5'- TCCTGTCTCTACTGTTCTCGC-3'
	Reverse 5'- CTCTTTCACGCTTGTGGGC-3'
Unigene23525_Hamelia_ABCD	Forward 5'- AGGCTCCTGACTTGTATGTGC-3'
	Reverse 5'- TGTGTGGACAACAACAAATGGT-3'
Unigene29040_Hamelia_ABCD	Forward 5'- GGCCTTGTTGGTGATGATGTT-3'
	Reverse 5'- GGAGTCCTCCTTTGCCTTATT-3'
Unigene32989_Hamelia_ABCD	Forward 5'- TTCTGGAACCAGATTTCGGC-3'
	Reverse 5'- CAGCCGATTCAGCAAGGCTAT-3'
Unigene15163_Hamelia_ABCD	Forward 5'-CATTTCGGCAACCTCCTCAAG-3'
	Reverse 5'- GCTGCGATGAATGCACAAGT-3'
Unigene28354_Hamelia_ABCD	Forward 5'- GAGTTCCGGTTGGCATTCCT-3'
	Reverse 5'- AATTACAGCTGCGAAAACGGG-3'
Unigene30147_Hamelia_ABCD	Forward 5'- TCGACGCAGCTTGAATCACT-3'
	Reverse 5'- GGTCCAAGAATGCGAGGAATG-3'
