# Supplementary material for: Transcriptome Analysis of Hamelia patens (Rubiaceae) Anthers Reveals Candidate Genes for Tapetum and Pollen Wall Development
Source: Front Plant Sci. 2017 Jan 6;7:1991. doi: 10.3389/fpls.2016.01991 (PMC5220384; doi:10.3389/fpls.2016.01991)
Supplement: TABLE S2 — Result of KEGG annotation. [file Table_2.xlsx]

## Sheet: Sheet1
#	Pathway	All genes with pathway annotation (31169)	Pathway ID	Level 1	Level 2
1	Metabolic pathways	6975 (22.38%)	ko01100	Metabolism	Global map
2	Biosynthesis of secondary metabolites	3465 (11.12%)	ko01110	Metabolism	Global map
3	Plant-pathogen interaction	1796 (5.76%)	ko04626	Organismal Systems	Environmental adaptation
4	Plant hormone signal transduction	1609 (5.16%)	ko04075	Environmental Information Processing	Signal transduction
5	RNA transport	1070 (3.43%)	ko03013	Genetic Information Processing	Translation
6	Spliceosome	1041 (3.34%)	ko03040	Genetic Information Processing	Transcription
7	Starch and sucrose metabolism	879 (2.82%)	ko00500	Metabolism	Carbohydrate metabolism
8	Endocytosis	872 (2.8%)	ko04144	Cellular Processes	Transport and catabolism
9	Glycerophospholipid metabolism	794 (2.55%)	ko00564	Metabolism	Lipid metabolism
10	Protein processing in endoplasmic reticulum	791 (2.54%)	ko04141	Genetic Information Processing	Folding, sorting and degradation
11	Ubiquitin mediated proteolysis	648 (2.08%)	ko04120	Genetic Information Processing	Folding, sorting and degradation
12	RNA degradation	646 (2.07%)	ko03018	Genetic Information Processing	Folding, sorting and degradation
13	Purine metabolism	615 (1.97%)	ko00230	Metabolism	Nucleotide metabolism
14	Ribosome biogenesis in eukaryotes	584 (1.87%)	ko03008	Genetic Information Processing	Translation
15	Ether lipid metabolism	580 (1.86%)	ko00565	Metabolism	Lipid metabolism
16	mRNA surveillance pathway	579 (1.86%)	ko03015	Genetic Information Processing	Translation
17	Pyrimidine metabolism	579 (1.86%)	ko00240	Metabolism	Nucleotide metabolism
18	Phenylpropanoid biosynthesis	539 (1.73%)	ko00940	Metabolism	Biosynthesis of other secondary metabolites
19	Ribosome	525 (1.68%)	ko03010	Genetic Information Processing	Translation
20	ABC transporters	393 (1.26%)	ko02010	Environmental Information Processing	Membrane transport
21	Oxidative phosphorylation	390 (1.25%)	ko00190	Metabolism	Energy metabolism
22	Pentose and glucuronate interconversions	387 (1.24%)	ko00040	Metabolism	Carbohydrate metabolism
23	Glycolysis / Gluconeogenesis	355 (1.14%)	ko00010	Metabolism	Carbohydrate metabolism
24	Phagosome	352 (1.13%)	ko04145	Cellular Processes	Transport and catabolism
25	Amino sugar and nucleotide sugar metabolism	349 (1.12%)	ko00520	Metabolism	Carbohydrate metabolism
26	RNA polymerase	306 (0.98%)	ko03020	Genetic Information Processing	Transcription
27	Cyanoamino acid metabolism	301 (0.97%)	ko00460	Metabolism	Metabolism of other amino acids
28	Circadian rhythm - plant	291 (0.93%)	ko04712	Organismal Systems	Environmental adaptation
29	Nucleotide excision repair	279 (0.9%)	ko03420	Genetic Information Processing	Replication and repair
30	Phosphatidylinositol signaling system	266 (0.85%)	ko04070	Environmental Information Processing	Signal transduction
31	Inositol phosphate metabolism	264 (0.85%)	ko00562	Metabolism	Carbohydrate metabolism
32	Homologous recombination	260 (0.83%)	ko03440	Genetic Information Processing	Replication and repair
33	Zeatin biosynthesis	258 (0.83%)	ko00908	Metabolism	Metabolism of terpenoids and polyketides
34	Peroxisome	254 (0.81%)	ko04146	Cellular Processes	Transport and catabolism
35	Flavonoid biosynthesis	253 (0.81%)	ko00941	Metabolism	Biosynthesis of other secondary metabolites
36	Glutathione metabolism	251 (0.81%)	ko00480	Metabolism	Metabolism of other amino acids
37	Pyruvate metabolism	248 (0.8%)	ko00620	Metabolism	Carbohydrate metabolism
38	Galactose metabolism	246 (0.79%)	ko00052	Metabolism	Carbohydrate metabolism
39	Carotenoid biosynthesis	244 (0.78%)	ko00906	Metabolism	Metabolism of terpenoids and polyketides
40	Other glycan degradation	227 (0.73%)	ko00511	Metabolism	Glycan biosynthesis and metabolism
41	Stilbenoid, diarylheptanoid and gingerol biosynthesis	224 (0.72%)	ko00945	Metabolism	Biosynthesis of other secondary metabolites
42	Cysteine and methionine metabolism	218 (0.7%)	ko00270	Metabolism	Amino acid metabolism
43	Arginine and proline metabolism	213 (0.68%)	ko00330	Metabolism	Amino acid metabolism
44	Terpenoid backbone biosynthesis	208 (0.67%)	ko00900	Metabolism	Metabolism of terpenoids and polyketides
45	DNA replication	206 (0.66%)	ko03030	Genetic Information Processing	Replication and repair
46	Basal transcription factors	198 (0.64%)	ko03022	Genetic Information Processing	Transcription
47	Aminoacyl-tRNA biosynthesis	196 (0.63%)	ko00970	Genetic Information Processing	Translation
48	Glycine, serine and threonine metabolism	192 (0.62%)	ko00260	Metabolism	Amino acid metabolism
49	Limonene and pinene degradation	191 (0.61%)	ko00903	Metabolism	Metabolism of terpenoids and polyketides
50	Glycosylphosphatidylinositol(GPI)-anchor biosynthesis	191 (0.61%)	ko00563	Metabolism	Glycan biosynthesis and metabolism
51	Mismatch repair	189 (0.61%)	ko03430	Genetic Information Processing	Replication and repair
52	Phenylalanine metabolism	189 (0.61%)	ko00360	Metabolism	Amino acid metabolism
53	Base excision repair	186 (0.6%)	ko03410	Genetic Information Processing	Replication and repair
54	Tyrosine metabolism	185 (0.59%)	ko00350	Metabolism	Amino acid metabolism
55	Ascorbate and aldarate metabolism	183 (0.59%)	ko00053	Metabolism	Carbohydrate metabolism
56	Fatty acid metabolism	180 (0.58%)	ko00071	Metabolism	Lipid metabolism
57	Carbon fixation in photosynthetic organisms	178 (0.57%)	ko00710	Metabolism	Energy metabolism
58	Alanine, aspartate and glutamate metabolism	177 (0.57%)	ko00250	Metabolism	Amino acid metabolism
59	Regulation of autophagy	173 (0.56%)	ko04140	Cellular Processes	Transport and catabolism
60	Glycerolipid metabolism	168 (0.54%)	ko00561	Metabolism	Lipid metabolism
61	Porphyrin and chlorophyll metabolism	167 (0.54%)	ko00860	Metabolism	Metabolism of cofactors and vitamins
62	Steroid biosynthesis	164 (0.53%)	ko00100	Metabolism	Lipid metabolism
63	alpha-Linolenic acid metabolism	164 (0.53%)	ko00592	Metabolism	Lipid metabolism
64	Fructose and mannose metabolism	163 (0.52%)	ko00051	Metabolism	Carbohydrate metabolism
65	Phenylalanine, tyrosine and tryptophan biosynthesis	161 (0.52%)	ko00400	Metabolism	Amino acid metabolism
66	Ubiquinone and other terpenoid-quinone biosynthesis	153 (0.49%)	ko00130	Metabolism	Metabolism of cofactors and vitamins
67	N-Glycan biosynthesis	147 (0.47%)	ko00510	Metabolism	Glycan biosynthesis and metabolism
68	Valine, leucine and isoleucine degradation	146 (0.47%)	ko00280	Metabolism	Amino acid metabolism
69	Natural killer cell mediated cytotoxicity	139 (0.45%)	ko04650	Organismal Systems	Immune system
70	Protein export	139 (0.45%)	ko03060	Genetic Information Processing	Folding, sorting and degradation
71	Pentose phosphate pathway	139 (0.45%)	ko00030	Metabolism	Carbohydrate metabolism
72	Proteasome	139 (0.45%)	ko03050	Genetic Information Processing	Folding, sorting and degradation
73	Diterpenoid biosynthesis	139 (0.45%)	ko00904	Metabolism	Metabolism of terpenoids and polyketides
74	Brassinosteroid biosynthesis	135 (0.43%)	ko00905	Metabolism	Metabolism of terpenoids and polyketides
75	Cutin, suberine and wax biosynthesis	134 (0.43%)	ko00073	Metabolism	Lipid metabolism
76	Glyoxylate and dicarboxylate metabolism	133 (0.43%)	ko00630	Metabolism	Carbohydrate metabolism
77	Nitrogen metabolism	130 (0.42%)	ko00910	Metabolism	Energy metabolism
78	Citrate cycle (TCA cycle)	130 (0.42%)	ko00020	Metabolism	Carbohydrate metabolism
79	Propanoate metabolism	127 (0.41%)	ko00640	Metabolism	Carbohydrate metabolism
80	Photosynthesis	125 (0.4%)	ko00195	Metabolism	Energy metabolism
81	SNARE interactions in vesicular transport	122 (0.39%)	ko04130	Genetic Information Processing	Folding, sorting and degradation
82	Flavone and flavonol biosynthesis	119 (0.38%)	ko00944	Metabolism	Biosynthesis of other secondary metabolites
83	Tryptophan metabolism	118 (0.38%)	ko00380	Metabolism	Amino acid metabolism
84	Sphingolipid metabolism	112 (0.36%)	ko00600	Metabolism	Lipid metabolism
85	beta-Alanine metabolism	104 (0.33%)	ko00410	Metabolism	Metabolism of other amino acids
86	Glycosaminoglycan degradation	93 (0.3%)	ko00531	Metabolism	Glycan biosynthesis and metabolism
87	Histidine metabolism	92 (0.3%)	ko00340	Metabolism	Amino acid metabolism
88	Fatty acid biosynthesis	91 (0.29%)	ko00061	Metabolism	Lipid metabolism
89	Arachidonic acid metabolism	91 (0.29%)	ko00590	Metabolism	Lipid metabolism
90	Biosynthesis of unsaturated fatty acids	90 (0.29%)	ko01040	Metabolism	Lipid metabolism
91	Fatty acid elongation	90 (0.29%)	ko00062	Metabolism	Lipid metabolism
92	Linoleic acid metabolism	88 (0.28%)	ko00591	Metabolism	Lipid metabolism
93	Sulfur metabolism	75 (0.24%)	ko00920	Metabolism	Energy metabolism
94	Valine, leucine and isoleucine biosynthesis	73 (0.23%)	ko00290	Metabolism	Amino acid metabolism
95	Butanoate metabolism	68 (0.22%)	ko00650	Metabolism	Carbohydrate metabolism
96	Lysine degradation	67 (0.21%)	ko00310	Metabolism	Amino acid metabolism
97	Glycosphingolipid biosynthesis - ganglio series	66 (0.21%)	ko00604	Metabolism	Glycan biosynthesis and metabolism
98	Isoflavonoid biosynthesis	65 (0.21%)	ko00943	Metabolism	Biosynthesis of other secondary metabolites
99	Selenocompound metabolism	65 (0.21%)	ko00450	Metabolism	Metabolism of other amino acids
100	Circadian rhythm - mammal	65 (0.21%)	ko04710	Organismal Systems	Environmental adaptation
101	Taurine and hypotaurine metabolism	64 (0.21%)	ko00430	Metabolism	Metabolism of other amino acids
102	Riboflavin metabolism	60 (0.19%)	ko00740	Metabolism	Metabolism of cofactors and vitamins
103	Pantothenate and CoA biosynthesis	60 (0.19%)	ko00770	Metabolism	Metabolism of cofactors and vitamins
104	Folate biosynthesis	60 (0.19%)	ko00790	Metabolism	Metabolism of cofactors and vitamins
105	Nicotinate and nicotinamide metabolism	59 (0.19%)	ko00760	Metabolism	Metabolism of cofactors and vitamins
106	Lysine biosynthesis	57 (0.18%)	ko00300	Metabolism	Amino acid metabolism
107	Tropane, piperidine and pyridine alkaloid biosynthesis	57 (0.18%)	ko00960	Metabolism	Biosynthesis of other secondary metabolites
108	Isoquinoline alkaloid biosynthesis	54 (0.17%)	ko00950	Metabolism	Biosynthesis of other secondary metabolites
109	Indole alkaloid biosynthesis	52 (0.17%)	ko00901	Metabolism	Biosynthesis of other secondary metabolites
110	Vitamin B6 metabolism	50 (0.16%)	ko00750	Metabolism	Metabolism of cofactors and vitamins
111	Benzoxazinoid biosynthesis	49 (0.16%)	ko00402	Metabolism	Biosynthesis of other secondary metabolites
112	One carbon pool by folate	48 (0.15%)	ko00670	Metabolism	Metabolism of cofactors and vitamins
113	Glucosinolate biosynthesis	46 (0.15%)	ko00966	Metabolism	Biosynthesis of other secondary metabolites
114	Other types of O-glycan biosynthesis	42 (0.13%)	ko00514	Metabolism	Glycan biosynthesis and metabolism
115	Sulfur relay system	38 (0.12%)	ko04122	Genetic Information Processing	Folding, sorting and degradation
116	Sesquiterpenoid and triterpenoid biosynthesis	35 (0.11%)	ko00909	Metabolism	Metabolism of terpenoids and polyketides
117	Monoterpenoid biosynthesis	35 (0.11%)	ko00902	Metabolism	Metabolism of terpenoids and polyketides
118	Thiamine metabolism	32 (0.1%)	ko00730	Metabolism	Metabolism of cofactors and vitamins
119	Non-homologous end-joining	31 (0.1%)	ko03450	Genetic Information Processing	Replication and repair
120	Photosynthesis - antenna proteins	29 (0.09%)	ko00196	Metabolism	Energy metabolism
121	Synthesis and degradation of ketone bodies	28 (0.09%)	ko00072	Metabolism	Lipid metabolism
122	Glycosphingolipid biosynthesis - globo series	25 (0.08%)	ko00603	Metabolism	Glycan biosynthesis and metabolism
123	C5-Branched dibasic acid metabolism	15 (0.05%)	ko00660	Metabolism	Carbohydrate metabolism
124	Anthocyanin biosynthesis	15 (0.05%)	ko00942	Metabolism	Biosynthesis of other secondary metabolites
125	Lipoic acid metabolism	11 (0.04%)	ko00785	Metabolism	Metabolism of cofactors and vitamins
126	Caffeine metabolism	7 (0.02%)	ko00232	Metabolism	Biosynthesis of other secondary metabolites
127	Biotin metabolism	5 (0.02%)	ko00780	Metabolism	Metabolism of cofactors and vitamins
128	Betalain biosynthesis	2 (0.01%)	ko00965	Metabolism	Biosynthesis of other secondary metabolites
