# Supplementary material for: Transcriptome Analysis of Hamelia patens (Rubiaceae) Anthers Reveals Candidate Genes for Tapetum and Pollen Wall Development
Source: Front Plant Sci. 2017 Jan 6;7:1991. doi: 10.3389/fpls.2016.01991 (PMC5220384; doi:10.3389/fpls.2016.01991)
Supplement: TABLE S3 — Alignment result of the H. patens unigenes with the coffee genome. [file Table_3.xlsx]

## Sheet: sheet A
unigene_id	coffee_id	coverage_unigene	coverage_coffee
CL12473.Contig2_Hamelia_ABCD	Cc00_g00030	0.81	0.901
CL12473.Contig1_Hamelia_ABCD	Cc00_g00030	0.818	0.901
Unigene25700_Hamelia_ABCD	Cc00_g00110	0.204	0.118
CL5009.Contig1_Hamelia_ABCD	Cc00_g00120	0.461	0.213
Unigene20481_Hamelia_ABCD	Cc00_g00130	0.405	0.231
Unigene19061_Hamelia_ABCD	Cc00_g00170	0.902	0.487
CL12838.Contig1_Hamelia_ABCD	Cc00_g00180	0.639	0.185	Note: All the unigenes of H. patens anthers were blast against the coffee CDSs, duplicates were removed. The third line is the ratios between matched lengths and unigene lengths. The forth line is the ratios between matched lengths and coffee CDSs.
Unigene28138_Hamelia_ABCD	Cc00_g00190	0.524	0.55
Unigene28137_Hamelia_ABCD	Cc00_g00190	0.473	0.339
CL7451.Contig4_Hamelia_ABCD	Cc00_g00210	0.161	0.038
CL7451.Contig2_Hamelia_ABCD	Cc00_g00210	0.186	0.038
CL11785.Contig2_Hamelia_ABCD	Cc00_g00210	0.26	0.018
Unigene20702_Hamelia_ABCD	Cc00_g00280	0.145	0.051
Unigene2739_Hamelia_ABCD	Cc00_g00390	0.044	0.183
CL12158.Contig4_Hamelia_ABCD	Cc00_g00430	0.101	0.599
CL12158.Contig3_Hamelia_ABCD	Cc00_g00430	0.105	0.599
CL12158.Contig2_Hamelia_ABCD	Cc00_g00430	0.102	0.599
CL12158.Contig1_Hamelia_ABCD	Cc00_g00430	0.106	0.599
CL9761.Contig2_Hamelia_ABCD	Cc00_g00480	0.216	0.912
CL13697.Contig2_Hamelia_ABCD	Cc00_g00480	0.236	0.907
CL13697.Contig1_Hamelia_ABCD	Cc00_g00480	0.187	0.921
CL8888.Contig2_Hamelia_ABCD	Cc00_g00590	0.401	0.133
Unigene16836_Hamelia_ABCD	Cc00_g00630	0.205	0.028
Unigene21787_Hamelia_ABCD	Cc00_g00650	0.05	0.025
Unigene30465_Hamelia_ABCD	Cc00_g00820	0.471	0.889
CL9629.Contig1_Hamelia_ABCD	Cc00_g00830	0.273	0.046
Unigene7116_Hamelia_ABCD	Cc00_g00880	0.911	0.024
CL10236.Contig2_Hamelia_ABCD	Cc00_g00910	0.394	0.688
CL10236.Contig1_Hamelia_ABCD	Cc00_g00910	0.36	0.619
Unigene27875_Hamelia_ABCD	Cc00_g00950	0.453	0.627
Unigene41993_Hamelia_ABCD	Cc00_g00990	0.551	0.154
Unigene41992_Hamelia_ABCD	Cc00_g00990	0.492	0.152
CL262.Contig4_Hamelia_ABCD	Cc00_g00990	0.672	0.727
CL262.Contig3_Hamelia_ABCD	Cc00_g00990	0.727	0.738
CL262.Contig2_Hamelia_ABCD	Cc00_g00990	0.906	0.431
Unigene22483_Hamelia_ABCD	Cc00_g01110	0.751	0.728
Unigene22551_Hamelia_ABCD	Cc00_g01180	0.693	0.878
Unigene6161_Hamelia_ABCD	Cc00_g01190	0.92	0.308
Unigene24745_Hamelia_ABCD	Cc00_g01300	0.038	0.035
CL12983.Contig2_Hamelia_ABCD	Cc00_g01570	0.276	0.703
CL12983.Contig1_Hamelia_ABCD	Cc00_g01570	0.261	0.695
Unigene19766_Hamelia_ABCD	Cc00_g01600	0.681	0.823
CL14100.Contig2_Hamelia_ABCD	Cc00_g01610	0.089	0.964
CL14100.Contig1_Hamelia_ABCD	Cc00_g01610	0.063	0.964
Unigene42102_Hamelia_ABCD	Cc00_g01650	0.116	0.291
CL13199.Contig2_Hamelia_ABCD	Cc00_g01650	0.098	0.745
CL10573.Contig2_Hamelia_ABCD	Cc00_g01660	0.028	0.029
CL10573.Contig1_Hamelia_ABCD	Cc00_g01660	0.017	0.029
Unigene37704_Hamelia_ABCD	Cc00_g01740	0.125	0.192
Unigene37699_Hamelia_ABCD	Cc00_g01740	0.119	0.72
CL9122.Contig1_Hamelia_ABCD	Cc00_g01740	0.022	0.075
Unigene39873_Hamelia_ABCD	Cc00_g01770	0.05	0.088
Unigene41579_Hamelia_ABCD	Cc00_g01780	0.238	0.796
Unigene41558_Hamelia_ABCD	Cc00_g01810	0.434	0.632
Unigene41546_Hamelia_ABCD	Cc00_g01810	0.173	0.333
CL14872.Contig1_Hamelia_ABCD	Cc00_g01840	0.038	0.125
CL14407.Contig2_Hamelia_ABCD	Cc00_g01870	0.051	0.38
CL14407.Contig1_Hamelia_ABCD	Cc00_g01870	0.096	0.38
Unigene37562_Hamelia_ABCD	Cc00_g01900	0.052	0.152
CL4976.Contig2_Hamelia_ABCD	Cc00_g01990	0.464	0.836
CL2406.Contig1_Hamelia_ABCD	Cc00_g02130	0.259	0.019
CL9530.Contig1_Hamelia_ABCD	Cc00_g02270	0.241	0.022
Unigene13944_Hamelia_ABCD	Cc00_g02360	0.89	0.276
Unigene39148_Hamelia_ABCD	Cc00_g02390	0.767	0.106
CL9971.Contig2_Hamelia_ABCD	Cc00_g02390	0.791	0.408
CL9971.Contig1_Hamelia_ABCD	Cc00_g02390	0.912	0.451
CL11574.Contig2_Hamelia_ABCD	Cc00_g02480	0.058	0.211
CL11574.Contig1_Hamelia_ABCD	Cc00_g02480	0.06	0.211
Unigene42754_Hamelia_ABCD	Cc00_g02560	0.891	0.131
Unigene42753_Hamelia_ABCD	Cc00_g02560	0.861	0.033
Unigene42751_Hamelia_ABCD	Cc00_g02560	0.918	0.163
CL2374.Contig2_Hamelia_ABCD	Cc00_g02560	0.924	0.212
CL2374.Contig1_Hamelia_ABCD	Cc00_g02560	0.749	0.084
CL10132.Contig2_Hamelia_ABCD	Cc00_g02560	0.924	0.135
CL10132.Contig1_Hamelia_ABCD	Cc00_g02560	0.925	0.143
Unigene26249_Hamelia_ABCD	Cc00_g02680	0.545	0.889
CL7263.Contig1_Hamelia_ABCD	Cc00_g02750	0.089	0.212
Unigene19519_Hamelia_ABCD	Cc00_g02790	0.503	0.323
Unigene19518_Hamelia_ABCD	Cc00_g02790	0.499	0.644
CL14988.Contig2_Hamelia_ABCD	Cc00_g02960	0.185	0.022
CL9327.Contig1_Hamelia_ABCD	Cc00_g03310	0.864	0.6
Unigene42204_Hamelia_ABCD	Cc00_g03390	0.614	0.126
Unigene11375_Hamelia_ABCD	Cc00_g03390	0.218	0.102
Unigene11374_Hamelia_ABCD	Cc00_g03390	0.927	0.133
CL15633.Contig1_Hamelia_ABCD	Cc00_g03390	0.468	0.144
CL4767.Contig2_Hamelia_ABCD	Cc00_g03440	0.281	0.17
CL4767.Contig1_Hamelia_ABCD	Cc00_g03440	0.304	0.17
Unigene23796_Hamelia_ABCD	Cc00_g03470	0.154	0.35
Unigene43001_Hamelia_ABCD	Cc00_g03480	0.102	0.023
Unigene22542_Hamelia_ABCD	Cc00_g03600	0.331	0.875
Unigene2927_Hamelia_ABCD	Cc00_g03610	0.565	0.883
Unigene34654_Hamelia_ABCD	Cc00_g03620	0.625	0.878
Unigene34651_Hamelia_ABCD	Cc00_g03620	0.383	0.079
Unigene34649_Hamelia_ABCD	Cc00_g03620	0.62	0.878
CL1777.Contig2_Hamelia_ABCD	Cc00_g03620	0.623	0.586
CL1777.Contig1_Hamelia_ABCD	Cc00_g03620	0.591	0.252
Unigene23331_Hamelia_ABCD	Cc00_g03690	0.609	0.855
Unigene28806_Hamelia_ABCD	Cc00_g03790	0.456	0.322
Unigene29096_Hamelia_ABCD	Cc00_g03860	0.445	0.217
Unigene27175_Hamelia_ABCD	Cc00_g03880	0.48	0.271
CL4153.Contig4_Hamelia_ABCD	Cc00_g03930	0.791	0.825
CL4153.Contig3_Hamelia_ABCD	Cc00_g03930	0.809	0.844
CL4153.Contig2_Hamelia_ABCD	Cc00_g03930	0.794	0.844
CL4153.Contig1_Hamelia_ABCD	Cc00_g03930	0.806	0.825
Unigene23439_Hamelia_ABCD	Cc00_g04040	0.175	0.844
CL9894.Contig2_Hamelia_ABCD	Cc00_g04200	0.543	0.901
CL9894.Contig1_Hamelia_ABCD	Cc00_g04200	0.63	0.694
Unigene42701_Hamelia_ABCD	Cc00_g04230	0.052	0.109
CL5926.Contig1_Hamelia_ABCD	Cc00_g04260	0.494	0.816
Unigene34638_Hamelia_ABCD	Cc00_g04310	0.378	0.074
Unigene7638_Hamelia_ABCD	Cc00_g04370	0.466	0.712
Unigene31291_Hamelia_ABCD	Cc00_g04390	0.179	0.383
CL4361.Contig5_Hamelia_ABCD	Cc00_g04430	0.523	0.431
CL4361.Contig4_Hamelia_ABCD	Cc00_g04430	0.3	0.21
CL4361.Contig3_Hamelia_ABCD	Cc00_g04430	0.29	0.21
CL4361.Contig1_Hamelia_ABCD	Cc00_g04430	0.54	0.431
CL12221.Contig2_Hamelia_ABCD	Cc00_g04430	0.344	0.328
CL12221.Contig1_Hamelia_ABCD	Cc00_g04430	0.578	0.532
Unigene29551_Hamelia_ABCD	Cc00_g04450	0.199	0.18
Unigene38891_Hamelia_ABCD	Cc00_g04630	0.175	0.092
Unigene38890_Hamelia_ABCD	Cc00_g04630	0.251	0.092
CL343.Contig3_Hamelia_ABCD	Cc00_g04630	0.121	0.092
CL9991.Contig2_Hamelia_ABCD	Cc00_g04680	0.705	0.926
CL9991.Contig1_Hamelia_ABCD	Cc00_g04680	0.682	0.926
CL9185.Contig3_Hamelia_ABCD	Cc00_g04700	0.17	0.15
Unigene23978_Hamelia_ABCD	Cc00_g04720	0.695	0.9
Unigene6209_Hamelia_ABCD	Cc00_g04740	0.824	0.161
Unigene3772_Hamelia_ABCD	Cc00_g04740	0.669	0.119
CL7728.Contig3_Hamelia_ABCD	Cc00_g04760	0.487	0.289
CL7728.Contig2_Hamelia_ABCD	Cc00_g04760	0.435	0.289
CL7728.Contig1_Hamelia_ABCD	Cc00_g04760	0.41	0.289
CL7806.Contig1_Hamelia_ABCD	Cc00_g05020	0.249	0.079
Unigene35721_Hamelia_ABCD	Cc00_g05120	0.287	0.709
CL7017.Contig3_Hamelia_ABCD	Cc00_g05120	0.437	0.751
CL7017.Contig2_Hamelia_ABCD	Cc00_g05120	0.271	0.72
CL7017.Contig1_Hamelia_ABCD	Cc00_g05120	0.482	0.74
Unigene25617_Hamelia_ABCD	Cc00_g05140	0.513	0.892
Unigene23371_Hamelia_ABCD	Cc00_g05170	0.13	0.035
CL9684.Contig2_Hamelia_ABCD	Cc00_g05200	0.514	0.847
CL9684.Contig1_Hamelia_ABCD	Cc00_g05200	0.438	0.258
Unigene38029_Hamelia_ABCD	Cc00_g05310	0.569	0.037
Unigene38028_Hamelia_ABCD	Cc00_g05310	0.588	0.089
CL9102.Contig2_Hamelia_ABCD	Cc00_g05310	0.527	0.066
CL9102.Contig1_Hamelia_ABCD	Cc00_g05310	0.399	0.052
Unigene35571_Hamelia_ABCD	Cc00_g05610	0.74	0.42
Unigene33635_Hamelia_ABCD	Cc00_g05710	0.17	0.354
CL8777.Contig2_Hamelia_ABCD	Cc00_g05710	0.244	0.354
CL8777.Contig1_Hamelia_ABCD	Cc00_g05710	0.24	0.354
Unigene33636_Hamelia_ABCD	Cc00_g05730	0.55	0.31
CL13182.Contig1_Hamelia_ABCD	Cc00_g05790	0.043	0.378
Unigene19707_Hamelia_ABCD	Cc00_g05870	0.668	0.42
CL869.Contig1_Hamelia_ABCD	Cc00_g05920	0.212	0.012
Unigene27415_Hamelia_ABCD	Cc00_g06110	0.613	0.867
Unigene36607_Hamelia_ABCD	Cc00_g06230	0.117	0.032
Unigene294_Hamelia_ABCD	Cc00_g06320	0.157	0.458
Unigene72_Hamelia_ABCD	Cc00_g06480	0.42	0.118
CL199.Contig9_Hamelia_ABCD	Cc00_g06480	0.704	0.831
CL199.Contig8_Hamelia_ABCD	Cc00_g06480	0.699	0.82
CL199.Contig7_Hamelia_ABCD	Cc00_g06480	0.708	0.814
CL199.Contig6_Hamelia_ABCD	Cc00_g06480	0.713	0.825
CL199.Contig5_Hamelia_ABCD	Cc00_g06480	0.693	0.512
CL199.Contig4_Hamelia_ABCD	Cc00_g06480	0.686	0.501
CL199.Contig2_Hamelia_ABCD	Cc00_g06480	0.59	0.134
CL199.Contig1_Hamelia_ABCD	Cc00_g06480	0.617	0.145
Unigene38814_Hamelia_ABCD	Cc00_g06530	0.209	0.041
Unigene38813_Hamelia_ABCD	Cc00_g06530	0.583	0.509
CL7536.Contig1_Hamelia_ABCD	Cc00_g06540	0.399	0.064
Unigene9743_Hamelia_ABCD	Cc00_g06570	0.156	0.263
CL3179.Contig2_Hamelia_ABCD	Cc00_g06580	0.553	0.169
Unigene25687_Hamelia_ABCD	Cc00_g06590	0.71	0.431
CL678.Contig1_Hamelia_ABCD	Cc00_g06590	0.88	0.187
Unigene28998_Hamelia_ABCD	Cc00_g06610	0.423	0.844
Unigene30382_Hamelia_ABCD	Cc00_g06760	0.33	0.103
Unigene30381_Hamelia_ABCD	Cc00_g06760	0.296	0.159
Unigene35616_Hamelia_ABCD	Cc00_g06910	0.684	0.876
Unigene26831_Hamelia_ABCD	Cc00_g06920	0.202	0.079
CL8531.Contig3_Hamelia_ABCD	Cc00_g07020	0.841	0.647
CL8531.Contig2_Hamelia_ABCD	Cc00_g07020	0.799	0.914
CL8531.Contig1_Hamelia_ABCD	Cc00_g07020	0.798	0.914
CL12115.Contig2_Hamelia_ABCD	Cc00_g07180	0.739	0.458
Unigene31574_Hamelia_ABCD	Cc00_g07350	0.157	0.062
Unigene31572_Hamelia_ABCD	Cc00_g07350	0.777	0.219
Unigene29191_Hamelia_ABCD	Cc00_g07360	0.515	0.952
Unigene29190_Hamelia_ABCD	Cc00_g07360	0.425	0.923
Unigene32802_Hamelia_ABCD	Cc00_g07450	0.523	0.414
Unigene2882_Hamelia_ABCD	Cc00_g07450	0.35	0.14
CL2832.Contig3_Hamelia_ABCD	Cc00_g07470	0.547	0.904
CL2832.Contig2_Hamelia_ABCD	Cc00_g07470	0.574	0.904
CL2832.Contig1_Hamelia_ABCD	Cc00_g07470	0.561	0.904
Unigene27070_Hamelia_ABCD	Cc00_g07480	0.549	0.395
CL8352.Contig3_Hamelia_ABCD	Cc00_g07480	0.555	0.423
CL8352.Contig2_Hamelia_ABCD	Cc00_g07480	0.762	0.423
CL8352.Contig1_Hamelia_ABCD	Cc00_g07480	0.698	0.423
Unigene31082_Hamelia_ABCD	Cc00_g07510	0.724	0.44
Unigene27962_Hamelia_ABCD	Cc00_g07570	0.855	0.139
CL4517.Contig2_Hamelia_ABCD	Cc00_g07710	0.417	0.095
CL4517.Contig1_Hamelia_ABCD	Cc00_g07710	0.435	0.095
CL10045.Contig2_Hamelia_ABCD	Cc00_g07710	0.849	0.752
CL10045.Contig1_Hamelia_ABCD	Cc00_g07710	0.896	0.796
CL7380.Contig2_Hamelia_ABCD	Cc00_g07750	0.08	0.227
CL7380.Contig1_Hamelia_ABCD	Cc00_g07750	0.079	0.227
CL3616.Contig2_Hamelia_ABCD	Cc00_g07780	0.022	0.036
CL3616.Contig1_Hamelia_ABCD	Cc00_g07780	0.023	0.036
Unigene39372_Hamelia_ABCD	Cc00_g07800	0.782	0.906
CL5886.Contig4_Hamelia_ABCD	Cc00_g07850	0.018	0.02
CL5886.Contig3_Hamelia_ABCD	Cc00_g07850	0.018	0.02
Unigene25913_Hamelia_ABCD	Cc00_g07880	0.248	0.809
CL15309.Contig2_Hamelia_ABCD	Cc00_g07940	0.252	0.705
Unigene28720_Hamelia_ABCD	Cc00_g07970	0.706	0.704
CL3311.Contig8_Hamelia_ABCD	Cc00_g07970	0.157	0.634
CL3311.Contig7_Hamelia_ABCD	Cc00_g07970	0.777	0.484
CL3311.Contig6_Hamelia_ABCD	Cc00_g07970	0.114	0.444
CL3311.Contig5_Hamelia_ABCD	Cc00_g07970	0.193	0.854
CL3311.Contig4_Hamelia_ABCD	Cc00_g07970	0.613	0.294
CL3311.Contig3_Hamelia_ABCD	Cc00_g07970	0.146	0.634
CL3311.Contig2_Hamelia_ABCD	Cc00_g07970	0.181	0.854
CL3311.Contig1_Hamelia_ABCD	Cc00_g07970	0.106	0.444
CL13159.Contig2_Hamelia_ABCD	Cc00_g07970	0.313	0.193
CL13159.Contig1_Hamelia_ABCD	Cc00_g07970	0.417	0.413
Unigene32636_Hamelia_ABCD	Cc00_g07980	0.441	0.159
Unigene32635_Hamelia_ABCD	Cc00_g07980	0.872	0.142
Unigene32632_Hamelia_ABCD	Cc00_g07980	0.912	0.17
Unigene22152_Hamelia_ABCD	Cc00_g08160	0.55	0.886
Unigene31943_Hamelia_ABCD	Cc00_g08170	0.642	0.639
CL9748.Contig2_Hamelia_ABCD	Cc00_g08390	0.463	0.92
CL9748.Contig1_Hamelia_ABCD	Cc00_g08390	0.924	0.503
CL9085.Contig1_Hamelia_ABCD	Cc00_g08470	0.262	0.057
Unigene43151_Hamelia_ABCD	Cc00_g08660	0.913	0.067
Unigene43150_Hamelia_ABCD	Cc00_g08660	0.813	0.027
CL8893.Contig2_Hamelia_ABCD	Cc00_g08660	0.927	0.231
CL8893.Contig1_Hamelia_ABCD	Cc00_g08660	0.915	0.033
CL8757.Contig1_Hamelia_ABCD	Cc00_g08660	0.842	0.035
CL7056.Contig1_Hamelia_ABCD	Cc00_g08660	0.841	0.141
CL6691.Contig2_Hamelia_ABCD	Cc00_g08660	0.925	0.09
CL6691.Contig1_Hamelia_ABCD	Cc00_g08660	0.912	0.083
CL4281.Contig1_Hamelia_ABCD	Cc00_g08660	0.935	0.039
CL1824.Contig1_Hamelia_ABCD	Cc00_g08660	0.893	0.178
CL8117.Contig3_Hamelia_ABCD	Cc00_g08700	0.64	0.865
CL8117.Contig2_Hamelia_ABCD	Cc00_g08700	0.57	0.315
Unigene52147_Hamelia_ABCD	Cc00_g08760	0.519	0.071
CL536.Contig2_Hamelia_ABCD	Cc00_g08790	0.72	0.897
CL536.Contig1_Hamelia_ABCD	Cc00_g08790	0.393	0.905
CL1569.Contig2_Hamelia_ABCD	Cc00_g08790	0.162	0.054
CL1569.Contig1_Hamelia_ABCD	Cc00_g08790	0.165	0.052
Unigene41557_Hamelia_ABCD	Cc00_g08830	0.067	0.406
Unigene41556_Hamelia_ABCD	Cc00_g08830	0.044	0.406
Unigene41555_Hamelia_ABCD	Cc00_g08830	0.037	0.406
CL6004.Contig1_Hamelia_ABCD	Cc00_g08830	0.047	0.406
CL4659.Contig2_Hamelia_ABCD	Cc00_g08850	0.02	0.01
CL4659.Contig1_Hamelia_ABCD	Cc00_g08850	0.033	0.016
CL13249.Contig2_Hamelia_ABCD	Cc00_g08870	0.815	0.396
Unigene25975_Hamelia_ABCD	Cc00_g08900	0.483	0.722
CL12690.Contig2_Hamelia_ABCD	Cc00_g09040	0.425	0.893
CL12690.Contig1_Hamelia_ABCD	Cc00_g09040	0.434	0.893
Unigene38423_Hamelia_ABCD	Cc00_g09050	0.707	0.764
Unigene38422_Hamelia_ABCD	Cc00_g09050	0.252	0.085
Unigene34421_Hamelia_ABCD	Cc00_g09060	0.17	0.034
Unigene34420_Hamelia_ABCD	Cc00_g09060	0.903	0.218
Unigene23829_Hamelia_ABCD	Cc00_g09080	0.363	0.243
CL11274.Contig2_Hamelia_ABCD	Cc00_g09090	0.836	0.639
Unigene1712_Hamelia_ABCD	Cc00_g09100	0.289	0.029
CL5939.Contig6_Hamelia_ABCD	Cc00_g09100	0.698	0.612
CL5939.Contig5_Hamelia_ABCD	Cc00_g09100	0.556	0.818
CL5939.Contig4_Hamelia_ABCD	Cc00_g09100	0.724	0.272
CL5939.Contig12_Hamelia_ABCD	Cc00_g09100	0.704	0.533
CL5939.Contig11_Hamelia_ABCD	Cc00_g09100	0.694	0.873
CL5939.Contig10_Hamelia_ABCD	Cc00_g09100	0.603	0.818
Unigene6712_Hamelia_ABCD	Cc00_g09120	0.434	0.038
CL6708.Contig1_Hamelia_ABCD	Cc00_g09120	0.482	0.017
CL6671.Contig1_Hamelia_ABCD	Cc00_g09120	0.091	0.009
Unigene1180_Hamelia_ABCD	Cc00_g09230	0.645	0.91
Unigene930_Hamelia_ABCD	Cc00_g09360	0.469	0.905
CL9694.Contig1_Hamelia_ABCD	Cc00_g09360	0.438	0.905
CL5407.Contig1_Hamelia_ABCD	Cc00_g09480	0.37	0.036
CL13966.Contig1_Hamelia_ABCD	Cc00_g09520	0.017	0.206
Unigene5408_Hamelia_ABCD	Cc00_g09580	0.27	0.272
Unigene10480_Hamelia_ABCD	Cc00_g09660	0.029	0.025
Unigene48480_Hamelia_ABCD	Cc00_g09760	0.165	0.015
CL5920.Contig1_Hamelia_ABCD	Cc00_g09830	0.044	0.012
Unigene29002_Hamelia_ABCD	Cc00_g09850	0.073	0.127
Unigene17781_Hamelia_ABCD	Cc00_g09890	0.239	0.333
CL13940.Contig1_Hamelia_ABCD	Cc00_g09960	0.04	0.038
CL3124.Contig2_Hamelia_ABCD	Cc00_g09970	0.119	0.074
Unigene13948_Hamelia_ABCD	Cc00_g10060	0.176	0.26
Unigene39490_Hamelia_ABCD	Cc00_g10140	0.233	0.119
Unigene12041_Hamelia_ABCD	Cc00_g10310	0.119	0.055
Unigene5848_Hamelia_ABCD	Cc00_g10400	0.525	0.072
CL4051.Contig2_Hamelia_ABCD	Cc00_g10440	0.562	0.19
CL4051.Contig1_Hamelia_ABCD	Cc00_g10440	0.859	0.255
CL14964.Contig2_Hamelia_ABCD	Cc00_g10440	0.194	0.094
CL3167.Contig2_Hamelia_ABCD	Cc00_g10470	0.905	0.199
CL3167.Contig1_Hamelia_ABCD	Cc00_g10470	0.519	0.593
CL146.Contig2_Hamelia_ABCD	Cc00_g10470	0.128	0.066
CL146.Contig1_Hamelia_ABCD	Cc00_g10470	0.131	0.066
CL10364.Contig1_Hamelia_ABCD	Cc00_g10470	0.447	0.258
Unigene18311_Hamelia_ABCD	Cc00_g10480	0.327	0.21
CL2774.Contig2_Hamelia_ABCD	Cc00_g10480	0.497	0.901
Unigene21952_Hamelia_ABCD	Cc00_g10510	0.66	0.935
CL9186.Contig2_Hamelia_ABCD	Cc00_g10540	0.273	0.122
CL9186.Contig1_Hamelia_ABCD	Cc00_g10540	0.367	0.137
CL12442.Contig2_Hamelia_ABCD	Cc00_g10540	0.56	0.851
CL12442.Contig1_Hamelia_ABCD	Cc00_g10540	0.607	0.913
Unigene39142_Hamelia_ABCD	Cc00_g10570	0.321	0.102
CL4177.Contig7_Hamelia_ABCD	Cc00_g10570	0.903	0.453
Unigene24869_Hamelia_ABCD	Cc00_g10610	0.163	0.091
Unigene19170_Hamelia_ABCD	Cc00_g10670	0.347	0.18
CL10698.Contig1_Hamelia_ABCD	Cc00_g10710	0.26	0.679
Unigene43155_Hamelia_ABCD	Cc00_g10730	0.905	0.127
CL12972.Contig2_Hamelia_ABCD	Cc00_g10750	0.435	0.183
CL12972.Contig1_Hamelia_ABCD	Cc00_g10750	0.457	0.118
Unigene39303_Hamelia_ABCD	Cc00_g10910	0.06	0.035
Unigene20980_Hamelia_ABCD	Cc00_g10920	0.947	0.119
Unigene20547_Hamelia_ABCD	Cc00_g10920	0.887	0.128
CL6741.Contig5_Hamelia_ABCD	Cc00_g10930	0.654	0.881
Unigene35400_Hamelia_ABCD	Cc00_g10950	0.187	0.074
Unigene26147_Hamelia_ABCD	Cc00_g10990	0.61	0.179
CL2291.Contig3_Hamelia_ABCD	Cc00_g10990	0.54	0.171
Unigene4198_Hamelia_ABCD	Cc00_g11050	0.119	0.077
Unigene26145_Hamelia_ABCD	Cc00_g11080	0.024	0.021
Unigene38991_Hamelia_ABCD	Cc00_g11120	0.917	0.16
Unigene38990_Hamelia_ABCD	Cc00_g11120	0.868	0.62
Unigene38989_Hamelia_ABCD	Cc00_g11120	0.645	0.091
Unigene15243_Hamelia_ABCD	Cc00_g11190	0.254	0.016
Unigene34949_Hamelia_ABCD	Cc00_g11230	0.2	0.077
Unigene34948_Hamelia_ABCD	Cc00_g11230	0.03	0.077
Unigene22608_Hamelia_ABCD	Cc00_g11250	0.912	0.085
CL12249.Contig1_Hamelia_ABCD	Cc00_g11250	0.91	0.041
CL8172.Contig2_Hamelia_ABCD	Cc00_g11370	0.312	0.899
CL8172.Contig1_Hamelia_ABCD	Cc00_g11370	0.246	0.654
Unigene38095_Hamelia_ABCD	Cc00_g11430	0.372	0.426
CL9938.Contig2_Hamelia_ABCD	Cc00_g11430	0.233	0.224
CL286.Contig4_Hamelia_ABCD	Cc00_g11430	0.719	0.645
CL286.Contig3_Hamelia_ABCD	Cc00_g11430	0.699	0.576
CL286.Contig1_Hamelia_ABCD	Cc00_g11430	0.736	0.705
CL14913.Contig2_Hamelia_ABCD	Cc00_g11480	0.218	0.308
CL7945.Contig4_Hamelia_ABCD	Cc00_g11520	0.705	0.089
Unigene41822_Hamelia_ABCD	Cc00_g11550	0.361	0.257
CL12385.Contig3_Hamelia_ABCD	Cc00_g11590	0.066	0.09
CL12385.Contig2_Hamelia_ABCD	Cc00_g11590	0.064	0.09
CL12385.Contig1_Hamelia_ABCD	Cc00_g11590	0.065	0.09
Unigene2827_Hamelia_ABCD	Cc00_g11610	0.512	0.189
Unigene20674_Hamelia_ABCD	Cc00_g11610	0.731	0.392
Unigene33429_Hamelia_ABCD	Cc00_g11800	0.067	0.575
CL15484.Contig2_Hamelia_ABCD	Cc00_g11800	0.078	0.575
CL15484.Contig1_Hamelia_ABCD	Cc00_g11800	0.079	0.575
Unigene37417_Hamelia_ABCD	Cc00_g12120	0.476	0.109
CL13524.Contig4_Hamelia_ABCD	Cc00_g12130	0.512	0.822
CL13524.Contig3_Hamelia_ABCD	Cc00_g12130	0.55	0.822
CL13524.Contig2_Hamelia_ABCD	Cc00_g12130	0.562	0.829
CL13524.Contig1_Hamelia_ABCD	Cc00_g12130	0.645	0.88
Unigene23342_Hamelia_ABCD	Cc00_g12170	0.739	0.413
CL8834.Contig2_Hamelia_ABCD	Cc00_g12240	0.743	0.089
CL8834.Contig1_Hamelia_ABCD	Cc00_g12240	0.81	0.331
Unigene22420_Hamelia_ABCD	Cc00_g12250	0.443	0.033
Unigene10708_Hamelia_ABCD	Cc00_g12250	0.072	0.012
Unigene41441_Hamelia_ABCD	Cc00_g12260	0.522	0.071
CL14446.Contig1_Hamelia_ABCD	Cc00_g12260	0.401	0.105
CL14320.Contig1_Hamelia_ABCD	Cc00_g12310	0.127	0.476
Unigene19820_Hamelia_ABCD	Cc00_g12330	0.393	0.633
CL5021.Contig1_Hamelia_ABCD	Cc00_g12400	0.193	0.053
CL2996.Contig2_Hamelia_ABCD	Cc00_g12400	0.03	0.031
CL1237.Contig5_Hamelia_ABCD	Cc00_g12400	0.766	0.293
CL1237.Contig4_Hamelia_ABCD	Cc00_g12400	0.742	0.295
Unigene26659_Hamelia_ABCD	Cc00_g12510	0.326	0.208
Unigene14044_Hamelia_ABCD	Cc00_g12560	0.079	0.015
Unigene44684_Hamelia_ABCD	Cc00_g12610	0.49	0.869
Unigene25901_Hamelia_ABCD	Cc00_g12630	0.611	0.906
CL15489.Contig2_Hamelia_ABCD	Cc00_g12650	0.015	0.06
CL15489.Contig1_Hamelia_ABCD	Cc00_g12650	0.014	0.06
Unigene28404_Hamelia_ABCD	Cc00_g12820	0.645	0.856
CL8327.Contig2_Hamelia_ABCD	Cc00_g12830	0.78	0.052
CL8327.Contig1_Hamelia_ABCD	Cc00_g12830	0.762	0.187
CL6436.Contig2_Hamelia_ABCD	Cc00_g12840	0.683	0.757
CL6436.Contig1_Hamelia_ABCD	Cc00_g12840	0.664	0.876
Unigene33217_Hamelia_ABCD	Cc00_g12870	0.589	0.175
CL5466.Contig2_Hamelia_ABCD	Cc00_g12870	0.531	0.18
Unigene33840_Hamelia_ABCD	Cc00_g12880	0.484	0.411
CL601.Contig8_Hamelia_ABCD	Cc00_g12880	0.321	0.192
CL601.Contig4_Hamelia_ABCD	Cc00_g12880	0.789	0.327
CL601.Contig25_Hamelia_ABCD	Cc00_g12880	0.337	0.175
CL601.Contig24_Hamelia_ABCD	Cc00_g12880	0.363	0.207
CL601.Contig21_Hamelia_ABCD	Cc00_g12880	0.646	0.484
CL601.Contig20_Hamelia_ABCD	Cc00_g12880	0.387	0.208
CL601.Contig18_Hamelia_ABCD	Cc00_g12880	0.315	0.173
CL601.Contig17_Hamelia_ABCD	Cc00_g12880	0.778	0.489
CL601.Contig16_Hamelia_ABCD	Cc00_g12880	0.274	0.158
CL601.Contig14_Hamelia_ABCD	Cc00_g12880	0.455	0.377
CL601.Contig13_Hamelia_ABCD	Cc00_g12880	0.317	0.207
CL601.Contig10_Hamelia_ABCD	Cc00_g12880	0.257	0.157
CL601.Contig1_Hamelia_ABCD	Cc00_g12880	0.854	0.326
CL3699.Contig4_Hamelia_ABCD	Cc00_g12880	0.75	0.279
CL3699.Contig11_Hamelia_ABCD	Cc00_g12880	0.675	0.279
CL3699.Contig10_Hamelia_ABCD	Cc00_g12880	0.57	0.374
Unigene29928_Hamelia_ABCD	Cc00_g12890	0.347	0.732
Unigene29927_Hamelia_ABCD	Cc00_g12890	0.46	0.646
Unigene26396_Hamelia_ABCD	Cc00_g12900	0.495	0.645
CL2188.Contig5_Hamelia_ABCD	Cc00_g12900	0.688	0.892
CL2188.Contig4_Hamelia_ABCD	Cc00_g12900	0.522	0.896
CL5270.Contig2_Hamelia_ABCD	Cc00_g13010	0.092	0.348
Unigene38088_Hamelia_ABCD	Cc00_g13040	0.47	0.356
CL11934.Contig3_Hamelia_ABCD	Cc00_g13040	0.425	0.308
CL11934.Contig1_Hamelia_ABCD	Cc00_g13040	0.479	0.297
Unigene29616_Hamelia_ABCD	Cc00_g13050	0.111	0.157
Unigene29615_Hamelia_ABCD	Cc00_g13050	0.85	0.771
Unigene28890_Hamelia_ABCD	Cc00_g13060	0.344	0.82
CL4705.Contig9_Hamelia_ABCD	Cc00_g13060	0.41	0.82
CL4705.Contig8_Hamelia_ABCD	Cc00_g13060	0.356	0.82
CL4705.Contig7_Hamelia_ABCD	Cc00_g13060	0.289	0.82
CL4705.Contig6_Hamelia_ABCD	Cc00_g13060	0.374	0.82
CL4705.Contig5_Hamelia_ABCD	Cc00_g13060	0.36	0.82
CL4705.Contig4_Hamelia_ABCD	Cc00_g13060	0.331	0.82
CL4705.Contig3_Hamelia_ABCD	Cc00_g13060	0.281	0.82
CL4705.Contig2_Hamelia_ABCD	Cc00_g13060	0.473	0.82
CL4705.Contig15_Hamelia_ABCD	Cc00_g13060	0.35	0.82
CL4705.Contig14_Hamelia_ABCD	Cc00_g13060	0.263	0.82
CL4705.Contig13_Hamelia_ABCD	Cc00_g13060	0.387	0.82
CL4705.Contig12_Hamelia_ABCD	Cc00_g13060	0.309	0.82
CL4705.Contig11_Hamelia_ABCD	Cc00_g13060	0.373	0.82
CL4705.Contig10_Hamelia_ABCD	Cc00_g13060	0.408	0.82
CL4705.Contig1_Hamelia_ABCD	Cc00_g13060	0.428	0.82
CL11740.Contig1_Hamelia_ABCD	Cc00_g13070	0.31	0.816
CL14847.Contig3_Hamelia_ABCD	Cc00_g13080	0.567	0.576
CL11871.Contig1_Hamelia_ABCD	Cc00_g13250	0.808	0.649
CL10089.Contig2_Hamelia_ABCD	Cc00_g13320	0.171	0.107
Unigene22213_Hamelia_ABCD	Cc00_g13350	0.733	0.229
Unigene22212_Hamelia_ABCD	Cc00_g13350	0.59	0.653
Unigene21928_Hamelia_ABCD	Cc00_g13450	0.152	0.06
Unigene14141_Hamelia_ABCD	Cc00_g13450	0.417	0.127
CL10195.Contig1_Hamelia_ABCD	Cc00_g13500	0.745	0.673
CL7376.Contig2_Hamelia_ABCD	Cc00_g13510	0.927	0.208
CL7376.Contig1_Hamelia_ABCD	Cc00_g13510	0.584	0.303
CL2521.Contig9_Hamelia_ABCD	Cc00_g13520	0.361	0.116
CL2521.Contig8_Hamelia_ABCD	Cc00_g13520	0.355	0.116
CL2521.Contig6_Hamelia_ABCD	Cc00_g13520	0.333	0.053
CL2521.Contig10_Hamelia_ABCD	Cc00_g13520	0.52	0.09
Unigene30141_Hamelia_ABCD	Cc00_g13530	0.302	0.829
Unigene30140_Hamelia_ABCD	Cc00_g13530	0.305	0.812
Unigene16261_Hamelia_ABCD	Cc00_g13620	0.496	0.09
Unigene41132_Hamelia_ABCD	Cc00_g13770	0.572	0.475
Unigene41131_Hamelia_ABCD	Cc00_g13770	0.762	0.429
Unigene36757_Hamelia_ABCD	Cc00_g13790	0.367	0.341
Unigene23619_Hamelia_ABCD	Cc00_g13820	0.3	0.25
CL5916.Contig3_Hamelia_ABCD	Cc00_g13820	0.498	0.502
CL5916.Contig2_Hamelia_ABCD	Cc00_g13820	0.455	0.34
CL5916.Contig1_Hamelia_ABCD	Cc00_g13820	0.561	0.511
Unigene27842_Hamelia_ABCD	Cc00_g13830	0.504	0.933
Unigene24370_Hamelia_ABCD	Cc00_g13840	0.575	0.254
Unigene26012_Hamelia_ABCD	Cc00_g13880	0.113	0.112
CL4221.Contig3_Hamelia_ABCD	Cc00_g13900	0.907	0.097
Unigene23717_Hamelia_ABCD	Cc00_g13950	0.266	0.318
Unigene23716_Hamelia_ABCD	Cc00_g13950	0.315	0.318
CL490.Contig2_Hamelia_ABCD	Cc00_g13950	0.134	0.318
CL10520.Contig2_Hamelia_ABCD	Cc00_g13980	0.383	0.766
Unigene19350_Hamelia_ABCD	Cc00_g14000	0.628	0.869
CL5148.Contig2_Hamelia_ABCD	Cc00_g14010	0.039	0.029
CL3123.Contig17_Hamelia_ABCD	Cc00_g14180	0.322	0.176
CL12704.Contig2_Hamelia_ABCD	Cc00_g14190	0.677	0.921
CL12704.Contig1_Hamelia_ABCD	Cc00_g14190	0.607	0.898
CL10512.Contig2_Hamelia_ABCD	Cc00_g14200	0.78	0.52
CL10512.Contig1_Hamelia_ABCD	Cc00_g14200	0.656	0.661
Unigene7075_Hamelia_ABCD	Cc00_g14240	0.189	0.301
CL7635.Contig2_Hamelia_ABCD	Cc00_g14240	0.088	0.61
CL7635.Contig1_Hamelia_ABCD	Cc00_g14240	0.074	0.61
Unigene27839_Hamelia_ABCD	Cc00_g14310	0.34	0.452
Unigene38734_Hamelia_ABCD	Cc00_g14370	0.743	0.69
Unigene47721_Hamelia_ABCD	Cc00_g14540	0.451	0.112
Unigene34054_Hamelia_ABCD	Cc00_g14580	0.037	0.024
Unigene34053_Hamelia_ABCD	Cc00_g14580	0.766	0.142
CL330.Contig2_Hamelia_ABCD	Cc00_g14580	0.607	0.401
Unigene12321_Hamelia_ABCD	Cc00_g14720	0.158	0.844
Unigene25173_Hamelia_ABCD	Cc00_g14800	0.532	0.904
Unigene36711_Hamelia_ABCD	Cc00_g14860	0.587	0.132
Unigene36709_Hamelia_ABCD	Cc00_g14860	0.914	0.366
Unigene30112_Hamelia_ABCD	Cc00_g14870	0.047	0.046
Unigene1701_Hamelia_ABCD	Cc00_g14880	0.044	0.396
CL12335.Contig1_Hamelia_ABCD	Cc00_g14890	0.366	0.083
CL89.Contig4_Hamelia_ABCD	Cc00_g14930	0.736	0.158
Unigene39694_Hamelia_ABCD	Cc00_g14960	0.517	0.792
Unigene25450_Hamelia_ABCD	Cc00_g15050	0.925	0.28
Unigene9478_Hamelia_ABCD	Cc00_g15060	0.101	0.021
CL568.Contig1_Hamelia_ABCD	Cc00_g15060	0.311	0.051
CL5510.Contig2_Hamelia_ABCD	Cc00_g15060	0.927	0.371
CL5510.Contig1_Hamelia_ABCD	Cc00_g15060	0.937	0.184
CL3566.Contig2_Hamelia_ABCD	Cc00_g15060	0.809	0.192
CL3566.Contig1_Hamelia_ABCD	Cc00_g15060	0.908	0.105
Unigene41495_Hamelia_ABCD	Cc00_g15070	0.68	0.594
CL5510.Contig3_Hamelia_ABCD	Cc00_g15070	0.776	0.583
CL4814.Contig2_Hamelia_ABCD	Cc00_g15070	0.132	0.027
CL4814.Contig1_Hamelia_ABCD	Cc00_g15070	0.088	0.027
CL13542.Contig2_Hamelia_ABCD	Cc00_g15080	0.54	0.249
Unigene36304_Hamelia_ABCD	Cc00_g15100	0.583	0.862
CL8494.Contig2_Hamelia_ABCD	Cc00_g15270	0.323	0.888
CL8494.Contig1_Hamelia_ABCD	Cc00_g15270	0.333	0.888
Unigene37395_Hamelia_ABCD	Cc00_g15390	0.081	0.267
Unigene37391_Hamelia_ABCD	Cc00_g15390	0.067	0.267
CL5949.Contig5_Hamelia_ABCD	Cc00_g15390	0.035	0.267
CL5949.Contig3_Hamelia_ABCD	Cc00_g15390	0.032	0.267
Unigene38341_Hamelia_ABCD	Cc00_g15480	0.295	0.096
Unigene11620_Hamelia_ABCD	Cc00_g15490	0.276	0.836
Unigene773_Hamelia_ABCD	Cc00_g15520	0.041	0.028
CL11370.Contig1_Hamelia_ABCD	Cc00_g15560	0.203	0.749
CL10940.Contig1_Hamelia_ABCD	Cc00_g15590	0.28	0.176
CL13428.Contig1_Hamelia_ABCD	Cc00_g15720	0.119	0.908
Unigene8158_Hamelia_ABCD	Cc00_g15840	0.856	0.178
Unigene23742_Hamelia_ABCD	Cc00_g15850	0.766	0.269
CL14075.Contig1_Hamelia_ABCD	Cc00_g15850	0.638	0.628
Unigene2850_Hamelia_ABCD	Cc00_g15870	0.157	0.722
CL8029.Contig1_Hamelia_ABCD	Cc00_g15890	0.094	0.012
Unigene31657_Hamelia_ABCD	Cc00_g15980	0.346	0.92
CL12704.Contig3_Hamelia_ABCD	Cc00_g16070	0.608	0.915
Unigene29856_Hamelia_ABCD	Cc00_g16160	0.637	0.538
Unigene13991_Hamelia_ABCD	Cc00_g16200	0.273	0.036
Unigene28931_Hamelia_ABCD	Cc00_g16340	0.079	0.109
Unigene25498_Hamelia_ABCD	Cc00_g16340	0.117	0.226
CL12383.Contig2_Hamelia_ABCD	Cc00_g16340	0.021	0.088
Unigene35612_Hamelia_ABCD	Cc00_g16350	0.57	0.229
CL2547.Contig2_Hamelia_ABCD	Cc00_g16350	0.688	0.665
CL2547.Contig1_Hamelia_ABCD	Cc00_g16350	0.641	0.66
CL2010.Contig1_Hamelia_ABCD	Cc00_g16390	0.252	0.217
Unigene31541_Hamelia_ABCD	Cc00_g16400	0.11	0.121
CL5337.Contig2_Hamelia_ABCD	Cc00_g16400	0.105	0.121
Unigene46500_Hamelia_ABCD	Cc00_g16640	0.322	0.048
Unigene1253_Hamelia_ABCD	Cc00_g16640	0.805	0.213
CL10148.Contig3_Hamelia_ABCD	Cc00_g16640	0.28	0.094
Unigene19453_Hamelia_ABCD	Cc00_g16650	0.178	0.079
CL5344.Contig4_Hamelia_ABCD	Cc00_g16680	0.105	0.647
CL5344.Contig3_Hamelia_ABCD	Cc00_g16680	0.097	0.647
CL5344.Contig2_Hamelia_ABCD	Cc00_g16680	0.102	0.647
CL5344.Contig1_Hamelia_ABCD	Cc00_g16680	0.1	0.647
CL2441.Contig2_Hamelia_ABCD	Cc00_g16700	0.361	0.081
Unigene28185_Hamelia_ABCD	Cc00_g16750	0.425	0.145
Unigene1302_Hamelia_ABCD	Cc00_g16760	0.12	0.014
CL3525.Contig2_Hamelia_ABCD	Cc00_g16760	0.387	0.027
Unigene31534_Hamelia_ABCD	Cc00_g16890	0.048	0.238
Unigene40185_Hamelia_ABCD	Cc00_g16940	0.038	0.102
Unigene39379_Hamelia_ABCD	Cc00_g16940	0.024	0.083
Unigene23827_Hamelia_ABCD	Cc00_g16940	0.043	0.089
CL1501.Contig1_Hamelia_ABCD	Cc00_g16940	0.034	0.102
Unigene27684_Hamelia_ABCD	Cc00_g16980	0.665	0.366
Unigene27683_Hamelia_ABCD	Cc00_g16980	0.766	0.552
Unigene41412_Hamelia_ABCD	Cc00_g17000	0.296	0.759
CL839.Contig2_Hamelia_ABCD	Cc00_g17040	0.444	0.664
CL839.Contig1_Hamelia_ABCD	Cc00_g17040	0.498	0.522
Unigene23375_Hamelia_ABCD	Cc00_g17090	0.071	0.405
CL15434.Contig2_Hamelia_ABCD	Cc00_g17090	0.108	0.341
CL15434.Contig1_Hamelia_ABCD	Cc00_g17090	0.038	0.246
Unigene44238_Hamelia_ABCD	Cc00_g17100	0.148	0.356
Unigene41936_Hamelia_ABCD	Cc00_g17150	0.921	0.502
Unigene41935_Hamelia_ABCD	Cc00_g17150	0.637	0.228
CL14597.Contig2_Hamelia_ABCD	Cc00_g17150	0.196	0.176
CL14597.Contig1_Hamelia_ABCD	Cc00_g17150	0.309	0.221
Unigene1378_Hamelia_ABCD	Cc00_g17180	0.501	0.226
CL7076.Contig3_Hamelia_ABCD	Cc00_g17180	0.447	0.191
CL7076.Contig2_Hamelia_ABCD	Cc00_g17180	0.422	0.191
CL7076.Contig1_Hamelia_ABCD	Cc00_g17180	0.398	0.191
Unigene34384_Hamelia_ABCD	Cc00_g17200	0.087	0.9
Unigene26469_Hamelia_ABCD	Cc00_g17210	0.187	0.371
Unigene10201_Hamelia_ABCD	Cc00_g17300	0.244	0.094
Unigene5201_Hamelia_ABCD	Cc00_g17320	0.359	0.181
Unigene2702_Hamelia_ABCD	Cc00_g17320	0.889	0.363
Unigene44439_Hamelia_ABCD	Cc00_g17400	0.858	0.136
Unigene38236_Hamelia_ABCD	Cc00_g17400	0.924	0.161
CL8646.Contig2_Hamelia_ABCD	Cc00_g17400	0.891	0.19
CL8646.Contig1_Hamelia_ABCD	Cc00_g17400	0.904	0.295
CL7672.Contig3_Hamelia_ABCD	Cc00_g17460	0.236	0.836
CL7672.Contig2_Hamelia_ABCD	Cc00_g17460	0.288	0.575
Unigene18573_Hamelia_ABCD	Cc00_g17550	0.588	0.236
Unigene24528_Hamelia_ABCD	Cc00_g17620	0.083	0.045
Unigene24527_Hamelia_ABCD	Cc00_g17620	0.074	0.058
CL9629.Contig3_Hamelia_ABCD	Cc00_g17640	0.145	0.372
CL3097.Contig8_Hamelia_ABCD	Cc00_g17690	0.619	0.843
CL3097.Contig7_Hamelia_ABCD	Cc00_g17690	0.635	0.696
CL3097.Contig6_Hamelia_ABCD	Cc00_g17690	0.622	0.652
CL3097.Contig5_Hamelia_ABCD	Cc00_g17690	0.731	0.831
CL3097.Contig4_Hamelia_ABCD	Cc00_g17690	0.759	0.696
CL3097.Contig3_Hamelia_ABCD	Cc00_g17690	0.739	0.875
CL3097.Contig2_Hamelia_ABCD	Cc00_g17690	0.607	0.8
CL3097.Contig1_Hamelia_ABCD	Cc00_g17690	0.749	0.652
Unigene30001_Hamelia_ABCD	Cc00_g17870	0.567	0.579
Unigene12197_Hamelia_ABCD	Cc00_g17870	0.373	0.093
CL7963.Contig1_Hamelia_ABCD	Cc00_g17870	0.658	0.888
Unigene18341_Hamelia_ABCD	Cc00_g17910	0.804	0.322
Unigene31895_Hamelia_ABCD	Cc00_g17930	0.091	0.074
Unigene21645_Hamelia_ABCD	Cc00_g17980	0.305	0.806
CL12242.Contig3_Hamelia_ABCD	Cc00_g17990	0.562	0.412
Unigene28749_Hamelia_ABCD	Cc00_g18240	0.525	0.26
Unigene1990_Hamelia_ABCD	Cc00_g18240	0.58	0.089
CL117.Contig6_Hamelia_ABCD	Cc00_g18240	0.883	0.523
CL117.Contig4_Hamelia_ABCD	Cc00_g18240	0.026	0.027
CL117.Contig20_Hamelia_ABCD	Cc00_g18240	0.02	0.027
CL117.Contig16_Hamelia_ABCD	Cc00_g18240	0.02	0.027
CL117.Contig14_Hamelia_ABCD	Cc00_g18240	0.02	0.027
CL117.Contig11_Hamelia_ABCD	Cc00_g18240	0.02	0.027
CL117.Contig1_Hamelia_ABCD	Cc00_g18240	0.026	0.027
Unigene44839_Hamelia_ABCD	Cc00_g18290	0.416	0.182
Unigene2749_Hamelia_ABCD	Cc00_g18290	0.203	0.081
CL5015.Contig1_Hamelia_ABCD	Cc00_g18340	0.198	0.765
Unigene19338_Hamelia_ABCD	Cc00_g18350	0.373	0.407
Unigene26676_Hamelia_ABCD	Cc00_g18370	0.43	0.9
CL5881.Contig2_Hamelia_ABCD	Cc00_g18370	0.456	0.898
Unigene28413_Hamelia_ABCD	Cc00_g18380	0.027	0.04
Unigene27326_Hamelia_ABCD	Cc00_g18580	0.099	0.176
CL1091.Contig2_Hamelia_ABCD	Cc00_g18630	0.233	0.408
CL1091.Contig1_Hamelia_ABCD	Cc00_g18630	0.262	0.464
CL6142.Contig2_Hamelia_ABCD	Cc00_g18660	0.221	0.784
CL6142.Contig1_Hamelia_ABCD	Cc00_g18660	0.218	0.784
Unigene11066_Hamelia_ABCD	Cc00_g18680	0.259	0.307
CL3116.Contig1_Hamelia_ABCD	Cc00_g18680	0.414	0.615
Unigene36196_Hamelia_ABCD	Cc00_g18840	0.516	0.336
Unigene24723_Hamelia_ABCD	Cc00_g18890	0.834	0.881
CL12942.Contig2_Hamelia_ABCD	Cc00_g18890	0.019	0.021
CL14227.Contig1_Hamelia_ABCD	Cc00_g18920	0.61	0.606
Unigene26524_Hamelia_ABCD	Cc00_g18960	0.241	0.92
Unigene47806_Hamelia_ABCD	Cc00_g19060	0.227	0.155
CL8686.Contig1_Hamelia_ABCD	Cc00_g19070	0.485	0.328
CL4137.Contig3_Hamelia_ABCD	Cc00_g19070	0.908	0.175
CL4137.Contig2_Hamelia_ABCD	Cc00_g19070	0.904	0.124
Unigene22538_Hamelia_ABCD	Cc00_g19250	0.352	0.259
Unigene26849_Hamelia_ABCD	Cc00_g19260	0.213	0.27
Unigene48853_Hamelia_ABCD	Cc00_g19270	0.331	0.184
CL1046.Contig3_Hamelia_ABCD	Cc00_g19320	0.538	0.265
CL1046.Contig2_Hamelia_ABCD	Cc00_g19320	0.52	0.265
CL1046.Contig1_Hamelia_ABCD	Cc00_g19320	0.436	0.265
Unigene41445_Hamelia_ABCD	Cc00_g19330	0.438	0.043
CL2259.Contig3_Hamelia_ABCD	Cc00_g19330	0.023	0.015
Unigene37600_Hamelia_ABCD	Cc00_g19350	0.478	0.636
CL1970.Contig8_Hamelia_ABCD	Cc00_g19350	0.531	0.859
CL1970.Contig7_Hamelia_ABCD	Cc00_g19350	0.471	0.881
CL1970.Contig6_Hamelia_ABCD	Cc00_g19350	0.5	0.881
CL1853.Contig9_Hamelia_ABCD	Cc00_g19510	0.034	0.013
Unigene39928_Hamelia_ABCD	Cc00_g19670	0.019	0.046
Unigene31445_Hamelia_ABCD	Cc00_g19670	0.329	0.459
Unigene27527_Hamelia_ABCD	Cc00_g19720	0.29	0.924
CL12811.Contig1_Hamelia_ABCD	Cc00_g19790	0.088	0.44
Unigene14398_Hamelia_ABCD	Cc00_g19860	0.617	0.129
CL11274.Contig1_Hamelia_ABCD	Cc00_g19860	0.915	0.181
CL6214.Contig2_Hamelia_ABCD	Cc00_g19890	0.623	0.277
CL6214.Contig1_Hamelia_ABCD	Cc00_g19890	0.758	0.277
Unigene40174_Hamelia_ABCD	Cc00_g19910	0.448	0.155
CL12883.Contig2_Hamelia_ABCD	Cc00_g19950	0.097	0.035
Unigene30991_Hamelia_ABCD	Cc00_g20090	0.248	0.086
Unigene30990_Hamelia_ABCD	Cc00_g20090	0.535	0.917
CL2582.Contig2_Hamelia_ABCD	Cc00_g20090	0.58	0.838
CL2582.Contig1_Hamelia_ABCD	Cc00_g20090	0.591	0.838
Unigene27754_Hamelia_ABCD	Cc00_g20100	0.779	0.458
CL661.Contig4_Hamelia_ABCD	Cc00_g20100	0.57	0.456
CL853.Contig4_Hamelia_ABCD	Cc00_g20240	0.458	0.829
CL853.Contig3_Hamelia_ABCD	Cc00_g20240	0.468	0.762
Unigene10311_Hamelia_ABCD	Cc00_g20270	0.095	0.066
Unigene29968_Hamelia_ABCD	Cc00_g20280	0.632	0.154
Unigene29966_Hamelia_ABCD	Cc00_g20280	0.731	0.501
CL8455.Contig1_Hamelia_ABCD	Cc00_g20280	0.925	0.27
CL6356.Contig1_Hamelia_ABCD	Cc00_g20290	0.224	0.063
CL4721.Contig1_Hamelia_ABCD	Cc00_g20310	0.588	0.926
Unigene35477_Hamelia_ABCD	Cc00_g20430	0.154	0.268
Unigene33687_Hamelia_ABCD	Cc00_g20450	0.195	0.085
Unigene31887_Hamelia_ABCD	Cc00_g20590	0.214	0.08
CL12619.Contig1_Hamelia_ABCD	Cc00_g20690	0.898	0.269
Unigene14580_Hamelia_ABCD	Cc00_g20700	0.306	0.245
Unigene58_Hamelia_ABCD	Cc00_g20710	0.896	0.681
CL12304.Contig1_Hamelia_ABCD	Cc00_g20790	0.23	0.081
Unigene24794_Hamelia_ABCD	Cc00_g20800	0.232	0.101
CL8868.Contig2_Hamelia_ABCD	Cc00_g20870	0.515	0.907
CL8868.Contig1_Hamelia_ABCD	Cc00_g20870	0.455	0.907
Unigene29601_Hamelia_ABCD	Cc00_g21000	0.148	0.267
Unigene39625_Hamelia_ABCD	Cc00_g21020	0.059	0.105
Unigene39623_Hamelia_ABCD	Cc00_g21020	0.063	0.105
Unigene42215_Hamelia_ABCD	Cc00_g21100	0.694	0.056
CL12537.Contig3_Hamelia_ABCD	Cc00_g21110	0.505	0.803
CL12537.Contig2_Hamelia_ABCD	Cc00_g21110	0.441	0.78
CL12537.Contig1_Hamelia_ABCD	Cc00_g21110	0.546	0.606
Unigene44865_Hamelia_ABCD	Cc00_g21210	0.565	0.251
Unigene26499_Hamelia_ABCD	Cc00_g21340	0.062	0.436
Unigene11732_Hamelia_ABCD	Cc00_g21450	0.214	0.059
CL5616.Contig5_Hamelia_ABCD	Cc00_g21450	0.46	0.903
CL14559.Contig2_Hamelia_ABCD	Cc00_g21710	0.481	0.2
Unigene22664_Hamelia_ABCD	Cc00_g21760	0.202	0.071
Unigene23730_Hamelia_ABCD	Cc00_g21770	0.374	0.283
Unigene32464_Hamelia_ABCD	Cc00_g21840	0.31	0.134
CL4320.Contig3_Hamelia_ABCD	Cc00_g21920	0.032	0.082
CL4320.Contig2_Hamelia_ABCD	Cc00_g21920	0.033	0.082
Unigene38883_Hamelia_ABCD	Cc00_g22090	0.196	0.013
CL7267.Contig2_Hamelia_ABCD	Cc00_g22240	0.018	0.07
Unigene34498_Hamelia_ABCD	Cc00_g22270	0.454	0.22
Unigene39716_Hamelia_ABCD	Cc00_g22310	0.584	0.858
Unigene25941_Hamelia_ABCD	Cc00_g22320	0.584	0.321
Unigene1884_Hamelia_ABCD	Cc00_g22320	0.325	0.19
Unigene11471_Hamelia_ABCD	Cc00_g22320	0.757	0.192
CL4872.Contig1_Hamelia_ABCD	Cc00_g22320	0.903	0.502
CL2120.Contig1_Hamelia_ABCD	Cc00_g22340	0.114	0.123
CL13235.Contig2_Hamelia_ABCD	Cc00_g22370	0.032	0.029
CL7992.Contig2_Hamelia_ABCD	Cc00_g22400	0.176	0.655
CL7992.Contig1_Hamelia_ABCD	Cc00_g22400	0.171	0.655
Unigene51759_Hamelia_ABCD	Cc00_g22470	0.657	0.114
CL8304.Contig2_Hamelia_ABCD	Cc00_g22570	0.407	0.314
CL8304.Contig1_Hamelia_ABCD	Cc00_g22570	0.408	0.314
CL13895.Contig2_Hamelia_ABCD	Cc00_g22570	0.691	0.407
Unigene39125_Hamelia_ABCD	Cc00_g22720	0.547	0.185
Unigene39124_Hamelia_ABCD	Cc00_g22720	0.189	0.103
CL3852.Contig2_Hamelia_ABCD	Cc00_g22720	0.466	0.809
CL3852.Contig1_Hamelia_ABCD	Cc00_g22720	0.729	0.809
Unigene23212_Hamelia_ABCD	Cc00_g22770	0.599	0.654
Unigene26786_Hamelia_ABCD	Cc00_g22800	0.445	0.768
CL8029.Contig2_Hamelia_ABCD	Cc00_g22820	0.212	0.031
Unigene36347_Hamelia_ABCD	Cc00_g22880	0.269	0.059
Unigene41581_Hamelia_ABCD	Cc00_g23030	0.053	0.764
CL1917.Contig9_Hamelia_ABCD	Cc00_g23050	0.145	0.02
Unigene31642_Hamelia_ABCD	Cc00_g23080	0.335	0.26
CL8213.Contig2_Hamelia_ABCD	Cc00_g23100	0.164	0.09
CL1306.Contig9_Hamelia_ABCD	Cc00_g23100	0.439	0.69
CL1306.Contig4_Hamelia_ABCD	Cc00_g23100	0.482	0.742
CL1306.Contig2_Hamelia_ABCD	Cc00_g23100	0.476	0.742
Unigene2973_Hamelia_ABCD	Cc00_g23370	0.571	0.93
Unigene42104_Hamelia_ABCD	Cc00_g23400	0.028	0.392
Unigene39101_Hamelia_ABCD	Cc00_g23470	0.094	0.191
CL1092.Contig4_Hamelia_ABCD	Cc00_g23470	0.032	0.356
Unigene14592_Hamelia_ABCD	Cc00_g23980	0.932	0.151
Unigene14591_Hamelia_ABCD	Cc00_g23980	0.872	0.112
Unigene6064_Hamelia_ABCD	Cc00_g24190	0.808	0.243
CL7213.Contig1_Hamelia_ABCD	Cc00_g24190	0.442	0.216
CL2934.Contig1_Hamelia_ABCD	Cc00_g24230	0.589	0.917
Unigene38555_Hamelia_ABCD	Cc00_g24330	0.137	0.076
Unigene19278_Hamelia_ABCD	Cc00_g24430	0.12	0.12
Unigene17970_Hamelia_ABCD	Cc00_g24430	0.125	0.102
CL6886.Contig1_Hamelia_ABCD	Cc00_g24430	0.428	0.927
CL3964.Contig2_Hamelia_ABCD	Cc00_g24450	0.085	0.415
Unigene48106_Hamelia_ABCD	Cc00_g24470	0.164	0.048
CL13777.Contig1_Hamelia_ABCD	Cc00_g24490	0.123	0.08
Unigene27661_Hamelia_ABCD	Cc00_g24520	0.906	0.202
Unigene21051_Hamelia_ABCD	Cc00_g24520	0.325	0.168
Unigene28015_Hamelia_ABCD	Cc00_g24540	0.173	0.536
CL14717.Contig1_Hamelia_ABCD	Cc00_g24580	0.341	0.869
CL10323.Contig2_Hamelia_ABCD	Cc00_g24580	0.396	0.886
CL10323.Contig1_Hamelia_ABCD	Cc00_g24580	0.394	0.886
Unigene39530_Hamelia_ABCD	Cc00_g24660	0.471	0.788
Unigene12030_Hamelia_ABCD	Cc00_g24760	0.36	0.058
CL4612.Contig1_Hamelia_ABCD	Cc00_g24760	0.79	0.412
Unigene31486_Hamelia_ABCD	Cc00_g24770	0.118	0.184
CL12174.Contig2_Hamelia_ABCD	Cc00_g24770	0.418	0.903
CL1853.Contig10_Hamelia_ABCD	Cc00_g24870	0.058	0.01
Unigene31851_Hamelia_ABCD	Cc00_g24960	0.109	0.012
CL9483.Contig2_Hamelia_ABCD	Cc00_g25030	0.611	0.881
CL9483.Contig1_Hamelia_ABCD	Cc00_g25030	0.628	0.661
CL12324.Contig5_Hamelia_ABCD	Cc00_g25060	0.306	0.895
CL12324.Contig4_Hamelia_ABCD	Cc00_g25060	0.118	0.34
CL12324.Contig3_Hamelia_ABCD	Cc00_g25060	0.305	0.894
CL12324.Contig2_Hamelia_ABCD	Cc00_g25060	0.263	0.886
CL12324.Contig1_Hamelia_ABCD	Cc00_g25060	0.262	0.886
CL4816.Contig2_Hamelia_ABCD	Cc00_g25180	0.291	0.875
CL2146.Contig2_Hamelia_ABCD	Cc00_g25290	0.211	0.171
Unigene25810_Hamelia_ABCD	Cc00_g25330	0.167	0.012
CL2317.Contig3_Hamelia_ABCD	Cc00_g25400	0.565	0.382
CL8788.Contig3_Hamelia_ABCD	Cc00_g25520	0.158	0.728
CL1367.Contig7_Hamelia_ABCD	Cc00_g25530	0.28	0.384
CL1367.Contig4_Hamelia_ABCD	Cc00_g25530	0.348	0.384
CL1367.Contig3_Hamelia_ABCD	Cc00_g25530	0.272	0.384
CL1367.Contig1_Hamelia_ABCD	Cc00_g25530	0.154	0.384
Unigene28778_Hamelia_ABCD	Cc00_g25670	0.158	0.395
Unigene18856_Hamelia_ABCD	Cc00_g25720	0.055	0.128
Unigene39868_Hamelia_ABCD	Cc00_g25840	0.224	0.071
Unigene16873_Hamelia_ABCD	Cc00_g25840	0.26	0.062
CL1951.Contig4_Hamelia_ABCD	Cc00_g25840	0.316	0.768
CL1951.Contig3_Hamelia_ABCD	Cc00_g25840	0.293	0.768
CL1951.Contig2_Hamelia_ABCD	Cc00_g25840	0.461	0.753
CL1621.Contig1_Hamelia_ABCD	Cc00_g25860	0.237	0.018
Unigene24469_Hamelia_ABCD	Cc00_g25870	0.041	0.569
Unigene36123_Hamelia_ABCD	Cc00_g25990	0.611	0.683
CL8089.Contig2_Hamelia_ABCD	Cc00_g25990	0.718	0.936
CL8089.Contig1_Hamelia_ABCD	Cc00_g25990	0.303	0.103
Unigene34183_Hamelia_ABCD	Cc00_g26060	0.129	0.117
CL1414.Contig1_Hamelia_ABCD	Cc00_g26060	0.202	0.724
Unigene15942_Hamelia_ABCD	Cc00_g26180	0.277	0.064
CL3302.Contig2_Hamelia_ABCD	Cc00_g26180	0.774	0.164
CL7148.Contig4_Hamelia_ABCD	Cc00_g26210	0.123	0.055
CL7148.Contig3_Hamelia_ABCD	Cc00_g26210	0.145	0.069
CL7148.Contig1_Hamelia_ABCD	Cc00_g26210	0.122	0.065
CL14954.Contig1_Hamelia_ABCD	Cc00_g26210	0.097	0.049
CL5438.Contig3_Hamelia_ABCD	Cc00_g26370	0.444	0.105
Unigene23520_Hamelia_ABCD	Cc00_g26420	0.099	0.228
Unigene1190_Hamelia_ABCD	Cc00_g26470	0.062	0.435
Unigene26709_Hamelia_ABCD	Cc00_g26580	0.41	0.907
CL13193.Contig3_Hamelia_ABCD	Cc00_g26590	0.566	0.919
CL13193.Contig2_Hamelia_ABCD	Cc00_g26590	0.579	0.919
CL13193.Contig1_Hamelia_ABCD	Cc00_g26590	0.872	0.236
Unigene1162_Hamelia_ABCD	Cc00_g26600	0.578	0.884
CL8792.Contig4_Hamelia_ABCD	Cc00_g26680	0.203	0.891
CL8792.Contig1_Hamelia_ABCD	Cc00_g26680	0.203	0.891
Unigene41338_Hamelia_ABCD	Cc00_g26740	0.164	0.088
Unigene36403_Hamelia_ABCD	Cc00_g26740	0.13	0.235
Unigene42274_Hamelia_ABCD	Cc00_g26990	0.906	0.244
Unigene20526_Hamelia_ABCD	Cc00_g26990	0.914	0.177
Unigene23422_Hamelia_ABCD	Cc00_g27260	0.543	0.091
CL9955.Contig1_Hamelia_ABCD	Cc00_g27290	0.089	0.375
Unigene26237_Hamelia_ABCD	Cc00_g27320	0.448	0.866
CL8840.Contig3_Hamelia_ABCD	Cc00_g27350	0.464	0.915
CL8840.Contig2_Hamelia_ABCD	Cc00_g27350	0.489	0.917
CL8840.Contig1_Hamelia_ABCD	Cc00_g27350	0.927	0.422
Unigene27688_Hamelia_ABCD	Cc00_g27400	0.054	0.208
Unigene14708_Hamelia_ABCD	Cc00_g27490	0.155	0.063
Unigene35042_Hamelia_ABCD	Cc00_g27980	0.026	0.094
Unigene19729_Hamelia_ABCD	Cc00_g28090	0.144	0.397
CL281.Contig2_Hamelia_ABCD	Cc00_g28110	0.227	0.248
Unigene25305_Hamelia_ABCD	Cc00_g28240	0.075	0.1
Unigene44144_Hamelia_ABCD	Cc00_g28360	0.12	0.04
CL14942.Contig1_Hamelia_ABCD	Cc00_g28360	0.176	0.11
Unigene35412_Hamelia_ABCD	Cc00_g28400	0.116	0.713
Unigene37426_Hamelia_ABCD	Cc00_g28480	0.569	0.367
CL15578.Contig2_Hamelia_ABCD	Cc00_g28480	0.919	0.229
CL10989.Contig2_Hamelia_ABCD	Cc00_g28480	0.815	0.208
Unigene18104_Hamelia_ABCD	Cc00_g28540	0.7	0.505
CL4898.Contig1_Hamelia_ABCD	Cc00_g28540	0.772	0.421
Unigene28647_Hamelia_ABCD	Cc00_g28550	0.193	0.087
Unigene3677_Hamelia_ABCD	Cc00_g28640	0.278	0.513
CL14074.Contig2_Hamelia_ABCD	Cc00_g28760	0.019	0.023
Unigene30088_Hamelia_ABCD	Cc00_g28880	0.436	0.823
Unigene28712_Hamelia_ABCD	Cc00_g28990	0.033	0.121
Unigene49983_Hamelia_ABCD	Cc00_g29000	0.834	0.223
CL2772.Contig2_Hamelia_ABCD	Cc00_g29200	0.792	0.635
CL2772.Contig1_Hamelia_ABCD	Cc00_g29200	0.808	0.64
CL11676.Contig3_Hamelia_ABCD	Cc00_g29200	0.405	0.25
CL11676.Contig2_Hamelia_ABCD	Cc00_g29200	0.914	0.181
CL11676.Contig1_Hamelia_ABCD	Cc00_g29200	0.461	0.25
Unigene20228_Hamelia_ABCD	Cc00_g29320	0.216	0.063
Unigene20227_Hamelia_ABCD	Cc00_g29320	0.241	0.148
CL10764.Contig1_Hamelia_ABCD	Cc00_g29320	0.262	0.098
Unigene14795_Hamelia_ABCD	Cc00_g29360	0.135	0.087
Unigene26453_Hamelia_ABCD	Cc00_g29450	0.472	0.482
CL7450.Contig1_Hamelia_ABCD	Cc00_g29530	0.108	0.162
Unigene30358_Hamelia_ABCD	Cc00_g29610	0.363	0.438
Unigene17250_Hamelia_ABCD	Cc00_g29860	0.338	0.913
Unigene29709_Hamelia_ABCD	Cc00_g29900	0.158	0.264
Unigene30440_Hamelia_ABCD	Cc00_g29970	0.474	0.822
CL7121.Contig1_Hamelia_ABCD	Cc00_g30090	0.127	0.199
CL6444.Contig1_Hamelia_ABCD	Cc00_g30100	0.227	0.044
Unigene33950_Hamelia_ABCD	Cc00_g30170	0.315	0.68
CL1898.Contig4_Hamelia_ABCD	Cc00_g30270	0.531	0.535
CL1898.Contig3_Hamelia_ABCD	Cc00_g30270	0.495	0.535
Unigene34287_Hamelia_ABCD	Cc00_g30290	0.447	0.803
Unigene31449_Hamelia_ABCD	Cc00_g30720	0.276	0.279
CL10626.Contig2_Hamelia_ABCD	Cc00_g30790	0.051	0.772
CL10626.Contig1_Hamelia_ABCD	Cc00_g30790	0.054	0.789
CL3671.Contig2_Hamelia_ABCD	Cc00_g30800	0.412	0.79
CL3671.Contig1_Hamelia_ABCD	Cc00_g30800	0.398	0.855
CL898.Contig1_Hamelia_ABCD	Cc00_g30860	0.319	0.764
Unigene23213_Hamelia_ABCD	Cc00_g30940	0.2	0.407
Unigene28936_Hamelia_ABCD	Cc00_g31120	0.266	0.053
CL6861.Contig2_Hamelia_ABCD	Cc00_g31140	0.126	0.08
CL6861.Contig1_Hamelia_ABCD	Cc00_g31140	0.219	0.914
CL13050.Contig2_Hamelia_ABCD	Cc00_g31300	0.093	0.192
Unigene26051_Hamelia_ABCD	Cc00_g31310	0.251	0.395
Unigene34185_Hamelia_ABCD	Cc00_g31390	0.327	0.421
CL1917.Contig6_Hamelia_ABCD	Cc00_g31400	0.12	0.012
CL1917.Contig2_Hamelia_ABCD	Cc00_g31470	0.137	0.029
CL11262.Contig1_Hamelia_ABCD	Cc00_g31520	0.383	0.599
Unigene23425_Hamelia_ABCD	Cc00_g32050	0.484	0.841
Unigene36556_Hamelia_ABCD	Cc00_g32260	0.442	0.75
Unigene15224_Hamelia_ABCD	Cc00_g32360	0.231	0.036
Unigene38649_Hamelia_ABCD	Cc00_g32470	0.49	0.907
CL13466.Contig1_Hamelia_ABCD	Cc00_g32490	0.489	0.399
Unigene28809_Hamelia_ABCD	Cc00_g32610	0.454	0.78
Unigene9406_Hamelia_ABCD	Cc00_g32640	0.263	0.715
Unigene38669_Hamelia_ABCD	Cc00_g32650	0.224	0.29
Unigene30355_Hamelia_ABCD	Cc00_g32790	0.155	0.194
CL1269.Contig5_Hamelia_ABCD	Cc00_g32810	0.075	0.481
CL1269.Contig4_Hamelia_ABCD	Cc00_g32810	0.069	0.481
Unigene42922_Hamelia_ABCD	Cc00_g33010	0.147	0.021
Unigene42320_Hamelia_ABCD	Cc00_g33050	0.348	0.906
Unigene27458_Hamelia_ABCD	Cc00_g33070	0.264	0.38
CL8075.Contig2_Hamelia_ABCD	Cc00_g33240	0.065	0.495
CL8075.Contig1_Hamelia_ABCD	Cc00_g33240	0.057	0.495
Unigene35923_Hamelia_ABCD	Cc00_g33290	0.134	0.2
Unigene40305_Hamelia_ABCD	Cc00_g33340	0.697	0.706
CL7647.Contig1_Hamelia_ABCD	Cc00_g33340	0.072	0.159
Unigene24536_Hamelia_ABCD	Cc00_g33390	0.097	0.382
Unigene5595_Hamelia_ABCD	Cc00_g33540	0.198	0.042
Unigene31331_Hamelia_ABCD	Cc00_g33570	0.035	0.265
CL8525.Contig1_Hamelia_ABCD	Cc00_g33600	0.116	0.041
Unigene37323_Hamelia_ABCD	Cc00_g33690	0.109	0.81
Unigene35840_Hamelia_ABCD	Cc00_g33770	0.026	0.477
CL3690.Contig6_Hamelia_ABCD	Cc00_g33790	0.074	0.833
CL3690.Contig2_Hamelia_ABCD	Cc00_g33790	0.082	0.833
CL3690.Contig1_Hamelia_ABCD	Cc00_g33790	0.078	0.833
Unigene42963_Hamelia_ABCD	Cc00_g33820	0.176	0.072
Unigene8175_Hamelia_ABCD	Cc00_g33890	0.414	0.105
CL6116.Contig2_Hamelia_ABCD	Cc00_g33980	0.276	0.838
CL6116.Contig1_Hamelia_ABCD	Cc00_g33980	0.245	0.838
Unigene49909_Hamelia_ABCD	Cc00_g34150	0.809	0.439
CL8822.Contig1_Hamelia_ABCD	Cc00_g34310	0.431	0.37
CL15326.Contig2_Hamelia_ABCD	Cc00_g34450	0.207	0.062
CL15326.Contig1_Hamelia_ABCD	Cc00_g34450	0.119	0.062
Unigene28356_Hamelia_ABCD	Cc00_g34510	0.224	0.156
Unigene24250_Hamelia_ABCD	Cc00_g34600	0.056	0.328
CL2454.Contig3_Hamelia_ABCD	Cc00_g34630	0.345	0.736
CL2454.Contig2_Hamelia_ABCD	Cc00_g34630	0.378	0.736
CL2454.Contig1_Hamelia_ABCD	Cc00_g34630	0.337	0.736
CL4853.Contig2_Hamelia_ABCD	Cc00_g34870	0.032	0.071
CL12794.Contig1_Hamelia_ABCD	Cc00_g35430	0.299	0.457
CL5640.Contig2_Hamelia_ABCD	Cc00_g35440	0.237	0.34
CL2589.Contig5_Hamelia_ABCD	Cc00_g35520	0.197	0.846
CL5949.Contig6_Hamelia_ABCD	Cc00_g35540	0.038	0.615
Unigene29320_Hamelia_ABCD	Cc00_g36030	0.164	0.125
CL2304.Contig2_Hamelia_ABCD	Cc01_g00030	0.719	0.426
CL2304.Contig1_Hamelia_ABCD	Cc01_g00030	0.746	0.426
Unigene37469_Hamelia_ABCD	Cc01_g00070	0.643	0.134
Unigene37466_Hamelia_ABCD	Cc01_g00070	0.883	0.567
Unigene35775_Hamelia_ABCD	Cc01_g00070	0.195	0.02
Unigene35774_Hamelia_ABCD	Cc01_g00070	0.901	0.174
Unigene2855_Hamelia_ABCD	Cc01_g00080	0.677	0.365
CL5338.Contig1_Hamelia_ABCD	Cc01_g00120	0.044	0.019
Unigene37470_Hamelia_ABCD	Cc01_g00140	0.314	0.321
Unigene37468_Hamelia_ABCD	Cc01_g00140	0.63	0.396
CL7724.Contig1_Hamelia_ABCD	Cc01_g00200	0.13	0.025
CL12945.Contig1_Hamelia_ABCD	Cc01_g00200	0.435	0.249
Unigene31181_Hamelia_ABCD	Cc01_g00220	0.544	0.827
Unigene2628_Hamelia_ABCD	Cc01_g00240	0.069	0.098
Unigene2256_Hamelia_ABCD	Cc01_g00240	0.4	0.761
CL7084.Contig2_Hamelia_ABCD	Cc01_g00240	0.05	0.098
CL7084.Contig1_Hamelia_ABCD	Cc01_g00240	0.31	0.761
Unigene1536_Hamelia_ABCD	Cc01_g00290	0.588	0.918
Unigene32234_Hamelia_ABCD	Cc01_g00300	0.372	0.176
Unigene32233_Hamelia_ABCD	Cc01_g00300	0.02	0.017
Unigene35021_Hamelia_ABCD	Cc01_g00310	0.198	0.377
Unigene35020_Hamelia_ABCD	Cc01_g00310	0.661	0.587
Unigene30439_Hamelia_ABCD	Cc01_g00320	0.362	0.844
Unigene29949_Hamelia_ABCD	Cc01_g00350	0.459	0.114
Unigene29948_Hamelia_ABCD	Cc01_g00350	0.499	0.383
CL1421.Contig1_Hamelia_ABCD	Cc01_g00350	0.464	0.556
Unigene27275_Hamelia_ABCD	Cc01_g00550	0.196	0.034
Unigene31750_Hamelia_ABCD	Cc01_g00630	0.345	0.839
Unigene35338_Hamelia_ABCD	Cc01_g00700	0.423	0.906
CL12914.Contig2_Hamelia_ABCD	Cc01_g00730	0.044	0.078
Unigene44338_Hamelia_ABCD	Cc01_g00750	0.643	0.6
CL7029.Contig3_Hamelia_ABCD	Cc01_g00780	0.088	0.171
CL7029.Contig1_Hamelia_ABCD	Cc01_g00780	0.089	0.171
CL10320.Contig2_Hamelia_ABCD	Cc01_g00790	0.343	0.847
CL10320.Contig1_Hamelia_ABCD	Cc01_g00790	0.391	0.818
Unigene32093_Hamelia_ABCD	Cc01_g00810	0.68	0.823
CL6957.Contig2_Hamelia_ABCD	Cc01_g00820	0.763	0.057
CL4771.Contig2_Hamelia_ABCD	Cc01_g00820	0.705	0.673
CL4771.Contig1_Hamelia_ABCD	Cc01_g00820	0.913	0.084
Unigene24781_Hamelia_ABCD	Cc01_g00830	0.275	0.806
CL7866.Contig1_Hamelia_ABCD	Cc01_g00840	0.904	0.243
Unigene10268_Hamelia_ABCD	Cc01_g00850	0.154	0.056
Unigene35615_Hamelia_ABCD	Cc01_g00860	0.597	0.333
Unigene35614_Hamelia_ABCD	Cc01_g00860	0.939	0.328
Unigene15268_Hamelia_ABCD	Cc01_g00860	0.047	0.035
CL670.Contig1_Hamelia_ABCD	Cc01_g00860	0.715	0.594
CL11098.Contig1_Hamelia_ABCD	Cc01_g00870	0.127	0.493
CL8604.Contig3_Hamelia_ABCD	Cc01_g01010	0.561	0.478
CL8604.Contig2_Hamelia_ABCD	Cc01_g01010	0.863	0.441
CL14210.Contig1_Hamelia_ABCD	Cc01_g01030	0.154	0.437
Unigene10106_Hamelia_ABCD	Cc01_g01250	0.852	0.102
Unigene27542_Hamelia_ABCD	Cc01_g01300	0.048	0.262
Unigene37256_Hamelia_ABCD	Cc01_g01430	0.42	0.395
CL13950.Contig2_Hamelia_ABCD	Cc01_g01430	0.561	0.512
CL13950.Contig1_Hamelia_ABCD	Cc01_g01430	0.727	0.512
Unigene35591_Hamelia_ABCD	Cc01_g01540	0.683	0.504
CL11377.Contig3_Hamelia_ABCD	Cc01_g01550	0.535	0.909
CL11377.Contig2_Hamelia_ABCD	Cc01_g01550	0.279	0.91
CL11377.Contig1_Hamelia_ABCD	Cc01_g01550	0.278	0.91
Unigene36993_Hamelia_ABCD	Cc01_g01600	0.093	0.013
Unigene43178_Hamelia_ABCD	Cc01_g01650	0.871	0.229
Unigene43182_Hamelia_ABCD	Cc01_g01780	0.336	0.144
Unigene42921_Hamelia_ABCD	Cc01_g01820	0.203	0.014
Unigene32828_Hamelia_ABCD	Cc01_g01850	0.141	0.066
Unigene32826_Hamelia_ABCD	Cc01_g01850	0.597	0.576
CL14626.Contig2_Hamelia_ABCD	Cc01_g01850	0.225	0.066
CL14626.Contig1_Hamelia_ABCD	Cc01_g01850	0.196	0.066
CL4281.Contig3_Hamelia_ABCD	Cc01_g01870	0.905	0.025
CL4281.Contig2_Hamelia_ABCD	Cc01_g01870	0.904	0.163
CL15483.Contig1_Hamelia_ABCD	Cc01_g02020	0.139	0.028
Unigene19408_Hamelia_ABCD	Cc01_g02050	0.461	0.925
CL10157.Contig2_Hamelia_ABCD	Cc01_g02070	0.562	0.553
CL10157.Contig1_Hamelia_ABCD	Cc01_g02070	0.377	0.192
Unigene5409_Hamelia_ABCD	Cc01_g02130	0.575	0.144
CL1853.Contig2_Hamelia_ABCD	Cc01_g02310	0.039	0.031
Unigene33614_Hamelia_ABCD	Cc01_g02400	0.58	0.834
CL15556.Contig2_Hamelia_ABCD	Cc01_g02460	0.553	0.486
CL15556.Contig1_Hamelia_ABCD	Cc01_g02460	0.7	0.572
CL1078.Contig4_Hamelia_ABCD	Cc01_g02470	0.617	0.89
CL1078.Contig3_Hamelia_ABCD	Cc01_g02470	0.63	0.89
Unigene43413_Hamelia_ABCD	Cc01_g02510	0.169	0.05
CL890.Contig1_Hamelia_ABCD	Cc01_g02510	0.564	0.466
CL14825.Contig1_Hamelia_ABCD	Cc01_g02510	0.423	0.491
Unigene16046_Hamelia_ABCD	Cc01_g02610	0.177	0.034
Unigene34405_Hamelia_ABCD	Cc01_g02710	0.551	0.891
CL1764.Contig2_Hamelia_ABCD	Cc01_g02710	0.537	0.846
CL1764.Contig1_Hamelia_ABCD	Cc01_g02710	0.469	0.846
CL3354.Contig5_Hamelia_ABCD	Cc01_g02760	0.469	0.666
CL3354.Contig3_Hamelia_ABCD	Cc01_g02760	0.461	0.648
CL3354.Contig2_Hamelia_ABCD	Cc01_g02760	0.487	0.661
CL3354.Contig1_Hamelia_ABCD	Cc01_g02760	0.488	0.669
Unigene33092_Hamelia_ABCD	Cc01_g02770	0.736	0.65
Unigene33091_Hamelia_ABCD	Cc01_g02770	0.633	0.287
Unigene15000_Hamelia_ABCD	Cc01_g02930	0.645	0.113
CL8689.Contig1_Hamelia_ABCD	Cc01_g03070	0.321	0.13
CL13830.Contig1_Hamelia_ABCD	Cc01_g03100	0.07	0.039
Unigene12952_Hamelia_ABCD	Cc01_g03170	0.671	0.248
CL1633.Contig3_Hamelia_ABCD	Cc01_g03300	0.198	0.46
CL1633.Contig2_Hamelia_ABCD	Cc01_g03300	0.223	0.46
CL1633.Contig1_Hamelia_ABCD	Cc01_g03300	0.201	0.46
CL155.Contig4_Hamelia_ABCD	Cc01_g03300	0.214	0.421
CL155.Contig3_Hamelia_ABCD	Cc01_g03300	0.305	0.887
CL155.Contig2_Hamelia_ABCD	Cc01_g03300	0.301	0.887
CL155.Contig1_Hamelia_ABCD	Cc01_g03300	0.33	0.887
Unigene40691_Hamelia_ABCD	Cc01_g03350	0.891	0.274
Unigene40688_Hamelia_ABCD	Cc01_g03350	0.903	0.086
Unigene24852_Hamelia_ABCD	Cc01_g03410	0.207	0.07
Unigene32215_Hamelia_ABCD	Cc01_g03590	0.824	0.849
Unigene24378_Hamelia_ABCD	Cc01_g03600	0.312	0.199
Unigene38180_Hamelia_ABCD	Cc01_g03610	0.88	0.084
Unigene38178_Hamelia_ABCD	Cc01_g03610	0.505	0.055
Unigene38177_Hamelia_ABCD	Cc01_g03610	0.744	0.191
CL5122.Contig5_Hamelia_ABCD	Cc01_g03610	0.944	0.109
CL15540.Contig4_Hamelia_ABCD	Cc01_g03610	0.918	0.471
CL15540.Contig3_Hamelia_ABCD	Cc01_g03610	0.89	0.471
CL15540.Contig2_Hamelia_ABCD	Cc01_g03610	0.841	0.141
CL2716.Contig2_Hamelia_ABCD	Cc01_g03620	0.622	0.317
CL2716.Contig1_Hamelia_ABCD	Cc01_g03620	0.791	0.82
CL11782.Contig2_Hamelia_ABCD	Cc01_g03670	0.128	0.136
Unigene26383_Hamelia_ABCD	Cc01_g03760	0.039	0.023
CL14706.Contig2_Hamelia_ABCD	Cc01_g03810	0.184	0.039
CL14706.Contig1_Hamelia_ABCD	Cc01_g03810	0.191	0.039
CL1021.Contig3_Hamelia_ABCD	Cc01_g04040	0.026	0.048
Unigene42045_Hamelia_ABCD	Cc01_g04070	0.313	0.073
Unigene1093_Hamelia_ABCD	Cc01_g04070	0.891	0.867
Unigene48331_Hamelia_ABCD	Cc01_g04080	0.901	0.052
Unigene34306_Hamelia_ABCD	Cc01_g04120	0.42	0.118
Unigene28331_Hamelia_ABCD	Cc01_g04130	0.255	0.327
Unigene28467_Hamelia_ABCD	Cc01_g04140	0.848	0.891
Unigene47617_Hamelia_ABCD	Cc01_g04150	0.929	0.103
Unigene20575_Hamelia_ABCD	Cc01_g04150	0.904	0.139
CL7390.Contig1_Hamelia_ABCD	Cc01_g04150	0.931	0.082
Unigene43226_Hamelia_ABCD	Cc01_g04190	0.017	0.049
Unigene33700_Hamelia_ABCD	Cc01_g04240	0.28	0.122
Unigene36672_Hamelia_ABCD	Cc01_g04330	0.167	0.048
CL14900.Contig2_Hamelia_ABCD	Cc01_g04330	0.359	0.062
CL14900.Contig1_Hamelia_ABCD	Cc01_g04330	0.466	0.1
Unigene21459_Hamelia_ABCD	Cc01_g04350	0.779	0.908
Unigene9605_Hamelia_ABCD	Cc01_g04390	0.458	0.104
Unigene51931_Hamelia_ABCD	Cc01_g04390	0.905	0.19
Unigene23871_Hamelia_ABCD	Cc01_g04390	0.16	0.092
Unigene8633_Hamelia_ABCD	Cc01_g04410	0.244	0.057
CL2450.Contig1_Hamelia_ABCD	Cc01_g04410	0.035	0.051
Unigene38037_Hamelia_ABCD	Cc01_g04470	0.903	0.365
Unigene38036_Hamelia_ABCD	Cc01_g04470	0.88	0.377
CL13617.Contig2_Hamelia_ABCD	Cc01_g04470	0.487	0.326
CL13617.Contig1_Hamelia_ABCD	Cc01_g04470	0.734	0.365
Unigene37035_Hamelia_ABCD	Cc01_g04480	0.26	0.12
CL8197.Contig2_Hamelia_ABCD	Cc01_g04520	0.917	0.492
CL8197.Contig1_Hamelia_ABCD	Cc01_g04520	0.644	0.515
Unigene18176_Hamelia_ABCD	Cc01_g04530	0.118	0.034
Unigene18175_Hamelia_ABCD	Cc01_g04530	0.64	0.177
CL7058.Contig7_Hamelia_ABCD	Cc01_g04600	0.093	0.051
CL7058.Contig3_Hamelia_ABCD	Cc01_g04600	0.114	0.063
CL10520.Contig1_Hamelia_ABCD	Cc01_g04620	0.618	0.938
CL6909.Contig4_Hamelia_ABCD	Cc01_g04700	0.629	0.879
CL10939.Contig2_Hamelia_ABCD	Cc01_g04750	0.118	0.055
Unigene38039_Hamelia_ABCD	Cc01_g04780	0.381	0.078
Unigene27833_Hamelia_ABCD	Cc01_g04810	0.268	0.23
CL13299.Contig2_Hamelia_ABCD	Cc01_g04810	0.346	0.705
Unigene34476_Hamelia_ABCD	Cc01_g04860	0.907	0.325
Unigene1676_Hamelia_ABCD	Cc01_g04890	0.485	0.911
CL4867.Contig1_Hamelia_ABCD	Cc01_g04900	0.329	0.509
Unigene24792_Hamelia_ABCD	Cc01_g04940	0.7	0.192
Unigene42934_Hamelia_ABCD	Cc01_g04960	0.516	0.071
Unigene30_Hamelia_ABCD	Cc01_g04960	0.914	0.17
Unigene32976_Hamelia_ABCD	Cc01_g05070	0.209	0.079
Unigene40536_Hamelia_ABCD	Cc01_g05110	0.355	0.296
Unigene40535_Hamelia_ABCD	Cc01_g05110	0.4	0.354
CL2781.Contig2_Hamelia_ABCD	Cc01_g05110	0.53	0.577
CL2781.Contig1_Hamelia_ABCD	Cc01_g05110	0.672	0.213
CL12920.Contig2_Hamelia_ABCD	Cc01_g05110	0.485	0.303
CL12920.Contig1_Hamelia_ABCD	Cc01_g05110	0.524	0.303
CL6894.Contig2_Hamelia_ABCD	Cc01_g05150	0.503	0.61
Unigene31186_Hamelia_ABCD	Cc01_g05180	0.586	0.264
Unigene26755_Hamelia_ABCD	Cc01_g05200	0.356	0.08
Unigene31138_Hamelia_ABCD	Cc01_g05320	0.522	0.842
CL8597.Contig3_Hamelia_ABCD	Cc01_g05340	0.809	0.825
CL8597.Contig2_Hamelia_ABCD	Cc01_g05340	0.772	0.824
CL8597.Contig1_Hamelia_ABCD	Cc01_g05340	0.755	0.824
Unigene35526_Hamelia_ABCD	Cc01_g05360	0.179	0.076
CL1972.Contig3_Hamelia_ABCD	Cc01_g05360	0.618	0.282
CL1972.Contig1_Hamelia_ABCD	Cc01_g05360	0.612	0.273
CL13526.Contig1_Hamelia_ABCD	Cc01_g05360	0.743	0.44
CL7221.Contig1_Hamelia_ABCD	Cc01_g05400	0.424	0.874
CL1416.Contig2_Hamelia_ABCD	Cc01_g05400	0.094	0.047
CL1416.Contig1_Hamelia_ABCD	Cc01_g05400	0.089	0.047
Unigene22919_Hamelia_ABCD	Cc01_g05410	0.087	0.2
Unigene929_Hamelia_ABCD	Cc01_g05490	0.111	0.927
Unigene27197_Hamelia_ABCD	Cc01_g05530	0.291	0.161
CL6071.Contig4_Hamelia_ABCD	Cc01_g05530	0.921	0.285
CL6071.Contig3_Hamelia_ABCD	Cc01_g05530	0.925	0.192
CL6071.Contig1_Hamelia_ABCD	Cc01_g05530	0.903	0.245
Unigene362_Hamelia_ABCD	Cc01_g05540	0.475	0.13
CL1324.Contig2_Hamelia_ABCD	Cc01_g05540	0.514	0.082
CL1324.Contig1_Hamelia_ABCD	Cc01_g05540	0.605	0.056
CL11715.Contig3_Hamelia_ABCD	Cc01_g05540	0.921	0.106
CL11715.Contig2_Hamelia_ABCD	Cc01_g05540	0.896	0.273
CL11715.Contig1_Hamelia_ABCD	Cc01_g05540	0.915	0.661
Unigene21072_Hamelia_ABCD	Cc01_g05620	0.09	0.03
CL11788.Contig1_Hamelia_ABCD	Cc01_g05630	0.191	0.036
CL4716.Contig2_Hamelia_ABCD	Cc01_g05680	0.298	0.607
CL15424.Contig1_Hamelia_ABCD	Cc01_g05680	0.241	0.581
Unigene46507_Hamelia_ABCD	Cc01_g05690	0.324	0.078
Unigene39252_Hamelia_ABCD	Cc01_g05690	0.662	0.292
CL3307.Contig5_Hamelia_ABCD	Cc01_g05690	0.916	0.31
CL3307.Contig4_Hamelia_ABCD	Cc01_g05690	0.925	0.197
CL2004.Contig2_Hamelia_ABCD	Cc01_g05780	0.919	0.161
CL2004.Contig1_Hamelia_ABCD	Cc01_g05780	0.659	0.323
CL6150.Contig2_Hamelia_ABCD	Cc01_g05790	0.76	0.906
CL6449.Contig8_Hamelia_ABCD	Cc01_g05810	0.854	0.126
CL6449.Contig7_Hamelia_ABCD	Cc01_g05810	0.721	0.436
CL6449.Contig5_Hamelia_ABCD	Cc01_g05810	0.677	0.45
CL6449.Contig4_Hamelia_ABCD	Cc01_g05810	0.84	0.628
CL6449.Contig3_Hamelia_ABCD	Cc01_g05810	0.796	0.641
CL6449.Contig2_Hamelia_ABCD	Cc01_g05810	0.901	0.355
CL6449.Contig1_Hamelia_ABCD	Cc01_g05810	0.847	0.192
CL10507.Contig2_Hamelia_ABCD	Cc01_g05870	0.357	0.05
Unigene32185_Hamelia_ABCD	Cc01_g05900	0.731	0.904
Unigene40936_Hamelia_ABCD	Cc01_g05960	0.124	0.89
Unigene40935_Hamelia_ABCD	Cc01_g05960	0.117	0.89
Unigene32269_Hamelia_ABCD	Cc01_g05990	0.81	0.057
CL3490.Contig2_Hamelia_ABCD	Cc01_g05990	0.742	0.05
Unigene27354_Hamelia_ABCD	Cc01_g06000	0.878	0.762
Unigene22715_Hamelia_ABCD	Cc01_g06000	0.448	0.098
Unigene32252_Hamelia_ABCD	Cc01_g06170	0.191	0.88
Unigene28866_Hamelia_ABCD	Cc01_g06180	0.466	0.893
Unigene41458_Hamelia_ABCD	Cc01_g06230	0.857	0.213
Unigene27350_Hamelia_ABCD	Cc01_g06240	0.117	0.11
Unigene17057_Hamelia_ABCD	Cc01_g06240	0.271	0.141
CL7819.Contig2_Hamelia_ABCD	Cc01_g06240	0.903	0.209
Unigene34381_Hamelia_ABCD	Cc01_g06310	0.453	0.186
Unigene34380_Hamelia_ABCD	Cc01_g06310	0.852	0.186
CL11206.Contig1_Hamelia_ABCD	Cc01_g06310	0.596	0.445
CL8393.Contig2_Hamelia_ABCD	Cc01_g06320	0.601	0.886
CL8393.Contig1_Hamelia_ABCD	Cc01_g06320	0.596	0.886
CL13167.Contig1_Hamelia_ABCD	Cc01_g06400	0.193	0.09
Unigene37893_Hamelia_ABCD	Cc01_g06430	0.467	0.531
Unigene37892_Hamelia_ABCD	Cc01_g06430	0.3	0.258
CL8813.Contig1_Hamelia_ABCD	Cc01_g06430	0.584	0.835
CL1001.Contig3_Hamelia_ABCD	Cc01_g06480	0.303	0.199
CL7650.Contig1_Hamelia_ABCD	Cc01_g06510	0.121	0.056
Unigene43307_Hamelia_ABCD	Cc01_g06540	0.354	0.091
Unigene10228_Hamelia_ABCD	Cc01_g06540	0.526	0.203
CL8519.Contig4_Hamelia_ABCD	Cc01_g06550	0.267	0.19
CL8519.Contig2_Hamelia_ABCD	Cc01_g06550	0.326	0.188
Unigene38209_Hamelia_ABCD	Cc01_g06560	0.757	0.339
CL3086.Contig3_Hamelia_ABCD	Cc01_g06630	0.807	0.889
Unigene1638_Hamelia_ABCD	Cc01_g06640	0.016	0.017
CL1924.Contig3_Hamelia_ABCD	Cc01_g06670	0.672	0.87
CL1924.Contig2_Hamelia_ABCD	Cc01_g06670	0.678	0.871
CL1924.Contig1_Hamelia_ABCD	Cc01_g06670	0.696	0.886
Unigene703_Hamelia_ABCD	Cc01_g06690	0.935	0.175
Unigene2629_Hamelia_ABCD	Cc01_g06690	0.249	0.053
Unigene1631_Hamelia_ABCD	Cc01_g06690	0.608	0.49
CL4976.Contig1_Hamelia_ABCD	Cc01_g06690	0.893	0.172
CL1985.Contig2_Hamelia_ABCD	Cc01_g06690	0.842	0.224
CL1985.Contig1_Hamelia_ABCD	Cc01_g06690	0.218	0.038
Unigene30447_Hamelia_ABCD	Cc01_g06720	0.699	0.519
CL1475.Contig2_Hamelia_ABCD	Cc01_g06770	0.608	0.904
Unigene24101_Hamelia_ABCD	Cc01_g06780	0.843	0.129
Unigene16252_Hamelia_ABCD	Cc01_g06780	0.677	0.077
Unigene12315_Hamelia_ABCD	Cc01_g06780	0.316	0.056
CL6743.Contig1_Hamelia_ABCD	Cc01_g06780	0.523	0.17
Unigene41281_Hamelia_ABCD	Cc01_g06920	0.219	0.029
CL1624.Contig4_Hamelia_ABCD	Cc01_g06940	0.054	0.636
CL1624.Contig3_Hamelia_ABCD	Cc01_g06940	0.06	0.629
CL1624.Contig2_Hamelia_ABCD	Cc01_g06940	0.054	0.636
CL1624.Contig1_Hamelia_ABCD	Cc01_g06940	0.059	0.629
CL3161.Contig3_Hamelia_ABCD	Cc01_g07000	0.267	0.53
CL3161.Contig2_Hamelia_ABCD	Cc01_g07000	0.302	0.461
CL13875.Contig2_Hamelia_ABCD	Cc01_g07090	0.553	0.883
CL13875.Contig1_Hamelia_ABCD	Cc01_g07090	0.553	0.873
Unigene5154_Hamelia_ABCD	Cc01_g07130	0.911	0.181
Unigene47848_Hamelia_ABCD	Cc01_g07130	0.237	0.05
Unigene28628_Hamelia_ABCD	Cc01_g07140	0.85	0.51
Unigene28713_Hamelia_ABCD	Cc01_g07180	0.62	0.337
CL13187.Contig1_Hamelia_ABCD	Cc01_g07210	0.098	0.234
CL11775.Contig2_Hamelia_ABCD	Cc01_g07360	0.402	0.247
CL11775.Contig1_Hamelia_ABCD	Cc01_g07360	0.391	0.247
CL8159.Contig4_Hamelia_ABCD	Cc01_g07370	0.327	0.903
CL8159.Contig3_Hamelia_ABCD	Cc01_g07370	0.217	0.308
CL8159.Contig5_Hamelia_ABCD	Cc01_g07380	0.529	0.897
CL8159.Contig1_Hamelia_ABCD	Cc01_g07380	0.506	0.897
CL4992.Contig3_Hamelia_ABCD	Cc01_g07440	0.488	0.366
CL4992.Contig2_Hamelia_ABCD	Cc01_g07440	0.506	0.334
CL4992.Contig1_Hamelia_ABCD	Cc01_g07440	0.744	0.366
CL4748.Contig4_Hamelia_ABCD	Cc01_g07480	0.086	0.504
Unigene11868_Hamelia_ABCD	Cc01_g07490	0.142	0.027
Unigene43242_Hamelia_ABCD	Cc01_g07500	0.648	0.925
Unigene23533_Hamelia_ABCD	Cc01_g07550	0.45	0.381
Unigene23532_Hamelia_ABCD	Cc01_g07550	0.537	0.48
Unigene28800_Hamelia_ABCD	Cc01_g07560	0.531	0.258
Unigene24404_Hamelia_ABCD	Cc01_g07570	0.396	0.888
Unigene41143_Hamelia_ABCD	Cc01_g07580	0.109	0.026
Unigene41141_Hamelia_ABCD	Cc01_g07580	0.708	0.831
Unigene16330_Hamelia_ABCD	Cc01_g07590	0.559	0.192
CL311.Contig1_Hamelia_ABCD	Cc01_g07600	0.176	0.089
Unigene41599_Hamelia_ABCD	Cc01_g07650	0.048	0.933
CL3155.Contig7_Hamelia_ABCD	Cc01_g07800	0.382	0.758
CL3155.Contig6_Hamelia_ABCD	Cc01_g07800	0.324	0.758
CL3155.Contig5_Hamelia_ABCD	Cc01_g07800	0.314	0.758
Unigene46567_Hamelia_ABCD	Cc01_g07810	0.934	0.075
Unigene41846_Hamelia_ABCD	Cc01_g07810	0.458	0.254
Unigene41844_Hamelia_ABCD	Cc01_g07810	0.482	0.254
Unigene41843_Hamelia_ABCD	Cc01_g07810	0.485	0.245
Unigene41842_Hamelia_ABCD	Cc01_g07810	0.46	0.245
CL1743.Contig3_Hamelia_ABCD	Cc01_g07810	0.73	0.884
CL1743.Contig2_Hamelia_ABCD	Cc01_g07810	0.749	0.878
CL1743.Contig1_Hamelia_ABCD	Cc01_g07810	0.694	0.904
Unigene25732_Hamelia_ABCD	Cc01_g07820	0.764	0.473
Unigene25731_Hamelia_ABCD	Cc01_g07820	0.783	0.443
Unigene25894_Hamelia_ABCD	Cc01_g07860	0.417	0.859
Unigene31299_Hamelia_ABCD	Cc01_g07870	0.301	0.093
Unigene21697_Hamelia_ABCD	Cc01_g07890	0.332	0.053
Unigene24135_Hamelia_ABCD	Cc01_g07910	0.391	0.852
Unigene94_Hamelia_ABCD	Cc01_g07950	0.104	0.012
CL11971.Contig2_Hamelia_ABCD	Cc01_g07960	0.214	0.074
CL11971.Contig1_Hamelia_ABCD	Cc01_g07960	0.226	0.074
Unigene36434_Hamelia_ABCD	Cc01_g08000	0.137	0.016
Unigene37748_Hamelia_ABCD	Cc01_g08030	0.267	0.164
Unigene37747_Hamelia_ABCD	Cc01_g08030	0.282	0.246
Unigene37746_Hamelia_ABCD	Cc01_g08030	0.298	0.246
Unigene46546_Hamelia_ABCD	Cc01_g08120	0.313	0.034
CL3703.Contig3_Hamelia_ABCD	Cc01_g08130	0.451	0.422
CL3703.Contig1_Hamelia_ABCD	Cc01_g08130	0.423	0.422
CL13964.Contig3_Hamelia_ABCD	Cc01_g08160	0.82	0.899
CL13964.Contig2_Hamelia_ABCD	Cc01_g08160	0.805	0.899
CL13964.Contig1_Hamelia_ABCD	Cc01_g08160	0.792	0.899
Unigene21073_Hamelia_ABCD	Cc01_g08170	0.875	0.206
CL3925.Contig2_Hamelia_ABCD	Cc01_g08170	0.465	0.458
CL3925.Contig1_Hamelia_ABCD	Cc01_g08170	0.441	0.458
Unigene16570_Hamelia_ABCD	Cc01_g08370	0.292	0.185
Unigene15234_Hamelia_ABCD	Cc01_g08410	0.23	0.083
Unigene13725_Hamelia_ABCD	Cc01_g08410	0.867	0.11
Unigene22711_Hamelia_ABCD	Cc01_g08510	0.579	0.285
Unigene46140_Hamelia_ABCD	Cc01_g08540	0.662	0.228
Unigene40406_Hamelia_ABCD	Cc01_g08550	0.533	0.254
Unigene40404_Hamelia_ABCD	Cc01_g08550	0.37	0.075
CL8261.Contig3_Hamelia_ABCD	Cc01_g08600	0.221	0.564
CL8261.Contig1_Hamelia_ABCD	Cc01_g08600	0.228	0.564
Unigene32779_Hamelia_ABCD	Cc01_g08610	0.539	0.101
Unigene32778_Hamelia_ABCD	Cc01_g08610	0.308	0.16
Unigene16401_Hamelia_ABCD	Cc01_g08650	0.238	0.185
CL15403.Contig2_Hamelia_ABCD	Cc01_g08650	0.653	0.75
CL13363.Contig1_Hamelia_ABCD	Cc01_g08760	0.285	0.796
Unigene40220_Hamelia_ABCD	Cc01_g08840	0.575	0.859
CL4584.Contig5_Hamelia_ABCD	Cc01_g08890	0.319	0.332
CL4584.Contig3_Hamelia_ABCD	Cc01_g08890	0.329	0.332
Unigene19326_Hamelia_ABCD	Cc01_g08990	0.669	0.863
Unigene29490_Hamelia_ABCD	Cc01_g09070	0.724	0.745
CL6878.Contig3_Hamelia_ABCD	Cc01_g09070	0.187	0.052
CL6878.Contig2_Hamelia_ABCD	Cc01_g09070	0.077	0.052
CL6878.Contig1_Hamelia_ABCD	Cc01_g09070	0.195	0.052
CL1323.Contig2_Hamelia_ABCD	Cc01_g09170	0.487	0.162
Unigene10743_Hamelia_ABCD	Cc01_g09280	0.41	0.067
Unigene29607_Hamelia_ABCD	Cc01_g09310	0.31	0.06
CL13538.Contig2_Hamelia_ABCD	Cc01_g09390	0.678	0.912
CL13538.Contig1_Hamelia_ABCD	Cc01_g09390	0.714	0.906
Unigene21024_Hamelia_ABCD	Cc01_g09410	0.37	0.159
Unigene3181_Hamelia_ABCD	Cc01_g09440	0.545	0.192
CL9050.Contig3_Hamelia_ABCD	Cc01_g09510	0.312	0.177
CL9050.Contig2_Hamelia_ABCD	Cc01_g09510	0.486	0.329
CL8149.Contig5_Hamelia_ABCD	Cc01_g09510	0.783	0.322
CL8149.Contig4_Hamelia_ABCD	Cc01_g09510	0.546	0.577
CL8149.Contig3_Hamelia_ABCD	Cc01_g09510	0.517	0.546
CL8149.Contig2_Hamelia_ABCD	Cc01_g09510	0.705	0.245
CL8149.Contig1_Hamelia_ABCD	Cc01_g09510	0.708	0.291
CL2638.Contig2_Hamelia_ABCD	Cc01_g09510	0.227	0.077
Unigene39025_Hamelia_ABCD	Cc01_g09530	0.817	0.375
Unigene11023_Hamelia_ABCD	Cc01_g09530	0.922	0.058
Unigene11022_Hamelia_ABCD	Cc01_g09530	0.796	0.078
Unigene18401_Hamelia_ABCD	Cc01_g09540	0.361	0.817
Unigene18400_Hamelia_ABCD	Cc01_g09540	0.326	0.545
Unigene28646_Hamelia_ABCD	Cc01_g09580	0.35	0.858
CL6382.Contig2_Hamelia_ABCD	Cc01_g09590	0.58	0.55
CL6382.Contig1_Hamelia_ABCD	Cc01_g09590	0.573	0.55
Unigene22634_Hamelia_ABCD	Cc01_g09600	0.476	0.253
CL2890.Contig1_Hamelia_ABCD	Cc01_g09600	0.797	0.663
CL10527.Contig2_Hamelia_ABCD	Cc01_g09610	0.306	0.877
CL10527.Contig1_Hamelia_ABCD	Cc01_g09610	0.288	0.877
Unigene8671_Hamelia_ABCD	Cc01_g09620	0.925	0.062
CL14201.Contig3_Hamelia_ABCD	Cc01_g09620	0.515	0.077
CL14201.Contig2_Hamelia_ABCD	Cc01_g09620	0.551	0.077
CL14201.Contig1_Hamelia_ABCD	Cc01_g09620	0.773	0.053
CL10021.Contig3_Hamelia_ABCD	Cc01_g09620	0.83	0.352
CL10021.Contig1_Hamelia_ABCD	Cc01_g09620	0.807	0.052
Unigene36424_Hamelia_ABCD	Cc01_g09630	0.096	0.14
Unigene24909_Hamelia_ABCD	Cc01_g09760	0.864	0.278
Unigene34883_Hamelia_ABCD	Cc01_g09770	0.585	0.749
Unigene33219_Hamelia_ABCD	Cc01_g09880	0.28	0.075
Unigene37485_Hamelia_ABCD	Cc01_g09890	0.903	0.26
Unigene19600_Hamelia_ABCD	Cc01_g09890	0.401	0.077
CL4271.Contig2_Hamelia_ABCD	Cc01_g09890	0.288	0.157
Unigene45043_Hamelia_ABCD	Cc01_g09920	0.781	0.074
Unigene25508_Hamelia_ABCD	Cc01_g09920	0.875	0.081
CL11760.Contig2_Hamelia_ABCD	Cc01_g09920	0.415	0.112
CL11760.Contig1_Hamelia_ABCD	Cc01_g09920	0.651	0.299
CL12930.Contig1_Hamelia_ABCD	Cc01_g09930	0.76	0.083
Unigene19523_Hamelia_ABCD	Cc01_g09940	0.841	0.077
CL6703.Contig2_Hamelia_ABCD	Cc01_g09940	0.715	0.608
CL6703.Contig1_Hamelia_ABCD	Cc01_g09940	0.895	0.11
CL10883.Contig1_Hamelia_ABCD	Cc01_g09940	0.687	0.306
Unigene26764_Hamelia_ABCD	Cc01_g09960	0.64	0.766
CL9216.Contig2_Hamelia_ABCD	Cc01_g09970	0.56	0.895
CL9216.Contig1_Hamelia_ABCD	Cc01_g09970	0.617	0.906
Unigene43524_Hamelia_ABCD	Cc01_g10030	0.525	0.152
CL8498.Contig4_Hamelia_ABCD	Cc01_g10030	0.444	0.719
CL8498.Contig3_Hamelia_ABCD	Cc01_g10030	0.437	0.68
CL8498.Contig2_Hamelia_ABCD	Cc01_g10030	0.599	0.719
CL8498.Contig1_Hamelia_ABCD	Cc01_g10030	0.599	0.68
CL3154.Contig4_Hamelia_ABCD	Cc01_g10040	0.691	0.767
CL3154.Contig3_Hamelia_ABCD	Cc01_g10040	0.733	0.9
CL3154.Contig2_Hamelia_ABCD	Cc01_g10040	0.691	0.893
CL3154.Contig1_Hamelia_ABCD	Cc01_g10040	0.648	0.761
Unigene29532_Hamelia_ABCD	Cc01_g10100	0.227	0.033
Unigene29531_Hamelia_ABCD	Cc01_g10100	0.814	0.89
Unigene29343_Hamelia_ABCD	Cc01_g10110	0.8	0.05
Unigene19317_Hamelia_ABCD	Cc01_g10200	0.303	0.933
Unigene18611_Hamelia_ABCD	Cc01_g10200	0.393	0.404
Unigene569_Hamelia_ABCD	Cc01_g10210	0.179	0.589
Unigene30400_Hamelia_ABCD	Cc01_g10330	0.896	0.404
Unigene23395_Hamelia_ABCD	Cc01_g10330	0.906	0.209
Unigene24056_Hamelia_ABCD	Cc01_g10340	0.152	0.03
CL11310.Contig1_Hamelia_ABCD	Cc01_g10340	0.083	0.063
Unigene31874_Hamelia_ABCD	Cc01_g10380	0.583	0.905
Unigene19591_Hamelia_ABCD	Cc01_g10420	0.257	0.183
CL13007.Contig3_Hamelia_ABCD	Cc01_g10420	0.449	0.874
CL13007.Contig2_Hamelia_ABCD	Cc01_g10420	0.408	0.836
CL13007.Contig1_Hamelia_ABCD	Cc01_g10420	0.412	0.836
CL10831.Contig2_Hamelia_ABCD	Cc01_g10440	0.08	0.025
Unigene6216_Hamelia_ABCD	Cc01_g10450	0.45	0.088
Unigene45426_Hamelia_ABCD	Cc01_g10450	0.775	0.135
CL597.Contig1_Hamelia_ABCD	Cc01_g10450	0.663	0.149
Unigene29235_Hamelia_ABCD	Cc01_g10480	0.691	0.9
Unigene5560_Hamelia_ABCD	Cc01_g10490	0.116	0.038
Unigene43521_Hamelia_ABCD	Cc01_g10510	0.912	0.327
CL6338.Contig2_Hamelia_ABCD	Cc01_g10540	0.582	0.142
CL4543.Contig3_Hamelia_ABCD	Cc01_g10540	0.724	0.643
CL4543.Contig2_Hamelia_ABCD	Cc01_g10540	0.859	0.355
CL4543.Contig1_Hamelia_ABCD	Cc01_g10540	0.65	0.264
CL5131.Contig2_Hamelia_ABCD	Cc01_g10560	0.187	0.056
CL2324.Contig3_Hamelia_ABCD	Cc01_g10560	0.188	0.061
Unigene2454_Hamelia_ABCD	Cc01_g10590	0.894	0.277
CL1529.Contig1_Hamelia_ABCD	Cc01_g10590	0.72	0.305
CL11150.Contig2_Hamelia_ABCD	Cc01_g10590	0.489	0.231
CL15585.Contig1_Hamelia_ABCD	Cc01_g10600	0.488	0.208
CL15555.Contig1_Hamelia_ABCD	Cc01_g10600	0.306	0.028
CL10515.Contig1_Hamelia_ABCD	Cc01_g10600	0.858	0.724
CL931.Contig2_Hamelia_ABCD	Cc01_g10660	0.253	0.872
Unigene733_Hamelia_ABCD	Cc01_g10690	0.02	0.021
CL9423.Contig2_Hamelia_ABCD	Cc01_g10720	0.904	0.42
CL9423.Contig1_Hamelia_ABCD	Cc01_g10720	0.902	0.26
Unigene32669_Hamelia_ABCD	Cc01_g10730	0.061	0.091
CL63.Contig2_Hamelia_ABCD	Cc01_g10730	0.753	0.774
CL63.Contig1_Hamelia_ABCD	Cc01_g10730	0.396	0.863
Unigene17229_Hamelia_ABCD	Cc01_g10780	0.904	0.08
Unigene4832_Hamelia_ABCD	Cc01_g10830	0.738	0.066
Unigene17421_Hamelia_ABCD	Cc01_g10940	0.698	0.077
CL11983.Contig1_Hamelia_ABCD	Cc01_g10950	0.83	0.354
Unigene34795_Hamelia_ABCD	Cc01_g10970	0.601	0.503
Unigene34794_Hamelia_ABCD	Cc01_g10970	0.615	0.493
CL2035.Contig1_Hamelia_ABCD	Cc01_g10970	0.546	0.403
Unigene40703_Hamelia_ABCD	Cc01_g10990	0.459	0.142
Unigene40702_Hamelia_ABCD	Cc01_g10990	0.515	0.175
CL4465.Contig4_Hamelia_ABCD	Cc01_g10990	0.814	0.733
CL4465.Contig3_Hamelia_ABCD	Cc01_g10990	0.744	0.532
CL4465.Contig1_Hamelia_ABCD	Cc01_g10990	0.178	0.023
CL12261.Contig1_Hamelia_ABCD	Cc01_g11020	0.673	0.072
Unigene19734_Hamelia_ABCD	Cc01_g11050	0.126	0.239
Unigene18674_Hamelia_ABCD	Cc01_g11050	0.197	0.216
CL1973.Contig1_Hamelia_ABCD	Cc01_g11050	0.273	0.923
Unigene42762_Hamelia_ABCD	Cc01_g11060	0.478	0.087
CL4631.Contig1_Hamelia_ABCD	Cc01_g11060	0.903	0.393
CL13212.Contig2_Hamelia_ABCD	Cc01_g11060	0.786	0.168
CL13212.Contig1_Hamelia_ABCD	Cc01_g11060	0.832	0.221
CL10347.Contig2_Hamelia_ABCD	Cc01_g11060	0.24	0.042
Unigene41906_Hamelia_ABCD	Cc01_g11090	0.841	0.179
Unigene41908_Hamelia_ABCD	Cc01_g11100	0.504	0.278
CL1039.Contig1_Hamelia_ABCD	Cc01_g11100	0.369	0.868
Unigene827_Hamelia_ABCD	Cc01_g11110	0.591	0.646
CL5936.Contig2_Hamelia_ABCD	Cc01_g11140	0.661	0.842
Unigene42427_Hamelia_ABCD	Cc01_g11160	0.744	0.907
Unigene19553_Hamelia_ABCD	Cc01_g11160	0.154	0.038
CL3724.Contig2_Hamelia_ABCD	Cc01_g11160	0.708	0.906
CL3724.Contig1_Hamelia_ABCD	Cc01_g11160	0.278	0.046
Unigene12999_Hamelia_ABCD	Cc01_g11190	0.887	0.112
Unigene11881_Hamelia_ABCD	Cc01_g11190	0.813	0.23
Unigene39956_Hamelia_ABCD	Cc01_g11210	0.892	0.114
Unigene38167_Hamelia_ABCD	Cc01_g11230	0.197	0.091
Unigene37815_Hamelia_ABCD	Cc01_g11270	0.399	0.164
Unigene36918_Hamelia_ABCD	Cc01_g11310	0.3	0.053
Unigene34988_Hamelia_ABCD	Cc01_g11340	0.078	0.142
Unigene34987_Hamelia_ABCD	Cc01_g11370	0.316	0.204
Unigene4418_Hamelia_ABCD	Cc01_g11380	0.733	0.141
Unigene13769_Hamelia_ABCD	Cc01_g11380	0.87	0.098
CL14214.Contig2_Hamelia_ABCD	Cc01_g11390	0.159	0.121
CL8484.Contig1_Hamelia_ABCD	Cc01_g11410	0.889	0.228
CL11101.Contig3_Hamelia_ABCD	Cc01_g11420	0.243	0.15
CL11101.Contig2_Hamelia_ABCD	Cc01_g11420	0.506	0.478
Unigene3104_Hamelia_ABCD	Cc01_g11440	0.786	0.581
Unigene19536_Hamelia_ABCD	Cc01_g11440	0.103	0.027
Unigene17262_Hamelia_ABCD	Cc01_g11450	0.224	0.116
CL8057.Contig1_Hamelia_ABCD	Cc01_g11450	0.331	0.124
CL7031.Contig2_Hamelia_ABCD	Cc01_g11480	0.93	0.171
CL6433.Contig2_Hamelia_ABCD	Cc01_g11480	0.559	0.472
CL6433.Contig1_Hamelia_ABCD	Cc01_g11480	0.574	0.288
CL7031.Contig1_Hamelia_ABCD	Cc01_g11510	0.909	0.178
Unigene28026_Hamelia_ABCD	Cc01_g11550	0.279	0.03
CL15109.Contig2_Hamelia_ABCD	Cc01_g11550	0.773	0.205
Unigene34677_Hamelia_ABCD	Cc01_g11640	0.335	0.124
Unigene26416_Hamelia_ABCD	Cc01_g11660	0.084	0.066
CL14584.Contig2_Hamelia_ABCD	Cc01_g11660	0.765	0.599
Unigene32255_Hamelia_ABCD	Cc01_g11670	0.34	0.105
Unigene32254_Hamelia_ABCD	Cc01_g11670	0.374	0.105
Unigene11690_Hamelia_ABCD	Cc01_g11680	0.282	0.094
CL3677.Contig2_Hamelia_ABCD	Cc01_g11680	0.903	0.281
CL3677.Contig1_Hamelia_ABCD	Cc01_g11680	0.819	0.21
Unigene42789_Hamelia_ABCD	Cc01_g11700	0.928	0.238
Unigene42787_Hamelia_ABCD	Cc01_g11700	0.362	0.066
Unigene42786_Hamelia_ABCD	Cc01_g11700	0.564	0.11
CL5391.Contig3_Hamelia_ABCD	Cc01_g11700	0.407	0.184
CL5391.Contig2_Hamelia_ABCD	Cc01_g11700	0.353	0.184
CL5391.Contig1_Hamelia_ABCD	Cc01_g11700	0.185	0.075
CL1185.Contig5_Hamelia_ABCD	Cc01_g11700	0.776	0.215
CL1185.Contig4_Hamelia_ABCD	Cc01_g11700	0.747	0.521
CL1185.Contig1_Hamelia_ABCD	Cc01_g11700	0.621	0.436
Unigene8565_Hamelia_ABCD	Cc01_g11790	0.076	0.034
CL4405.Contig1_Hamelia_ABCD	Cc01_g11790	0.912	0.208
CL9626.Contig1_Hamelia_ABCD	Cc01_g11800	0.149	0.052
CL8926.Contig4_Hamelia_ABCD	Cc01_g11820	0.491	0.141
CL8926.Contig3_Hamelia_ABCD	Cc01_g11820	0.444	0.141
CL8926.Contig2_Hamelia_ABCD	Cc01_g11820	0.389	0.141
CL8926.Contig1_Hamelia_ABCD	Cc01_g11820	0.133	0.022
Unigene5974_Hamelia_ABCD	Cc01_g11840	0.744	0.197
Unigene34289_Hamelia_ABCD	Cc01_g11880	0.592	0.116
CL13347.Contig2_Hamelia_ABCD	Cc01_g11880	0.776	0.22
CL13347.Contig1_Hamelia_ABCD	Cc01_g11880	0.904	0.276
CL4269.Contig1_Hamelia_ABCD	Cc01_g11890	0.497	0.277
Unigene30268_Hamelia_ABCD	Cc01_g11900	0.38	0.242
Unigene28797_Hamelia_ABCD	Cc01_g11900	0.569	0.352
Unigene41030_Hamelia_ABCD	Cc01_g11910	0.078	0.059
CL3344.Contig3_Hamelia_ABCD	Cc01_g11930	0.773	0.528
Unigene36708_Hamelia_ABCD	Cc01_g11950	0.868	0.484
Unigene36707_Hamelia_ABCD	Cc01_g11950	0.844	0.326
Unigene19204_Hamelia_ABCD	Cc01_g11970	0.079	0.303
Unigene15937_Hamelia_ABCD	Cc01_g12000	0.132	0.013
Unigene1018_Hamelia_ABCD	Cc01_g12000	0.912	0.176
CL13557.Contig2_Hamelia_ABCD	Cc01_g12000	0.883	0.088
CL13557.Contig1_Hamelia_ABCD	Cc01_g12000	0.872	0.303
Unigene19569_Hamelia_ABCD	Cc01_g12010	0.457	0.875
CL6104.Contig2_Hamelia_ABCD	Cc01_g12050	0.257	0.8
CL13443.Contig1_Hamelia_ABCD	Cc01_g12050	0.256	0.917
CL15366.Contig3_Hamelia_ABCD	Cc01_g12060	0.745	0.48
CL9828.Contig1_Hamelia_ABCD	Cc01_g12080	0.914	0.133
CL13839.Contig1_Hamelia_ABCD	Cc01_g12080	0.754	0.114
CL10084.Contig1_Hamelia_ABCD	Cc01_g12080	0.647	0.238
Unigene38406_Hamelia_ABCD	Cc01_g12100	0.214	0.033
CL9753.Contig6_Hamelia_ABCD	Cc01_g12100	0.703	0.911
CL9753.Contig5_Hamelia_ABCD	Cc01_g12100	0.66	0.772
Unigene47215_Hamelia_ABCD	Cc01_g12110	0.206	0.024
Unigene10758_Hamelia_ABCD	Cc01_g12110	0.131	0.022
CL3802.Contig5_Hamelia_ABCD	Cc01_g12150	0.826	0.131
Unigene23296_Hamelia_ABCD	Cc01_g12170	0.633	0.816
Unigene15701_Hamelia_ABCD	Cc01_g12180	0.194	0.047
Unigene38768_Hamelia_ABCD	Cc01_g12230	0.285	0.073
CL3813.Contig3_Hamelia_ABCD	Cc01_g12230	0.693	0.245
CL3813.Contig2_Hamelia_ABCD	Cc01_g12230	0.55	0.403
CL3813.Contig1_Hamelia_ABCD	Cc01_g12230	0.627	0.845
CL7899.Contig2_Hamelia_ABCD	Cc01_g12250	0.381	0.078
CL7899.Contig1_Hamelia_ABCD	Cc01_g12250	0.684	0.215
CL1493.Contig2_Hamelia_ABCD	Cc01_g12260	0.704	0.529
CL1493.Contig1_Hamelia_ABCD	Cc01_g12260	0.498	0.344
Unigene5564_Hamelia_ABCD	Cc01_g12280	0.168	0.061
Unigene32157_Hamelia_ABCD	Cc01_g12280	0.299	0.269
Unigene32156_Hamelia_ABCD	Cc01_g12280	0.467	0.298
Unigene32155_Hamelia_ABCD	Cc01_g12280	0.367	0.278
Unigene22855_Hamelia_ABCD	Cc01_g12310	0.506	0.058
Unigene15749_Hamelia_ABCD	Cc01_g12310	0.149	0.019
Unigene16171_Hamelia_ABCD	Cc01_g12370	0.148	0.065
Unigene11281_Hamelia_ABCD	Cc01_g12370	0.441	0.296
CL1843.Contig5_Hamelia_ABCD	Cc01_g12370	0.393	0.727
CL1843.Contig3_Hamelia_ABCD	Cc01_g12370	0.445	0.727
Unigene15155_Hamelia_ABCD	Cc01_g12380	0.324	0.266
Unigene21583_Hamelia_ABCD	Cc01_g12390	0.302	0.556
Unigene12296_Hamelia_ABCD	Cc01_g12430	0.137	0.579
Unigene24058_Hamelia_ABCD	Cc01_g12450	0.388	0.544
Unigene24057_Hamelia_ABCD	Cc01_g12450	0.206	0.168
CL1222.Contig2_Hamelia_ABCD	Cc01_g12470	0.606	0.829
Unigene37276_Hamelia_ABCD	Cc01_g12500	0.19	0.116
Unigene37274_Hamelia_ABCD	Cc01_g12500	0.303	0.113
CL973.Contig9_Hamelia_ABCD	Cc01_g12500	0.573	0.545
Unigene35935_Hamelia_ABCD	Cc01_g12530	0.37	0.415
Unigene35934_Hamelia_ABCD	Cc01_g12530	0.349	0.916
Unigene22263_Hamelia_ABCD	Cc01_g12570	0.115	0.376
Unigene22262_Hamelia_ABCD	Cc01_g12570	0.091	0.376
Unigene23161_Hamelia_ABCD	Cc01_g12580	0.574	0.472
Unigene23160_Hamelia_ABCD	Cc01_g12580	0.795	0.458
Unigene23159_Hamelia_ABCD	Cc01_g12580	0.709	0.458
Unigene33971_Hamelia_ABCD	Cc01_g12600	0.388	0.06
CL10338.Contig2_Hamelia_ABCD	Cc01_g12660	0.641	0.849
Unigene38535_Hamelia_ABCD	Cc01_g12670	0.487	0.098
Unigene19590_Hamelia_ABCD	Cc01_g12670	0.248	0.054
Unigene34329_Hamelia_ABCD	Cc01_g12680	0.558	0.295
CL156.Contig1_Hamelia_ABCD	Cc01_g12690	0.063	0.066
Unigene30665_Hamelia_ABCD	Cc01_g12700	0.386	0.135
CL9220.Contig2_Hamelia_ABCD	Cc01_g12710	0.135	0.531
CL9220.Contig1_Hamelia_ABCD	Cc01_g12710	0.239	0.572
CL6685.Contig3_Hamelia_ABCD	Cc01_g12710	0.382	0.848
CL6685.Contig2_Hamelia_ABCD	Cc01_g12710	0.226	0.848
CL6685.Contig1_Hamelia_ABCD	Cc01_g12710	0.38	0.901
Unigene15906_Hamelia_ABCD	Cc01_g12720	0.359	0.038
CL527.Contig8_Hamelia_ABCD	Cc01_g12720	0.679	0.916
CL527.Contig7_Hamelia_ABCD	Cc01_g12720	0.661	0.913
CL6889.Contig4_Hamelia_ABCD	Cc01_g12740	0.535	0.172
CL6889.Contig3_Hamelia_ABCD	Cc01_g12740	0.686	0.403
Unigene8133_Hamelia_ABCD	Cc01_g12770	0.235	0.063
Unigene41221_Hamelia_ABCD	Cc01_g12770	0.953	0.285
Unigene41219_Hamelia_ABCD	Cc01_g12770	0.227	0.069
Unigene15818_Hamelia_ABCD	Cc01_g12770	0.258	0.049
Unigene11946_Hamelia_ABCD	Cc01_g12770	0.393	0.083
Unigene8001_Hamelia_ABCD	Cc01_g12790	0.212	0.068
CL1727.Contig3_Hamelia_ABCD	Cc01_g12800	0.019	0.029
CL1727.Contig2_Hamelia_ABCD	Cc01_g12800	0.018	0.029
Unigene17130_Hamelia_ABCD	Cc01_g12860	0.093	0.032
CL5622.Contig4_Hamelia_ABCD	Cc01_g12910	0.61	0.899
CL164.Contig6_Hamelia_ABCD	Cc01_g12920	0.66	0.597
CL164.Contig5_Hamelia_ABCD	Cc01_g12920	0.598	0.913
CL164.Contig4_Hamelia_ABCD	Cc01_g12920	0.637	0.799
CL164.Contig3_Hamelia_ABCD	Cc01_g12920	0.463	0.799
CL164.Contig1_Hamelia_ABCD	Cc01_g12920	0.904	0.269
CL7048.Contig2_Hamelia_ABCD	Cc01_g12930	0.867	0.331
Unigene15107_Hamelia_ABCD	Cc01_g13000	0.834	0.203
Unigene19428_Hamelia_ABCD	Cc01_g13020	0.099	0.124
CL10446.Contig2_Hamelia_ABCD	Cc01_g13030	0.684	0.907
CL10446.Contig1_Hamelia_ABCD	Cc01_g13030	0.652	0.906
Unigene10501_Hamelia_ABCD	Cc01_g13040	0.109	0.018
CL4264.Contig3_Hamelia_ABCD	Cc01_g13040	0.613	0.197
CL10389.Contig5_Hamelia_ABCD	Cc01_g13060	0.727	0.136
CL10389.Contig3_Hamelia_ABCD	Cc01_g13060	0.912	0.088
Unigene31799_Hamelia_ABCD	Cc01_g13100	0.763	0.504
Unigene13998_Hamelia_ABCD	Cc01_g13110	0.357	0.093
Unigene37676_Hamelia_ABCD	Cc01_g13140	0.638	0.116
CL7875.Contig3_Hamelia_ABCD	Cc01_g13140	0.896	0.272
CL7875.Contig2_Hamelia_ABCD	Cc01_g13140	0.909	0.335
CL4825.Contig3_Hamelia_ABCD	Cc01_g13140	0.786	0.235
CL4825.Contig2_Hamelia_ABCD	Cc01_g13140	0.572	0.376
CL4825.Contig1_Hamelia_ABCD	Cc01_g13140	0.581	0.376
CL11033.Contig2_Hamelia_ABCD	Cc01_g13140	0.402	0.131
CL11033.Contig1_Hamelia_ABCD	Cc01_g13140	0.391	0.131
CL13400.Contig2_Hamelia_ABCD	Cc01_g13160	0.296	0.14
CL13400.Contig1_Hamelia_ABCD	Cc01_g13160	0.285	0.143
Unigene37682_Hamelia_ABCD	Cc01_g13210	0.081	0.032
CL4132.Contig2_Hamelia_ABCD	Cc01_g13210	0.334	0.175
CL4132.Contig1_Hamelia_ABCD	Cc01_g13210	0.745	0.143
Unigene42293_Hamelia_ABCD	Cc01_g13230	0.915	0.203
CL14249.Contig2_Hamelia_ABCD	Cc01_g13230	0.598	0.1
Unigene32419_Hamelia_ABCD	Cc01_g13280	0.531	0.241
CL7399.Contig2_Hamelia_ABCD	Cc01_g13280	0.674	0.349
Unigene2947_Hamelia_ABCD	Cc01_g13290	0.901	0.113
Unigene2605_Hamelia_ABCD	Cc01_g13290	0.372	0.065
Unigene2597_Hamelia_ABCD	Cc01_g13290	0.582	0.184
CL13846.Contig1_Hamelia_ABCD	Cc01_g13290	0.912	0.145
CL10557.Contig1_Hamelia_ABCD	Cc01_g13290	0.922	0.123
Unigene20159_Hamelia_ABCD	Cc01_g13320	0.814	0.814
Unigene35259_Hamelia_ABCD	Cc01_g13340	0.325	0.13
Unigene12324_Hamelia_ABCD	Cc01_g13340	0.222	0.061
CL5307.Contig1_Hamelia_ABCD	Cc01_g13340	0.76	0.794
CL613.Contig5_Hamelia_ABCD	Cc01_g13350	0.028	0.023
CL613.Contig4_Hamelia_ABCD	Cc01_g13350	0.021	0.023
CL613.Contig1_Hamelia_ABCD	Cc01_g13350	0.03	0.023
CL5074.Contig5_Hamelia_ABCD	Cc01_g13350	0.189	0.072
CL5074.Contig4_Hamelia_ABCD	Cc01_g13350	0.258	0.072
CL5074.Contig1_Hamelia_ABCD	Cc01_g13350	0.151	0.072
CL1134.Contig3_Hamelia_ABCD	Cc01_g13360	0.058	0.076
Unigene24452_Hamelia_ABCD	Cc01_g13390	0.544	0.605
CL6325.Contig1_Hamelia_ABCD	Cc01_g13390	0.529	0.605
Unigene34980_Hamelia_ABCD	Cc01_g13410	0.542	0.467
Unigene34979_Hamelia_ABCD	Cc01_g13410	0.526	0.29
Unigene34978_Hamelia_ABCD	Cc01_g13410	0.322	0.407
CL9569.Contig2_Hamelia_ABCD	Cc01_g13410	0.625	0.601
CL9569.Contig1_Hamelia_ABCD	Cc01_g13410	0.762	0.256
CL11290.Contig3_Hamelia_ABCD	Cc01_g13420	0.533	0.83
CL11290.Contig2_Hamelia_ABCD	Cc01_g13420	0.55	0.833
CL11290.Contig1_Hamelia_ABCD	Cc01_g13420	0.539	0.83
Unigene29151_Hamelia_ABCD	Cc01_g13440	0.748	0.351
Unigene39561_Hamelia_ABCD	Cc01_g13450	0.116	0.101
CL10581.Contig1_Hamelia_ABCD	Cc01_g13450	0.638	0.854
Unigene24768_Hamelia_ABCD	Cc01_g13460	0.043	0.035
CL9515.Contig1_Hamelia_ABCD	Cc01_g13460	0.325	0.157
CL6975.Contig3_Hamelia_ABCD	Cc01_g13460	0.327	0.157
CL6975.Contig2_Hamelia_ABCD	Cc01_g13460	0.288	0.24
CL6975.Contig1_Hamelia_ABCD	Cc01_g13460	0.307	0.239
CL2561.Contig7_Hamelia_ABCD	Cc01_g13460	0.608	0.699
CL2561.Contig6_Hamelia_ABCD	Cc01_g13460	0.729	0.483
CL2561.Contig5_Hamelia_ABCD	Cc01_g13460	0.615	0.699
CL2561.Contig4_Hamelia_ABCD	Cc01_g13460	0.705	0.674
CL2561.Contig3_Hamelia_ABCD	Cc01_g13460	0.696	0.674
CL2276.Contig2_Hamelia_ABCD	Cc01_g13480	0.41	0.891
Unigene29111_Hamelia_ABCD	Cc01_g13510	0.472	0.66
Unigene25621_Hamelia_ABCD	Cc01_g13510	0.075	0.114
CL6769.Contig2_Hamelia_ABCD	Cc01_g13510	0.106	0.256
CL6769.Contig1_Hamelia_ABCD	Cc01_g13510	0.315	0.949
Unigene20542_Hamelia_ABCD	Cc01_g13590	0.601	0.05
Unigene40530_Hamelia_ABCD	Cc01_g13600	0.191	0.064
CL12183.Contig5_Hamelia_ABCD	Cc01_g13600	0.641	0.439
Unigene33082_Hamelia_ABCD	Cc01_g13670	0.124	0.045
Unigene33081_Hamelia_ABCD	Cc01_g13670	0.117	0.041
Unigene1939_Hamelia_ABCD	Cc01_g13670	0.839	0.559
CL15660.Contig3_Hamelia_ABCD	Cc01_g13670	0.574	0.861
CL9840.Contig1_Hamelia_ABCD	Cc01_g13680	0.855	0.363
Unigene26725_Hamelia_ABCD	Cc01_g13690	0.508	0.256
CL8068.Contig2_Hamelia_ABCD	Cc01_g13690	0.774	0.617
CL8068.Contig1_Hamelia_ABCD	Cc01_g13690	0.679	0.617
Unigene16463_Hamelia_ABCD	Cc01_g13700	0.295	0.122
CL1323.Contig3_Hamelia_ABCD	Cc01_g13700	0.546	0.919
CL13170.Contig2_Hamelia_ABCD	Cc01_g13700	0.248	0.064
CL13170.Contig1_Hamelia_ABCD	Cc01_g13700	0.228	0.064
Unigene39015_Hamelia_ABCD	Cc01_g13740	0.674	0.043
Unigene40274_Hamelia_ABCD	Cc01_g13750	0.521	0.183
Unigene40273_Hamelia_ABCD	Cc01_g13750	0.439	0.183
CL9908.Contig2_Hamelia_ABCD	Cc01_g13760	0.66	0.876
CL9908.Contig1_Hamelia_ABCD	Cc01_g13760	0.148	0.055
Unigene6777_Hamelia_ABCD	Cc01_g13770	0.583	0.097
Unigene22398_Hamelia_ABCD	Cc01_g13780	0.383	0.309
CL10560.Contig1_Hamelia_ABCD	Cc01_g13780	0.709	0.482
CL9870.Contig3_Hamelia_ABCD	Cc01_g13850	0.687	0.289
CL9870.Contig2_Hamelia_ABCD	Cc01_g13850	0.718	0.291
CL9870.Contig1_Hamelia_ABCD	Cc01_g13850	0.696	0.291
Unigene6024_Hamelia_ABCD	Cc01_g13860	0.172	0.047
Unigene37500_Hamelia_ABCD	Cc01_g13890	0.687	0.455
Unigene37499_Hamelia_ABCD	Cc01_g13890	0.767	0.445
CL7748.Contig2_Hamelia_ABCD	Cc01_g13940	0.754	0.853
CL7748.Contig1_Hamelia_ABCD	Cc01_g13940	0.794	0.902
CL9810.Contig2_Hamelia_ABCD	Cc01_g13950	0.555	0.841
CL9810.Contig1_Hamelia_ABCD	Cc01_g13950	0.587	0.841
Unigene1527_Hamelia_ABCD	Cc01_g13990	0.145	0.134
Unigene35979_Hamelia_ABCD	Cc01_g14000	0.9	0.38
CL2524.Contig2_Hamelia_ABCD	Cc01_g14000	0.561	0.284
CL2524.Contig1_Hamelia_ABCD	Cc01_g14000	0.315	0.14
Unigene6181_Hamelia_ABCD	Cc01_g14020	0.579	0.107
Unigene49317_Hamelia_ABCD	Cc01_g14020	0.812	0.185
Unigene1322_Hamelia_ABCD	Cc01_g14050	0.111	0.056
CL4586.Contig2_Hamelia_ABCD	Cc01_g14080	0.448	0.873
CL4586.Contig1_Hamelia_ABCD	Cc01_g14080	0.483	0.873
Unigene20770_Hamelia_ABCD	Cc01_g14100	0.771	0.743
Unigene30316_Hamelia_ABCD	Cc01_g14190	0.282	0.294
Unigene30654_Hamelia_ABCD	Cc01_g14290	0.767	0.34
Unigene35127_Hamelia_ABCD	Cc01_g14300	0.055	0.013
Unigene35126_Hamelia_ABCD	Cc01_g14300	0.051	0.013
CL9689.Contig5_Hamelia_ABCD	Cc01_g14300	0.038	0.013
CL9689.Contig1_Hamelia_ABCD	Cc01_g14300	0.04	0.013
CL9689.Contig3_Hamelia_ABCD	Cc01_g14310	0.332	0.097
CL9689.Contig2_Hamelia_ABCD	Cc01_g14310	0.297	0.097
Unigene18091_Hamelia_ABCD	Cc01_g14360	0.414	0.061
CL13983.Contig1_Hamelia_ABCD	Cc01_g14360	0.518	0.077
Unigene21957_Hamelia_ABCD	Cc01_g14410	0.029	0.045
CL10825.Contig4_Hamelia_ABCD	Cc01_g14410	0.358	0.252
CL10825.Contig1_Hamelia_ABCD	Cc01_g14410	0.342	0.235
CL6477.Contig2_Hamelia_ABCD	Cc01_g14420	0.659	0.315
CL6477.Contig1_Hamelia_ABCD	Cc01_g14420	0.74	0.294
CL1896.Contig2_Hamelia_ABCD	Cc01_g14420	0.74	0.543
CL1896.Contig1_Hamelia_ABCD	Cc01_g14420	0.935	0.119
CL5996.Contig3_Hamelia_ABCD	Cc01_g14450	0.638	0.911
CL5996.Contig2_Hamelia_ABCD	Cc01_g14450	0.652	0.922
CL5996.Contig1_Hamelia_ABCD	Cc01_g14450	0.689	0.911
Unigene30267_Hamelia_ABCD	Cc01_g14460	0.478	0.828
CL12802.Contig1_Hamelia_ABCD	Cc01_g14460	0.909	0.287
Unigene35156_Hamelia_ABCD	Cc01_g14510	0.77	0.673
Unigene35153_Hamelia_ABCD	Cc01_g14510	0.74	0.247
Unigene3994_Hamelia_ABCD	Cc01_g14570	0.46	0.152
Unigene25582_Hamelia_ABCD	Cc01_g14570	0.075	0.056
CL6767.Contig1_Hamelia_ABCD	Cc01_g14600	0.543	0.911
CL486.Contig3_Hamelia_ABCD	Cc01_g14610	0.882	0.389
CL486.Contig2_Hamelia_ABCD	Cc01_g14610	0.685	0.885
CL486.Contig1_Hamelia_ABCD	Cc01_g14610	0.421	0.094
Unigene44659_Hamelia_ABCD	Cc01_g14620	0.916	0.142
Unigene30856_Hamelia_ABCD	Cc01_g14640	0.615	0.363
Unigene18851_Hamelia_ABCD	Cc01_g14650	0.912	0.081
Unigene1020_Hamelia_ABCD	Cc01_g14650	0.712	0.359
CL13869.Contig1_Hamelia_ABCD	Cc01_g14650	0.859	0.087
CL11404.Contig4_Hamelia_ABCD	Cc01_g14710	0.072	0.018
CL11404.Contig3_Hamelia_ABCD	Cc01_g14710	0.076	0.018
CL6698.Contig1_Hamelia_ABCD	Cc01_g14730	0.076	0.048
Unigene20459_Hamelia_ABCD	Cc01_g14750	0.425	0.502
Unigene50483_Hamelia_ABCD	Cc01_g14760	0.218	0.036
Unigene6602_Hamelia_ABCD	Cc01_g14770	0.912	0.343
Unigene34803_Hamelia_ABCD	Cc01_g14780	0.183	0.876
Unigene32704_Hamelia_ABCD	Cc01_g14810	0.355	0.223
Unigene20608_Hamelia_ABCD	Cc01_g14810	0.215	0.128
CL4293.Contig3_Hamelia_ABCD	Cc01_g14810	0.511	0.692
CL4293.Contig2_Hamelia_ABCD	Cc01_g14810	0.637	0.544
CL4293.Contig1_Hamelia_ABCD	Cc01_g14810	0.912	0.529
Unigene30888_Hamelia_ABCD	Cc01_g14830	0.245	0.047
CL2426.Contig2_Hamelia_ABCD	Cc01_g14850	0.259	0.028
CL2426.Contig1_Hamelia_ABCD	Cc01_g14850	0.651	0.143
CL1192.Contig2_Hamelia_ABCD	Cc01_g14860	0.544	0.255
CL143.Contig1_Hamelia_ABCD	Cc01_g14950	0.075	0.042
Unigene28950_Hamelia_ABCD	Cc01_g14970	0.46	0.915
Unigene37446_Hamelia_ABCD	Cc01_g14990	0.644	0.87
Unigene32378_Hamelia_ABCD	Cc01_g15030	0.099	0.038
CL7003.Contig2_Hamelia_ABCD	Cc01_g15030	0.525	0.918
Unigene40433_Hamelia_ABCD	Cc01_g15070	0.557	0.176
Unigene2854_Hamelia_ABCD	Cc01_g15070	0.57	0.178
Unigene51152_Hamelia_ABCD	Cc01_g15120	0.566	0.209
Unigene20193_Hamelia_ABCD	Cc01_g15130	0.446	0.325
Unigene28450_Hamelia_ABCD	Cc01_g15230	0.502	0.06
CL7472.Contig2_Hamelia_ABCD	Cc01_g15230	0.123	0.06
Unigene7364_Hamelia_ABCD	Cc01_g15250	0.366	0.416
CL15223.Contig2_Hamelia_ABCD	Cc01_g15250	0.403	0.684
CL15223.Contig1_Hamelia_ABCD	Cc01_g15250	0.418	0.736
Unigene36149_Hamelia_ABCD	Cc01_g15260	0.468	0.285
Unigene36148_Hamelia_ABCD	Cc01_g15260	0.457	0.285
CL6376.Contig5_Hamelia_ABCD	Cc01_g15260	0.447	0.29
CL6376.Contig4_Hamelia_ABCD	Cc01_g15260	0.396	0.29
CL6376.Contig3_Hamelia_ABCD	Cc01_g15260	0.812	0.303
CL6376.Contig2_Hamelia_ABCD	Cc01_g15260	0.506	0.889
CL6376.Contig1_Hamelia_ABCD	Cc01_g15260	0.531	0.889
CL3136.Contig2_Hamelia_ABCD	Cc01_g15310	0.168	0.269
Unigene39089_Hamelia_ABCD	Cc01_g15330	0.016	0.013
Unigene39086_Hamelia_ABCD	Cc01_g15330	0.015	0.013
CL2668.Contig5_Hamelia_ABCD	Cc01_g15330	0.009	0.013
CL2668.Contig4_Hamelia_ABCD	Cc01_g15330	0.009	0.013
Unigene13003_Hamelia_ABCD	Cc01_g15340	0.516	0.316
Unigene3162_Hamelia_ABCD	Cc01_g15380	0.411	0.905
Unigene26556_Hamelia_ABCD	Cc01_g15380	0.324	0.908
Unigene26555_Hamelia_ABCD	Cc01_g15380	0.895	0.637
Unigene39612_Hamelia_ABCD	Cc01_g15390	0.471	0.9
CL8629.Contig5_Hamelia_ABCD	Cc01_g15400	0.498	0.909
CL8629.Contig4_Hamelia_ABCD	Cc01_g15400	0.721	0.821
CL8629.Contig3_Hamelia_ABCD	Cc01_g15400	0.541	0.911
CL8629.Contig2_Hamelia_ABCD	Cc01_g15400	0.735	0.821
CL8629.Contig1_Hamelia_ABCD	Cc01_g15400	0.548	0.911
Unigene35536_Hamelia_ABCD	Cc01_g15410	0.072	0.025
Unigene29646_Hamelia_ABCD	Cc01_g15430	0.651	0.938
Unigene28156_Hamelia_ABCD	Cc01_g15440	0.414	0.222
Unigene34915_Hamelia_ABCD	Cc01_g15470	0.22	0.817
Unigene1433_Hamelia_ABCD	Cc01_g15470	0.281	0.854
Unigene13246_Hamelia_ABCD	Cc01_g15480	0.367	0.139
CL12413.Contig2_Hamelia_ABCD	Cc01_g15490	0.915	0.23
CL9218.Contig6_Hamelia_ABCD	Cc01_g15500	0.517	0.777
CL9218.Contig5_Hamelia_ABCD	Cc01_g15500	0.638	0.109
CL9218.Contig3_Hamelia_ABCD	Cc01_g15500	0.479	0.488
CL9218.Contig2_Hamelia_ABCD	Cc01_g15500	0.703	0.174
CL9218.Contig1_Hamelia_ABCD	Cc01_g15500	0.479	0.714
CL1225.Contig3_Hamelia_ABCD	Cc01_g15510	0.633	0.533
CL1225.Contig2_Hamelia_ABCD	Cc01_g15510	0.763	0.085
CL1225.Contig1_Hamelia_ABCD	Cc01_g15510	0.694	0.672
Unigene38999_Hamelia_ABCD	Cc01_g15530	0.666	0.891
Unigene10295_Hamelia_ABCD	Cc01_g15540	0.206	0.731
Unigene29024_Hamelia_ABCD	Cc01_g15580	0.385	0.589
CL13424.Contig1_Hamelia_ABCD	Cc01_g15610	0.708	0.073
CL10207.Contig2_Hamelia_ABCD	Cc01_g15610	0.825	0.138
CL10207.Contig1_Hamelia_ABCD	Cc01_g15610	0.74	0.119
CL11767.Contig5_Hamelia_ABCD	Cc01_g15630	0.5	0.141
CL11767.Contig4_Hamelia_ABCD	Cc01_g15630	0.742	0.331
CL11767.Contig3_Hamelia_ABCD	Cc01_g15630	0.467	0.608
CL11767.Contig2_Hamelia_ABCD	Cc01_g15630	0.544	0.798
CL11767.Contig1_Hamelia_ABCD	Cc01_g15630	0.393	0.467
Unigene31835_Hamelia_ABCD	Cc01_g15640	0.541	0.321
Unigene31834_Hamelia_ABCD	Cc01_g15640	0.798	0.614
Unigene23295_Hamelia_ABCD	Cc01_g15650	0.438	0.81
CL1539.Contig4_Hamelia_ABCD	Cc01_g15680	0.41	0.878
CL1539.Contig3_Hamelia_ABCD	Cc01_g15680	0.405	0.878
CL1539.Contig2_Hamelia_ABCD	Cc01_g15680	0.401	0.878
CL1539.Contig1_Hamelia_ABCD	Cc01_g15680	0.414	0.878
Unigene24557_Hamelia_ABCD	Cc01_g15690	0.585	0.9
CL660.Contig3_Hamelia_ABCD	Cc01_g15700	0.533	0.751
CL660.Contig2_Hamelia_ABCD	Cc01_g15700	0.421	0.566
CL660.Contig1_Hamelia_ABCD	Cc01_g15700	0.531	0.79
Unigene13407_Hamelia_ABCD	Cc01_g15720	0.72	0.313
CL4318.Contig6_Hamelia_ABCD	Cc01_g15730	0.062	0.205
CL1550.Contig1_Hamelia_ABCD	Cc01_g15750	0.727	0.273
Unigene21864_Hamelia_ABCD	Cc01_g15770	0.924	0.119
Unigene21863_Hamelia_ABCD	Cc01_g15770	0.381	0.034
Unigene1127_Hamelia_ABCD	Cc01_g15770	0.481	0.036
CL11050.Contig1_Hamelia_ABCD	Cc01_g15780	0.438	0.866
Unigene32186_Hamelia_ABCD	Cc01_g15790	0.154	0.015
CL9416.Contig3_Hamelia_ABCD	Cc01_g15790	0.023	0.014
CL10514.Contig1_Hamelia_ABCD	Cc01_g15800	0.463	0.904
CL11551.Contig3_Hamelia_ABCD	Cc01_g15830	0.773	0.656
Unigene40101_Hamelia_ABCD	Cc01_g15840	0.427	0.116
Unigene34789_Hamelia_ABCD	Cc01_g15850	0.568	0.189
Unigene22968_Hamelia_ABCD	Cc01_g15910	0.912	0.359
Unigene25071_Hamelia_ABCD	Cc01_g15940	0.463	0.901
CL11106.Contig3_Hamelia_ABCD	Cc01_g15970	0.207	0.217
CL11106.Contig1_Hamelia_ABCD	Cc01_g15970	0.391	0.683
Unigene33246_Hamelia_ABCD	Cc01_g16000	0.797	0.631
Unigene49038_Hamelia_ABCD	Cc01_g16060	0.185	0.03
CL173.Contig4_Hamelia_ABCD	Cc01_g16070	0.748	0.775
CL173.Contig3_Hamelia_ABCD	Cc01_g16070	0.749	0.896
CL173.Contig2_Hamelia_ABCD	Cc01_g16070	0.741	0.859
CL173.Contig1_Hamelia_ABCD	Cc01_g16070	0.738	0.738
CL12382.Contig1_Hamelia_ABCD	Cc01_g16080	0.256	0.326
Unigene25948_Hamelia_ABCD	Cc01_g16100	0.14	0.055
CL134.Contig1_Hamelia_ABCD	Cc01_g16100	0.901	0.594
Unigene33869_Hamelia_ABCD	Cc01_g16120	0.699	0.274
Unigene315_Hamelia_ABCD	Cc01_g16120	0.758	0.666
Unigene28347_Hamelia_ABCD	Cc01_g16190	0.667	0.892
Unigene28346_Hamelia_ABCD	Cc01_g16190	0.292	0.16
Unigene13396_Hamelia_ABCD	Cc01_g16270	0.73	0.122
Unigene32102_Hamelia_ABCD	Cc01_g16300	0.396	0.333
Unigene32101_Hamelia_ABCD	Cc01_g16300	0.45	0.864
Unigene7861_Hamelia_ABCD	Cc01_g16340	0.116	0.129
Unigene25530_Hamelia_ABCD	Cc01_g16340	0.497	0.903
CL12966.Contig1_Hamelia_ABCD	Cc01_g16340	0.542	0.923
Unigene28104_Hamelia_ABCD	Cc01_g16360	0.11	0.107
Unigene28103_Hamelia_ABCD	Cc01_g16360	0.2	0.213
Unigene28101_Hamelia_ABCD	Cc01_g16360	0.212	0.395
Unigene28100_Hamelia_ABCD	Cc01_g16360	0.214	0.427
CL7422.Contig3_Hamelia_ABCD	Cc01_g16360	0.18	0.215
CL7422.Contig2_Hamelia_ABCD	Cc01_g16360	0.356	0.732
CL4663.Contig2_Hamelia_ABCD	Cc01_g16360	0.229	0.59
CL4663.Contig1_Hamelia_ABCD	Cc01_g16360	0.21	0.588
Unigene33676_Hamelia_ABCD	Cc01_g16380	0.127	0.034
CL11304.Contig1_Hamelia_ABCD	Cc01_g16380	0.883	0.335
Unigene32737_Hamelia_ABCD	Cc01_g16390	0.043	0.028
Unigene25554_Hamelia_ABCD	Cc01_g16400	0.475	0.911
Unigene25553_Hamelia_ABCD	Cc01_g16400	0.426	0.285
Unigene12275_Hamelia_ABCD	Cc01_g16400	0.247	0.153
CL9584.Contig3_Hamelia_ABCD	Cc01_g16400	0.312	0.586
CL9584.Contig2_Hamelia_ABCD	Cc01_g16400	0.542	0.956
Unigene38939_Hamelia_ABCD	Cc01_g16410	0.747	0.734
Unigene38938_Hamelia_ABCD	Cc01_g16410	0.307	0.106
Unigene38937_Hamelia_ABCD	Cc01_g16410	0.462	0.175
CL3818.Contig2_Hamelia_ABCD	Cc01_g16410	0.197	0.027
CL15269.Contig2_Hamelia_ABCD	Cc01_g16420	0.365	0.912
Unigene42616_Hamelia_ABCD	Cc01_g16490	0.851	0.336
CL7788.Contig1_Hamelia_ABCD	Cc01_g16490	0.852	0.467
CL10951.Contig2_Hamelia_ABCD	Cc01_g16520	0.034	0.038
Unigene31718_Hamelia_ABCD	Cc01_g16560	0.421	0.664
Unigene30393_Hamelia_ABCD	Cc01_g16660	0.353	0.184
CL3402.Contig4_Hamelia_ABCD	Cc01_g16670	0.649	0.838
CL3402.Contig3_Hamelia_ABCD	Cc01_g16670	0.651	0.838
CL1752.Contig2_Hamelia_ABCD	Cc01_g16720	0.28	0.058
Unigene35418_Hamelia_ABCD	Cc01_g16740	0.058	0.141
Unigene35417_Hamelia_ABCD	Cc01_g16740	0.214	0.515
Unigene35415_Hamelia_ABCD	Cc01_g16740	0.486	0.416
CL13591.Contig1_Hamelia_ABCD	Cc01_g16770	0.148	0.276
Unigene37648_Hamelia_ABCD	Cc01_g16780	0.902	0.23
CL2208.Contig1_Hamelia_ABCD	Cc01_g16780	0.733	0.924
Unigene5884_Hamelia_ABCD	Cc01_g16790	0.134	0.044
CL12760.Contig1_Hamelia_ABCD	Cc01_g16800	0.435	0.207
Unigene8766_Hamelia_ABCD	Cc01_g16810	0.313	0.037
Unigene47701_Hamelia_ABCD	Cc01_g16810	0.916	0.139
Unigene10924_Hamelia_ABCD	Cc01_g16810	0.845	0.233
CL12566.Contig2_Hamelia_ABCD	Cc01_g16880	0.683	0.676
CL12566.Contig1_Hamelia_ABCD	Cc01_g16880	0.308	0.784
Unigene34268_Hamelia_ABCD	Cc01_g16940	0.661	0.462
CL4879.Contig3_Hamelia_ABCD	Cc01_g16950	0.255	0.034
CL4879.Contig2_Hamelia_ABCD	Cc01_g16950	0.295	0.034
CL4879.Contig1_Hamelia_ABCD	Cc01_g16950	0.281	0.04
CL14924.Contig2_Hamelia_ABCD	Cc01_g16950	0.516	0.029
CL10046.Contig1_Hamelia_ABCD	Cc01_g16950	0.884	0.051
Unigene27613_Hamelia_ABCD	Cc01_g16990	0.818	0.233
CL2877.Contig2_Hamelia_ABCD	Cc01_g16990	0.858	0.31
CL2877.Contig1_Hamelia_ABCD	Cc01_g16990	0.639	0.07
CL3397.Contig2_Hamelia_ABCD	Cc01_g17000	0.767	0.409
CL3397.Contig1_Hamelia_ABCD	Cc01_g17000	0.595	0.907
CL2916.Contig8_Hamelia_ABCD	Cc01_g17000	0.162	0.214
CL2916.Contig6_Hamelia_ABCD	Cc01_g17000	0.182	0.214
CL2916.Contig3_Hamelia_ABCD	Cc01_g17000	0.476	0.367
CL2916.Contig2_Hamelia_ABCD	Cc01_g17000	0.064	0.214
CL2916.Contig1_Hamelia_ABCD	Cc01_g17000	0.067	0.214
Unigene29326_Hamelia_ABCD	Cc01_g17010	0.363	0.902
Unigene29325_Hamelia_ABCD	Cc01_g17010	0.352	0.904
Unigene4876_Hamelia_ABCD	Cc01_g17030	0.831	0.095
Unigene12903_Hamelia_ABCD	Cc01_g17030	0.63	0.167
Unigene12902_Hamelia_ABCD	Cc01_g17030	0.911	0.404
Unigene30570_Hamelia_ABCD	Cc01_g17050	0.177	0.117
Unigene22562_Hamelia_ABCD	Cc01_g17090	0.164	0.046
Unigene38188_Hamelia_ABCD	Cc01_g17100	0.472	0.426
CL2079.Contig2_Hamelia_ABCD	Cc01_g17100	0.465	0.236
CL2079.Contig1_Hamelia_ABCD	Cc01_g17100	0.679	0.9
Unigene17033_Hamelia_ABCD	Cc01_g17180	0.406	0.382
Unigene21442_Hamelia_ABCD	Cc01_g17200	0.857	0.114
CL6860.Contig2_Hamelia_ABCD	Cc01_g17200	0.743	0.552
CL6860.Contig1_Hamelia_ABCD	Cc01_g17200	0.802	0.716
Unigene32147_Hamelia_ABCD	Cc01_g17210	0.376	0.887
Unigene43228_Hamelia_ABCD	Cc01_g17240	0.483	0.197
Unigene28587_Hamelia_ABCD	Cc01_g17240	0.561	0.906
Unigene28586_Hamelia_ABCD	Cc01_g17240	0.605	0.461
CL251.Contig3_Hamelia_ABCD	Cc01_g17250	0.338	0.206
Unigene30997_Hamelia_ABCD	Cc01_g17260	0.443	0.924
CL8131.Contig3_Hamelia_ABCD	Cc01_g17260	0.237	0.841
CL8131.Contig1_Hamelia_ABCD	Cc01_g17260	0.278	0.841
Unigene35201_Hamelia_ABCD	Cc01_g17280	0.262	0.052
Unigene35199_Hamelia_ABCD	Cc01_g17280	0.618	0.168
CL8420.Contig2_Hamelia_ABCD	Cc01_g17280	0.888	0.181
Unigene25573_Hamelia_ABCD	Cc01_g17300	0.939	0.14
Unigene25572_Hamelia_ABCD	Cc01_g17300	0.342	0.101
Unigene25571_Hamelia_ABCD	Cc01_g17300	0.934	0.177
Unigene25570_Hamelia_ABCD	Cc01_g17300	0.663	0.414
Unigene38668_Hamelia_ABCD	Cc01_g17310	0.817	0.189
CL14721.Contig1_Hamelia_ABCD	Cc01_g17310	0.915	0.195
CL11717.Contig1_Hamelia_ABCD	Cc01_g17320	0.74	0.905
CL826.Contig4_Hamelia_ABCD	Cc01_g17330	0.397	0.743
CL826.Contig3_Hamelia_ABCD	Cc01_g17330	0.416	0.758
CL826.Contig2_Hamelia_ABCD	Cc01_g17330	0.473	0.851
CL826.Contig1_Hamelia_ABCD	Cc01_g17330	0.496	0.866
Unigene5902_Hamelia_ABCD	Cc01_g17340	0.357	0.117
Unigene47783_Hamelia_ABCD	Cc01_g17340	0.173	0.059
Unigene36153_Hamelia_ABCD	Cc01_g17400	0.293	0.069
CL864.Contig1_Hamelia_ABCD	Cc01_g17400	0.69	0.871
CL11563.Contig3_Hamelia_ABCD	Cc01_g17430	0.017	0.02
CL11563.Contig2_Hamelia_ABCD	Cc01_g17430	0.017	0.02
Unigene29901_Hamelia_ABCD	Cc01_g17440	0.632	0.47
CL7906.Contig2_Hamelia_ABCD	Cc01_g17450	0.847	0.271
CL7906.Contig1_Hamelia_ABCD	Cc01_g17450	0.744	0.269
CL1534.Contig3_Hamelia_ABCD	Cc01_g17450	0.108	0.033
CL1534.Contig2_Hamelia_ABCD	Cc01_g17450	0.586	0.117
CL12166.Contig3_Hamelia_ABCD	Cc01_g17450	0.836	0.193
CL12166.Contig2_Hamelia_ABCD	Cc01_g17450	0.901	0.07
CL12166.Contig1_Hamelia_ABCD	Cc01_g17450	0.915	0.211
CL7354.Contig1_Hamelia_ABCD	Cc01_g17490	0.915	0.067
CL4596.Contig1_Hamelia_ABCD	Cc01_g17500	0.276	0.772
CL8748.Contig1_Hamelia_ABCD	Cc01_g17510	0.657	0.722
Unigene4171_Hamelia_ABCD	Cc01_g17530	0.73	0.235
Unigene4148_Hamelia_ABCD	Cc01_g17530	0.9	0.271
Unigene42967_Hamelia_ABCD	Cc01_g17540	0.828	0.047
Unigene42966_Hamelia_ABCD	Cc01_g17540	0.901	0.1
Unigene42964_Hamelia_ABCD	Cc01_g17540	0.339	0.066
CL7573.Contig2_Hamelia_ABCD	Cc01_g17540	0.604	0.064
CL4404.Contig2_Hamelia_ABCD	Cc01_g17540	0.916	0.439
CL4404.Contig1_Hamelia_ABCD	Cc01_g17540	0.896	0.483
CL13978.Contig2_Hamelia_ABCD	Cc01_g17540	0.85	0.198
CL13978.Contig1_Hamelia_ABCD	Cc01_g17540	0.711	0.199
Unigene34602_Hamelia_ABCD	Cc01_g17550	0.906	0.227
CL7390.Contig3_Hamelia_ABCD	Cc01_g17580	0.05	0.161
CL8912.Contig2_Hamelia_ABCD	Cc01_g17610	0.032	0.074
CL8912.Contig1_Hamelia_ABCD	Cc01_g17610	0.03	0.074
CL4677.Contig1_Hamelia_ABCD	Cc01_g17630	0.231	0.076
CL12764.Contig3_Hamelia_ABCD	Cc01_g17660	0.406	0.897
CL12764.Contig2_Hamelia_ABCD	Cc01_g17660	0.79	0.456
CL12764.Contig1_Hamelia_ABCD	Cc01_g17660	0.601	0.903
CL4182.Contig1_Hamelia_ABCD	Cc01_g17690	0.085	0.054
Unigene732_Hamelia_ABCD	Cc01_g17710	0.582	0.749
CL12322.Contig3_Hamelia_ABCD	Cc01_g17730	0.658	0.168
CL12322.Contig2_Hamelia_ABCD	Cc01_g17730	0.9	0.233
Unigene33870_Hamelia_ABCD	Cc01_g17740	0.152	0.053
Unigene16966_Hamelia_ABCD	Cc01_g17740	0.101	0.029
CL10780.Contig3_Hamelia_ABCD	Cc01_g17740	0.656	0.88
CL10780.Contig2_Hamelia_ABCD	Cc01_g17740	0.611	0.88
CL10780.Contig1_Hamelia_ABCD	Cc01_g17740	0.506	0.234
Unigene5136_Hamelia_ABCD	Cc01_g17780	0.365	0.042
CL8716.Contig1_Hamelia_ABCD	Cc01_g17780	0.823	0.099
Unigene621_Hamelia_ABCD	Cc01_g17830	0.908	0.462
CL8173.Contig2_Hamelia_ABCD	Cc01_g17830	0.156	0.094
CL8173.Contig1_Hamelia_ABCD	Cc01_g17830	0.412	0.078
CL5070.Contig2_Hamelia_ABCD	Cc01_g17840	0.893	0.147
Unigene31187_Hamelia_ABCD	Cc01_g17880	0.4	0.082
Unigene6119_Hamelia_ABCD	Cc01_g17890	0.148	0.102
CL10123.Contig3_Hamelia_ABCD	Cc01_g17890	0.417	0.931
CL10123.Contig2_Hamelia_ABCD	Cc01_g17890	0.441	0.95
Unigene18267_Hamelia_ABCD	Cc01_g17990	0.116	0.047
CL1385.Contig2_Hamelia_ABCD	Cc01_g17990	0.612	0.799
CL1385.Contig1_Hamelia_ABCD	Cc01_g17990	0.555	0.827
Unigene33497_Hamelia_ABCD	Cc01_g18010	0.383	0.176
CL5028.Contig4_Hamelia_ABCD	Cc01_g18010	0.854	0.713
CL5028.Contig3_Hamelia_ABCD	Cc01_g18010	0.685	0.713
CL5028.Contig2_Hamelia_ABCD	Cc01_g18010	0.591	0.539
CL5028.Contig1_Hamelia_ABCD	Cc01_g18010	0.763	0.539
CL9797.Contig2_Hamelia_ABCD	Cc01_g18040	0.905	0.707
CL1509.Contig1_Hamelia_ABCD	Cc01_g18040	0.407	0.184
Unigene8052_Hamelia_ABCD	Cc01_g18050	0.269	0.043
Unigene40923_Hamelia_ABCD	Cc01_g18090	0.575	0.89
Unigene25478_Hamelia_ABCD	Cc01_g18110	0.337	0.745
Unigene25477_Hamelia_ABCD	Cc01_g18110	0.575	0.726
Unigene38284_Hamelia_ABCD	Cc01_g18130	0.284	0.169
Unigene38279_Hamelia_ABCD	Cc01_g18130	0.24	0.194
Unigene38278_Hamelia_ABCD	Cc01_g18130	0.208	0.194
CL2675.Contig8_Hamelia_ABCD	Cc01_g18130	0.572	0.674
CL2675.Contig7_Hamelia_ABCD	Cc01_g18130	0.38	0.649
CL2675.Contig6_Hamelia_ABCD	Cc01_g18130	0.355	0.572
CL2675.Contig5_Hamelia_ABCD	Cc01_g18130	0.329	0.572
CL2675.Contig4_Hamelia_ABCD	Cc01_g18130	0.481	0.597
CL2675.Contig3_Hamelia_ABCD	Cc01_g18130	0.337	0.596
CL2675.Contig2_Hamelia_ABCD	Cc01_g18130	0.552	0.597
CL2675.Contig10_Hamelia_ABCD	Cc01_g18130	0.608	0.9
CL2675.Contig1_Hamelia_ABCD	Cc01_g18130	0.494	0.597
CL42.Contig1_Hamelia_ABCD	Cc01_g18140	0.305	0.847
Unigene39402_Hamelia_ABCD	Cc01_g18160	0.623	0.921
Unigene2762_Hamelia_ABCD	Cc01_g18160	0.558	0.921
CL1613.Contig3_Hamelia_ABCD	Cc01_g18160	0.64	0.852
CL1613.Contig1_Hamelia_ABCD	Cc01_g18160	0.635	0.852
Unigene30964_Hamelia_ABCD	Cc01_g18190	0.109	0.09
Unigene30151_Hamelia_ABCD	Cc01_g18210	0.107	0.093
Unigene30150_Hamelia_ABCD	Cc01_g18210	0.603	0.221
Unigene1933_Hamelia_ABCD	Cc01_g18210	0.246	0.304
CL9792.Contig3_Hamelia_ABCD	Cc01_g18210	0.546	0.886
CL9792.Contig2_Hamelia_ABCD	Cc01_g18210	0.214	0.294
CL9792.Contig1_Hamelia_ABCD	Cc01_g18210	0.602	0.896
Unigene51324_Hamelia_ABCD	Cc01_g18240	0.5	0.173
Unigene20507_Hamelia_ABCD	Cc01_g18270	0.211	0.09
Unigene25739_Hamelia_ABCD	Cc01_g18280	0.509	0.213
Unigene41022_Hamelia_ABCD	Cc01_g18300	0.786	0.824
CL12543.Contig3_Hamelia_ABCD	Cc01_g18340	0.497	0.163
CL12543.Contig2_Hamelia_ABCD	Cc01_g18340	0.767	0.398
[truncated: 13,091 more rows]

## Sheet: sheet B
Number of unigenes annotated by tapetum development, pollen wall development related GO terms
GO Term
hemicellulose metabolic process	12
pectin catabolic process	3
pectin metabolic process	10
cell wall pectin metabolic process	4
cell wall pectin biosynthetic process	1
pectin biosynthetic process	2
tapetal layer morphogenesis	0
tapetal layer development	0
tapetal cell fate specification	0
tapetal layer formation	0
tapetal cell differentiation	0
pollen exine formation	34
sporopollenin biosynthetic process	2
cellulose microfibril organization	1
plant-type cell wall cellulose metabolic process	1
cellulose biosynthetic process	26
cellulose metabolic process	35
Total	80 (no duplicates
Result of GO enrichment analysis (top 5)
GO-BiologicalProcess	Number of unigenes	GO-MolecularFunction	Number of unigenes	Go-CellularComponent	Number of unigenes
GO:0009651//response to salt stress	483	GO:0008270//zinc ion binding	879	GO:0005886//plasma membrane	2720
GO:0006355//regulation of transcription, DNA-dependent	484	GO:0005524//ATP binding	2231	GO:0005634//nucleus	3102
GO:0055114//oxidation-reduction process	924	GO:0005515//protein binding	782	GO:0005829//cytosol	1561
GO:0046686//response to cadmium ion	591	GO:0003677//DNA binding	655	GO:0005739//mitochondrion	1461
GO:0006468//protein phosphorylation	691	GO:0000166//nucleotide binding	622	GO:0009507//chloroplast	1468
