# Supplementary material for: Transcriptome Analysis of Hamelia patens (Rubiaceae) Anthers Reveals Candidate Genes for Tapetum and Pollen Wall Development
Source: Front Plant Sci. 2017 Jan 6;7:1991. doi: 10.3389/fpls.2016.01991 (PMC5220384; doi:10.3389/fpls.2016.01991)
Supplement: TABLE S4 — GO annotation of up-regulated and stage-enriched genes. [file Table_4.xlsx]

## Sheet: GO Function TET
GO Function	TET up-regulated	GO Function	TET activated
GO:0015412//molybdate transmembrane-transporting ATPase activity	3	GO:0005524//ATP binding	51
GO:0005506//iron ion binding	27	GO:0004674//protein serine/threonine kinase activity	20
GO:0008171//O-methyltransferase activity	3	GO:0005515//protein binding	19
GO:0004650//polygalacturonase activity	9	GO:0000166//nucleotide binding	15
GO:0005488//binding	38	GO:0005488//binding	14
GO:0050638	1	GO:0008270//zinc ion binding	14
GO:0005524//ATP binding	165	GO:0003677//DNA binding	13
GO:0016757//transferase activity, transferring glycosyl groups	17	GO:0046872//metal ion binding	13
GO:0016301//kinase activity	20	GO:0004672//protein kinase activity	11
GO:0000166//nucleotide binding	61	GO:0003824//catalytic activity	9
GO:0020037//heme binding	23	GO:0016757//transferase activity, transferring glycosyl groups	9
GO:0042802//identical protein binding	5	GO:0003777//microtubule motor activity	8
GO:0045735//nutrient reservoir activity	2	GO:0030246//carbohydrate binding	8
GO:0051879//Hsp90 protein binding	1	GO:0003676//nucleic acid binding	8
GO:0003824//catalytic activity	21	GO:0009055//electron carrier activity	7
GO:0016798//hydrolase activity, acting on glycosyl bonds	4	GO:0005506//iron ion binding	6
GO:0050502//cis-zeatin O-beta-D-glucosyltransferase activity	3	GO:0005509//calcium ion binding	6
GO:0030744//luteolin O-methyltransferase activity	1	GO:0003700//sequence-specific DNA binding transcription factor activity	6
GO:0003677//DNA binding	41	GO:0016740//transferase activity	5
GO:0005545//1-phosphatidylinositol binding	2	GO:0016787//hydrolase activity	5
GO:0005525//GTP binding	18	GO:0016301//kinase activity	4
GO:0004553//hydrolase activity, hydrolyzing O-glycosyl compounds	11	GO:0004709//MAP kinase kinase kinase activity	4
GO:0004709//MAP kinase kinase kinase activity	9	GO:0020037//heme binding	4
GO:0016210//naringenin-chalcone synthase activity	4	GO:0004091//carboxylesterase activity	4
GO:0015171//amino acid transmembrane transporter activity	4	GO:0016597//amino acid binding	4
GO:0050403//trans-zeatin O-beta-D-glucosyltransferase activity	3	GO:0016491//oxidoreductase activity	4
GO:0022891//substrate-specific transmembrane transporter activity	2	GO:0016874//ligase activity	4
GO:0030755//quercetin 3-O-methyltransferase activity	1	GO:0003723//RNA binding	4
GO:0016628//oxidoreductase activity, acting on the CH-CH group of donors, NAD or NADP as acceptor	1	GO:0008026//ATP-dependent helicase activity	4
GO:0004672//protein kinase activity	26	GO:0004553//hydrolase activity, hydrolyzing O-glycosyl compounds	3
GO:0003723//RNA binding	14	GO:0015035//protein disulfide oxidoreductase activity	3
GO:0016705//oxidoreductase activity, acting on paired donors, with incorporation or reduction of molecular oxygen	11	GO:0032440//2-alkenal reductase [NAD(P)] activity	3
GO:0005507//copper ion binding	6	GO:0019901//protein kinase binding	3
GO:0003924//GTPase activity	3	GO:0004650//polygalacturonase activity	3
GO:0016788//hydrolase activity, acting on ester bonds	3	GO:0004445//inositol-polyphosphate 5-phosphatase activity	3
GO:0016853//isomerase activity	3	GO:0004565//beta-galactosidase activity	3
GO:0005543//phospholipid binding	2	GO:0016772//transferase activity, transferring phosphorus-containing groups	3
GO:0031490//chromatin DNA binding	2	GO:0004721//phosphoprotein phosphatase activity	3
GO:0030145//manganese ion binding	2	GO:0004601//peroxidase activity	3
GO:0016844//strictosidine synthase activity	2	GO:0016165//lipoxygenase activity	3
GO:0047262//polygalacturonate 4-alpha-galacturonosyltransferase activity	2	GO:0042803//protein homodimerization activity	3
GO:0004784//superoxide dismutase activity	1	GO:0004842//ubiquitin-protein ligase activity	3
GO:0047763//caffeate O-methyltransferase activity	1	GO:0097159//organic cyclic compound binding	3
GO:0016614//oxidoreductase activity, acting on CH-OH group of donors	1	GO:0000287//magnesium ion binding	3
GO:0008270//zinc ion binding	57	GO:0005525//GTP binding	2
GO:0004674//protein serine/threonine kinase activity	55	GO:0050598	2
GO:0009055//electron carrier activity	31	GO:0019825//oxygen binding	2
GO:0005509//calcium ion binding	21	GO:0031490//chromatin DNA binding	2
GO:0005215//transporter activity	13	GO:0008574//plus-end-directed microtubule motor activity	2
GO:0030246//carbohydrate binding	12	GO:0043565//sequence-specific DNA binding	2
GO:0097159//organic cyclic compound binding	11	GO:0004805//trehalose-phosphatase activity	2
GO:0004721//phosphoprotein phosphatase activity	10	GO:0015416//organic phosphonate transmembrane-transporting ATPase activity	2
GO:0050662//coenzyme binding	10	GO:0008441//3'(2'),5'-bisphosphate nucleotidase activity	2
GO:0003779//actin binding	8	GO:0004190//aspartic-type endopeptidase activity	2
GO:0008168//methyltransferase activity	7	GO:0016758//transferase activity, transferring hexosyl groups	2
GO:0003682//chromatin binding	6	GO:0015662//ATPase activity, coupled to transmembrane movement of ions, phosphorylative mechanism	2
GO:0016758//transferase activity, transferring hexosyl groups	6	GO:0046983//protein dimerization activity	2
GO:0005484//SNAP receptor activity	5	GO:0004540//ribonuclease activity	2
GO:0004445//inositol-polyphosphate 5-phosphatase activity	5	GO:0004441//inositol-1,4-bisphosphate 1-phosphatase activity	2
GO:0008422//beta-glucosidase activity	5	GO:0003684//damaged DNA binding	2
GO:0004683//calmodulin-dependent protein kinase activity	5	GO:0003755//peptidyl-prolyl cis-trans isomerase activity	2
GO:0030276//clathrin binding	3	GO:0016788//hydrolase activity, acting on ester bonds	2
GO:0042973//glucan endo-1,3-beta-D-glucosidase activity	3	GO:0003825//alpha,alpha-trehalose-phosphate synthase (UDP-forming) activity	2
GO:0017111//nucleoside-triphosphatase activity	3	GO:0004652//polynucleotide adenylyltransferase activity	2
GO:0008812//choline dehydrogenase activity	3	GO:0030170//pyridoxal phosphate binding	2
GO:0004185//serine-type carboxypeptidase activity	3	GO:0008094//DNA-dependent ATPase activity	2
GO:0008515//sucrose transmembrane transporter activity	2	GO:0047216//inositol 3-alpha-galactosyltransferase activity	2
GO:0015112//nitrate transmembrane transporter activity	2	GO:0003993//acid phosphatase activity	2
GO:0004566//beta-glucuronidase activity	2	GO:0019829//cation-transporting ATPase activity	2
GO:0003735//structural constituent of ribosome	2	GO:0003843//1,3-beta-D-glucan synthase activity	2
GO:0033799//myricetin 3'-O-methyltransferase activity	1	GO:0008168//methyltransferase activity	2
GO:0004564//beta-fructofuranosidase activity	1	GO:0008081//phosphoric diester hydrolase activity	2
GO:0003680//AT DNA binding	1	GO:0003743//translation initiation factor activity	2
GO:0080116//glucuronoxylan glucuronosyltransferase activity	1	GO:0008559//xenobiotic-transporting ATPase activity	2
GO:0016832//aldehyde-lyase activity	1	GO:0004012//phospholipid-translocating ATPase activity	2
GO:0016621//cinnamoyl-CoA reductase activity	1	GO:0015408	2
GO:0003854//3-beta-hydroxy-delta5-steroid dehydrogenase activity	1	GO:0004571//mannosyl-oligosaccharide 1,2-alpha-mannosidase activity	2
GO:0016290//palmitoyl-CoA hydrolase activity	1	GO:0008017//microtubule binding	2
GO:0005515//protein binding	71	GO:0050660//flavin adenine dinucleotide binding	1
GO:0046872//metal ion binding	46	GO:0004497//monooxygenase activity	1
GO:0016787//hydrolase activity	33	GO:0004566//beta-glucuronidase activity	1
GO:0016491//oxidoreductase activity	31	GO:0030145//manganese ion binding	1
GO:0032440//2-alkenal reductase [NAD(P)] activity	27	GO:0005484//SNAP receptor activity	1
GO:0003700//sequence-specific DNA binding transcription factor activity	27	GO:0005249//voltage-gated potassium channel activity	1
GO:0003676//nucleic acid binding	24	GO:0047262//polygalacturonate 4-alpha-galacturonosyltransferase activity	1
GO:0016740//transferase activity	17	GO:0003924//GTPase activity	1
GO:0005516//calmodulin binding	12	GO:0003680//AT DNA binding	1
GO:0019901//protein kinase binding	12	GO:0005215//transporter activity	1
GO:0004871//signal transducer activity	12	GO:0003735//structural constituent of ribosome	1
GO:0008559//xenobiotic-transporting ATPase activity	12	GO:0004843//ubiquitin-specific protease activity	1
GO:0004497//monooxygenase activity	11	GO:0005516//calmodulin binding	1
GO:0004601//peroxidase activity	11	GO:0004316//3-oxoacyl-[acyl-carrier-protein] reductase (NADPH) activity	1
GO:0003777//microtubule motor activity	11	GO:0005089//Rho guanyl-nucleotide exchange factor activity	1
GO:0019825//oxygen binding	10	GO:0050502//cis-zeatin O-beta-D-glucosyltransferase activity	1
GO:0004842//ubiquitin-protein ligase activity	10	GO:0004871//signal transducer activity	1
GO:0004091//carboxylesterase activity	9	GO:0016798//hydrolase activity, acting on glycosyl bonds	1
GO:0008234//cysteine-type peptidase activity	9	GO:0015171//amino acid transmembrane transporter activity	1
GO:0008565//protein transporter activity	9	GO:0004683//calmodulin-dependent protein kinase activity	1
GO:0004713//protein tyrosine kinase activity	9	GO:0003756//protein disulfide isomerase activity	1
GO:0004252//serine-type endopeptidase activity	9	GO:0008974//phosphoribulokinase activity	1
GO:0050660//flavin adenine dinucleotide binding	8	GO:0052658//inositol-1,4,5-trisphosphate 5-phosphatase activity	1
GO:0016772//transferase activity, transferring phosphorus-containing groups	7	GO:0004462//lactoylglutathione lyase activity	1
GO:0043565//sequence-specific DNA binding	7	GO:0004252//serine-type endopeptidase activity	1
GO:0015035//protein disulfide oxidoreductase activity	7	GO:0005528//FK506 binding	1
GO:0003825//alpha,alpha-trehalose-phosphate synthase (UDP-forming) activity	7	GO:0043169//cation binding	1
GO:0004805//trehalose-phosphatase activity	7	GO:0015079//potassium ion transmembrane transporter activity	1
GO:0008233//peptidase activity	6	GO:0017089//glycolipid transporter activity	1
GO:0015416//organic phosphonate transmembrane-transporting ATPase activity	6	GO:0052659//inositol-1,3,4,5-tetrakisphosphate 5-phosphatase activity	1
GO:0008026//ATP-dependent helicase activity	6	GO:0003996//acyl-CoA ligase activity	1
GO:0008195//phosphatidate phosphatase activity	6	GO:0008060//ARF GTPase activator activity	1
GO:0030170//pyridoxal phosphate binding	6	GO:0047205//quinate O-hydroxycinnamoyltransferase activity	1
GO:0003993//acid phosphatase activity	5	GO:0017153//sodium:dicarboxylate symporter activity	1
GO:0003743//translation initiation factor activity	5	GO:0004221//ubiquitin thiolesterase activity	1
GO:0008447//L-ascorbate oxidase activity	5	GO:0008922//long-chain fatty acid [acyl-carrier-protein] ligase activity	1
GO:0042803//protein homodimerization activity	5	GO:0019199//transmembrane receptor protein kinase activity	1
GO:0070330//aromatase activity	4	GO:0005315//inorganic phosphate transmembrane transporter activity	1
GO:0050598	4	GO:0016705//oxidoreductase activity, acting on paired donors, with incorporation or reduction of molecular oxygen	1
GO:0047213//anthocyanidin 3-O-glucosyltransferase activity	4	GO:0008233//peptidase activity	1
GO:0004462//lactoylglutathione lyase activity	4	GO:0003682//chromatin binding	1
GO:0008289//lipid binding	4	GO:0051861//glycolipid binding	1
GO:0035091//phosphatidylinositol binding	4	GO:0010427//abscisic acid binding	1
GO:0045552//dihydrokaempferol 4-reductase activity	4	GO:0016773//phosphotransferase activity, alcohol group as acceptor	1
GO:0015095//magnesium ion transmembrane transporter activity	4	GO:0004792//thiosulfate sulfurtransferase activity	1
GO:0004066//asparagine synthase (glutamine-hydrolyzing) activity	4	GO:0009011//starch synthase activity	1
GO:0018685//alkane 1-monooxygenase activity	3	GO:0050403//trans-zeatin O-beta-D-glucosyltransferase activity	1
GO:0030599//pectinesterase activity	3	GO:0080116//glucuronoxylan glucuronosyltransferase activity	1
GO:0008756//o-succinylbenzoate-CoA ligase activity	3	GO:0016829//lyase activity	1
GO:0030570//pectate lyase activity	3	GO:0042802//identical protein binding	1
GO:0005351//sugar:hydrogen symporter activity	3	GO:0047884//FAD diphosphatase activity	1
GO:0000156//phosphorelay response regulator activity	3	GO:0051015//actin filament binding	1
GO:0008568//microtubule-severing ATPase activity	3	GO:0047220//galactosylxylosylprotein 3-beta-galactosyltransferase activity	1
GO:0008081//phosphoric diester hydrolase activity	3	GO:0003774//motor activity	1
GO:0030551//cyclic nucleotide binding	3	GO:0015181//arginine transmembrane transporter activity	1
GO:0004364//glutathione transferase activity	3	GO:0016174//NAD(P)H oxidase activity	1
GO:0042393//histone binding	3	GO:0003968//RNA-directed RNA polymerase activity	1
GO:0004652//polynucleotide adenylyltransferase activity	3	GO:0050072//m7G(5')pppN diphosphatase activity	1
GO:0003756//protein disulfide isomerase activity	3	GO:0004386//helicase activity	1
GO:0005249//voltage-gated potassium channel activity	3	GO:0010329//auxin efflux transmembrane transporter activity	1
GO:0016165//lipoxygenase activity	3	GO:0004707//MAP kinase activity	1
GO:0052659//inositol-1,3,4,5-tetrakisphosphate 5-phosphatase activity	3	GO:0004084//branched-chain-amino-acid transaminase activity	1
GO:0052658//inositol-1,4,5-trisphosphate 5-phosphatase activity	3	GO:0016887//ATPase activity	1
GO:0051119//sugar transmembrane transporter activity	3	GO:0015419//sulfate transmembrane-transporting ATPase activity	1
GO:0046873//metal ion transmembrane transporter activity	3	GO:0050281//serine-glyoxylate transaminase activity	1
GO:0016538//cyclin-dependent protein kinase regulator activity	3	GO:0016746//transferase activity, transferring acyl groups	1
GO:0051015//actin filament binding	3	GO:0016161//beta-amylase activity	1
GO:0045480	2	GO:0008756//o-succinylbenzoate-CoA ligase activity	1
GO:0015385//sodium:hydrogen antiporter activity	2	GO:0008565//protein transporter activity	1
GO:0015417//polyamine-transporting ATPase activity	2	GO:0008812//choline dehydrogenase activity	1
GO:0016829//lyase activity	2	GO:0004518//nuclease activity	1
GO:0004316//3-oxoacyl-[acyl-carrier-protein] reductase (NADPH) activity	2	GO:0004476//mannose-6-phosphate isomerase activity	1
GO:0008271//secondary active sulfate transmembrane transporter activity	2	GO:0015189//L-lysine transmembrane transporter activity	1
GO:0005242//inward rectifier potassium channel activity	2	GO:0015180//L-alanine transmembrane transporter activity	1
GO:0004540//ribonuclease activity	2	GO:0005313//L-glutamate transmembrane transporter activity	1
GO:0031491//nucleosome binding	2	GO:0004004//ATP-dependent RNA helicase activity	1
GO:0004697//protein kinase C activity	2	GO:0030731//guanidinoacetate N-methyltransferase activity	1
GO:0047216//inositol 3-alpha-galactosyltransferase activity	2	GO:0004197//cysteine-type endopeptidase activity	1
GO:0033772	2	GO:0003729//mRNA binding	1
GO:0005094//Rho GDP-dissociation inhibitor activity	2	GO:0047172//shikimate O-hydroxycinnamoyltransferase activity	1
GO:0004476//mannose-6-phosphate isomerase activity	2	GO:0017137//Rab GTPase binding	1
GO:0005315//inorganic phosphate transmembrane transporter activity	1	GO:0005543//phospholipid binding	1
GO:0043295//glutathione binding	1	GO:0008568//microtubule-severing ATPase activity	1
GO:0045549//9-cis-epoxycarotenoid dioxygenase activity	1	GO:0003779//actin binding	1
GO:0008705//methionine synthase activity	1	GO:0008408//3'-5' exonuclease activity	1
GO:0003871//5-methyltetrahydropteroyltriglutamate-homocysteine S-methyltransferase activity	1	GO:0005198//structural molecule activity	1
GO:0080019//fatty-acyl-CoA reductase (alcohol-forming) activity	1	GO:0004697//protein kinase C activity	1
GO:0015020//glucuronosyltransferase activity	1	GO:0016706//oxidoreductase activity, acting on paired donors, with incorporation or reduction of molecular oxygen, 2-oxoglutarate as one donor, and incorporation of one atom each of oxygen into both donors	1
GO:0008253//5'-nucleotidase activity	1	GO:0016538//cyclin-dependent protein kinase regulator activity	1
GO:0008408//3'-5' exonuclease activity	1	GO:0015185//gamma-aminobutyric acid transmembrane transporter activity	1
GO:0017057//6-phosphogluconolactonase activity	1	GO:0003910//DNA ligase (ATP) activity	1
GO:0033897//ribonuclease T2 activity	1	GO:0008308//voltage-gated anion channel activity	1
GO:0005451//monovalent cation:hydrogen antiporter activity	1	GO:0050592	1
GO:0005198//structural molecule activity	1	GO:0047085	1
GO:0047884//FAD diphosphatase activity	1	GO:0015140//malate transmembrane transporter activity	1
GO:0051861//glycolipid binding	1	GO:0008569//minus-end-directed microtubule motor activity	1
GO:0017089//glycolipid transporter activity	1	GO:0004722//protein serine/threonine phosphatase activity	1
GO:0004518//nuclease activity	1	GO:0003724//RNA helicase activity	1
GO:0004837//tyrosine decarboxylase activity	1	GO:0047672	1
GO:0004058//aromatic-L-amino-acid decarboxylase activity	1	GO:0008121//ubiquinol-cytochrome-c reductase activity	1
GO:0004575//sucrose alpha-glucosidase activity	1	GO:0030674//protein binding, bridging	1
GO:0016706//oxidoreductase activity, acting on paired donors, with incorporation or reduction of molecular oxygen, 2-oxoglutarate as one donor, and incorporation of one atom each of oxygen into both donors	1	GO:0004712//protein serine/threonine/tyrosine kinase activity	1
GO:0017076//purine nucleotide binding	1	GO:0004467//long-chain fatty acid-CoA ligase activity	1
GO:0015103//inorganic anion transmembrane transporter activity	1	GO:0031625//ubiquitin protein ligase binding	1
GO:0004747//ribokinase activity	1	GO:0004519//endonuclease activity	1
GO:0008865//fructokinase activity	1	GO:0003725//double-stranded RNA binding	1
GO:0004103//choline kinase activity	1	GO:0030742//GTP-dependent protein binding	1
GO:0004305//ethanolamine kinase activity	1	GO:0016779//nucleotidyltransferase activity	1
GO:0047220//galactosylxylosylprotein 3-beta-galactosyltransferase activity	1	GO:0004034//aldose 1-epimerase activity	1
GO:0004722//protein serine/threonine phosphatase activity	13
GO:0016597//amino acid binding	8
GO:0046983//protein dimerization activity	8
GO:0042626//ATPase activity, coupled to transmembrane movement of substances	8
GO:0016874//ligase activity	7
GO:0010329//auxin efflux transmembrane transporter activity	7
GO:0000287//magnesium ion binding	6
GO:0016773//phosphotransferase activity, alcohol group as acceptor	6
GO:0051082//unfolded protein binding	6
GO:0015079//potassium ion transmembrane transporter activity	6
GO:0004806//triglyceride lipase activity	5
GO:0004190//aspartic-type endopeptidase activity	5
GO:0031072//heat shock protein binding	5
GO:0003755//peptidyl-prolyl cis-trans isomerase activity	5
GO:0043169//cation binding	5
GO:0004715//non-membrane spanning protein tyrosine kinase activity	5
GO:0015408	5
GO:0016887//ATPase activity	5
GO:0008017//microtubule binding	5
GO:0015297//antiporter activity	5
GO:0015238//drug transmembrane transporter activity	5
GO:0019829//cation-transporting ATPase activity	4
GO:0004012//phospholipid-translocating ATPase activity	4
GO:0004565//beta-galactosidase activity	4
GO:0016174//NAD(P)H oxidase activity	4
GO:0005528//FK506 binding	4
GO:0004386//helicase activity	4
GO:0004707//MAP kinase activity	4
GO:0015662//ATPase activity, coupled to transmembrane movement of ions, phosphorylative mechanism	3
GO:0003865//3-oxo-5-alpha-steroid 4-dehydrogenase activity	3
GO:0019166//trans-2-enoyl-CoA reductase (NADPH) activity	3
GO:0009922//fatty acid elongase activity	3
GO:0003774//motor activity	3
GO:0008237//metallopeptidase activity	3
GO:0043167//ion binding	3
GO:0004828//serine-tRNA ligase activity	3
GO:0004849//uridine kinase activity	3
GO:0003968//RNA-directed RNA polymerase activity	3
GO:0008574//plus-end-directed microtubule motor activity	3
GO:0008517//folic acid transporter activity	3
GO:0003918//DNA topoisomerase (ATP-hydrolyzing) activity	3
GO:0004221//ubiquitin thiolesterase activity	3
GO:0016298//lipase activity	3
GO:0004872//receptor activity	3
GO:0016671//oxidoreductase activity, acting on a sulfur group of donors, disulfide as acceptor	3
GO:0016746//transferase activity, transferring acyl groups	3
GO:0003843//1,3-beta-D-glucan synthase activity	3
GO:0003725//double-stranded RNA binding	3
GO:0016161//beta-amylase activity	3
GO:0050343	2
GO:0008441//3'(2'),5'-bisphosphate nucleotidase activity	2
GO:0004441//inositol-1,4-bisphosphate 1-phosphatase activity	2
GO:0004175//endopeptidase activity	2
GO:0004177//aminopeptidase activity	2
GO:0015189//L-lysine transmembrane transporter activity	2
GO:0015181//arginine transmembrane transporter activity	2
GO:0015180//L-alanine transmembrane transporter activity	2
GO:0005313//L-glutamate transmembrane transporter activity	2
GO:0008094//DNA-dependent ATPase activity	2
GO:0003684//damaged DNA binding	2
GO:0016747//transferase activity, transferring acyl groups other than amino-acyl groups	2
GO:0003910//DNA ligase (ATP) activity	2
GO:0050506	2
GO:0050422	2
GO:0050247	2
GO:0015411//taurine-transporting ATPase activity	2
GO:0046593//mandelonitrile lyase activity	2
GO:0046715//borate transmembrane transporter activity	2
GO:0008308//voltage-gated anion channel activity	2
GO:0050592	2
GO:0047085	2
GO:0046592//polyamine oxidase activity	2
GO:0044318	2
GO:0008734//L-aspartate oxidase activity	2
GO:0016866//intramolecular transferase activity	2
GO:0042409//caffeoyl-CoA O-methyltransferase activity	2
GO:0015440//peptide-transporting ATPase activity	2
GO:0008569//minus-end-directed microtubule motor activity	2
GO:0046982//protein heterodimerization activity	2
GO:0004571//mannosyl-oligosaccharide 1,2-alpha-mannosidase activity	2
GO:0003899//DNA-directed RNA polymerase activity	2
GO:0001053//plastid sigma factor activity	2
GO:0004843//ubiquitin-specific protease activity	2
GO:0004047//aminomethyltransferase activity	2
GO:0004084//branched-chain-amino-acid transaminase activity	2
GO:0005097//Rab GTPase activator activity	2
GO:0035252//UDP-xylosyltransferase activity	2
GO:0003724//RNA helicase activity	2
GO:0008728//GTP diphosphokinase activity	2
GO:0047672	2
GO:0009011//starch synthase activity	2
GO:0015419//sulfate transmembrane-transporting ATPase activity	2
GO:0004712//protein serine/threonine/tyrosine kinase activity	2
GO:0080064//4,4-dimethyl-9beta,19-cyclopropylsterol-4alpha-methyl oxidase activity	2
GO:0004725//protein tyrosine phosphatase activity	2
GO:0008138//protein tyrosine/serine/threonine phosphatase activity	2
GO:0017025//TBP-class protein binding	2
GO:0050291//sphingosine N-acyltransferase activity	2
GO:0009916//alternative oxidase activity	2
GO:0046524//sucrose-phosphate synthase activity	2
GO:0031625//ubiquitin protein ligase binding	2
GO:0004222//metalloendopeptidase activity	2
GO:0030410//nicotianamine synthase activity	2
GO:0016762//xyloglucan:xyloglucosyl transferase activity	2
GO:0008974//phosphoribulokinase activity	2
GO:0017137//Rab GTPase binding	2
GO:0030742//GTP-dependent protein binding	2
GO:0043424//protein histidine kinase binding	2
GO:0016779//nucleotidyltransferase activity	2
GO:0005345//purine nucleobase transmembrane transporter activity	1
GO:0010427//abscisic acid binding	1
GO:0010295//(+)-abscisic acid 8'-hydroxylase activity	1
GO:0015299//solute:hydrogen antiporter activity	1
GO:0015185//gamma-aminobutyric acid transmembrane transporter activity	1
GO:0003996//acyl-CoA ligase activity	1
GO:0047077	1
GO:0016719//carotene 7,8-desaturase activity	1
GO:0016166//phytoene dehydrogenase activity	1
GO:0015439//heme-transporting ATPase activity	1
GO:0050379//UDP-glucuronate 5'-epimerase activity	1
GO:0050378//UDP-glucuronate 4-epimerase activity	1
GO:0004792//thiosulfate sulfurtransferase activity	1
GO:0016711//flavonoid 3'-monooxygenase activity	1
GO:0052722//fatty acid in-chain hydroxylase activity	1
GO:0008460//dTDP-glucose 4,6-dehydratase activity	1
GO:0050377//UDP-glucose 4,6-dehydratase activity	1
GO:0008831//dTDP-4-dehydrorhamnose reductase activity	1
GO:0010280//UDP-L-rhamnose synthase activity	1
GO:0035251//UDP-glucosyltransferase activity	1
GO:0004004//ATP-dependent RNA helicase activity	1
GO:0005199//structural constituent of cell wall	1
GO:0030731//guanidinoacetate N-methyltransferase activity	1
GO:0033612//receptor serine/threonine kinase binding	1
GO:0004197//cysteine-type endopeptidase activity	1
GO:0008466//glycogenin glucosyltransferase activity	1
GO:0047652//allantoate deiminase activity	1
GO:0070696//transmembrane receptor protein serine/threonine kinase binding	1
GO:0051020//GTPase binding	1
GO:0015140//malate transmembrane transporter activity	1
GO:0050072//m7G(5')pppN diphosphatase activity	1
GO:0017153//sodium:dicarboxylate symporter activity	1
GO:0003729//mRNA binding	1
GO:0008810//cellulase activity	1
GO:0045330	1
GO:0004857//enzyme inhibitor activity	1
GO:0016884//carbon-nitrogen ligase activity, with glutamine as amido-N-donor	1
GO:0004040//amidase activity	1
GO:0043864//indoleacetamide hydrolase activity	1
GO:0052689	1
GO:0008809//carnitine racemase activity	1
GO:0004165//dodecenoyl-CoA delta-isomerase activity	1
GO:0003872//6-phosphofructokinase activity	1
GO:0008242//omega peptidase activity	1
GO:0003997//acyl-CoA oxidase activity	1
GO:0003995//acyl-CoA dehydrogenase activity	1
GO:0008060//ARF GTPase activator activity	1
GO:0004676//3-phosphoinositide-dependent protein kinase activity	1
GO:0070300//phosphatidic acid binding	1
GO:0019903//protein phosphatase binding	1
GO:0016630//protochlorophyllide reductase activity	1
GO:0009672//auxin:hydrogen symporter activity	1
GO:0046923//ER retention sequence binding	1
GO:0047172//shikimate O-hydroxycinnamoyltransferase activity	1
GO:0047205//quinate O-hydroxycinnamoyltransferase activity	1
GO:0003906//DNA-(apurinic or apyrimidinic site) lyase activity	1
GO:0019104//DNA N-glycosylase activity	1
GO:0008146//sulfotransferase activity	1
GO:0016207//4-coumarate-CoA ligase activity	1
GO:0008121//ubiquinol-cytochrome-c reductase activity	1
GO:0008375//acetylglucosaminyltransferase activity	1
GO:0000215//tRNA 2'-phosphotransferase activity	1
GO:0030674//protein binding, bridging	1
GO:0016881//acid-amino acid ligase activity	1
GO:0003867//4-aminobutyrate transaminase activity	1
GO:0004767//sphingomyelin phosphodiesterase activity	1
GO:0008922//long-chain fatty acid [acyl-carrier-protein] ligase activity	1
GO:0004467//long-chain fatty acid-CoA ligase activity	1
GO:0050281//serine-glyoxylate transaminase activity	1
GO:0004303//estradiol 17-beta-dehydrogenase activity	1
GO:0051087//chaperone binding	1
GO:0005234//extracellular-glutamate-gated ion channel activity	1
GO:0004970//ionotropic glutamate receptor activity	1
GO:0005217//intracellular ligand-gated ion channel activity	1
GO:0004965//G-protein coupled GABA receptor activity	1
GO:0004594//pantothenate kinase activity	1
GO:0016760//cellulose synthase (UDP-forming) activity	1
GO:0050590	1
GO:0045431//flavonol synthase activity	1
GO:0005452//inorganic anion exchanger activity	1
GO:0008378//galactosyltransferase activity	1
GO:0008553//hydrogen-exporting ATPase activity, phosphorylative mechanism	1
GO:0004028//3-chloroallyl aldehyde dehydrogenase activity	1
GO:0008886//glyceraldehyde-3-phosphate dehydrogenase (NADP+) (non-phosphorylating) activity	1
GO:0019001//guanyl nucleotide binding	1
GO:0004838//L-tyrosine:2-oxoglutarate aminotransferase activity	1
GO:0033855	1
GO:0080130//L-phenylalanine:2-oxoglutarate aminotransferase activity	1
GO:0005100//Rho GTPase activator activity	1
GO:0008514//organic anion transmembrane transporter activity	1
GO:0052854//medium-chain-(S)-2-hydroxy-acid oxidase activity	1
GO:0052852//very-long-chain-(S)-2-hydroxy-acid oxidase activity	1
GO:0052853//long-chain-(S)-2-hydroxy-long-chain-acid oxidase activity	1
GO:0010181//FMN binding	1
GO:0005544//calcium-dependent phospholipid binding	1
GO:0008194//UDP-glycosyltransferase activity	1
GO:0001758//retinal dehydrogenase activity	1
GO:0022857//transmembrane transporter activity	1
GO:0009001//serine O-acetyltransferase activity	1
GO:0008905	1
GO:0047364//desulfoglucosinolate sulfotransferase activity	1
GO:0004675//transmembrane receptor protein serine/threonine kinase activity	1
GO:0016791//phosphatase activity	1
GO:0019199//transmembrane receptor protein kinase activity	1
GO:0031683//G-protein beta/gamma-subunit complex binding	1
GO:0019139//cytokinin dehydrogenase activity	1
GO:0008762//UDP-N-acetylmuramate dehydrogenase activity	1
GO:0005385//zinc ion transmembrane transporter activity	1
GO:0005375//copper ion transmembrane transporter activity	1
GO:0008080//N-acetyltransferase activity	1
GO:0005267//potassium channel activity	1
GO:0005089//Rho guanyl-nucleotide exchange factor activity	1
GO:0004634//phosphopyruvate hydratase activity	1
GO:0004519//endonuclease activity	1
GO:0008324//cation transmembrane transporter activity	1
GO:0005366//myo-inositol:hydrogen symporter activity	1
GO:0080030//methyl indole-3-acetate esterase activity	1
GO:0050253//retinyl-palmitate esterase activity	1
GO:0080031//methyl salicylate esterase activity	1
GO:0080032//methyl jasmonate esterase activity	1
GO:0005053//peroxisome matrix targeting signal-2 binding	1
GO:0004402//histone acetyltransferase activity	1
GO:0016709//oxidoreductase activity, acting on paired donors, with incorporation or reduction of molecular oxygen, NAD(P)H as one donor, and incorporation of one atom of oxygen	1
GO:0008395//steroid hydroxylase activity	1
GO:0004525//ribonuclease III activity	1
GO:0015369//calcium:hydrogen antiporter activity	1
GO:0016891//endoribonuclease activity, producing 5'-phosphomonoesters	1
GO:0004703//G-protein coupled receptor kinase activity	1
GO:0004848//ureidoglycolate hydrolase activity	1
GO:0045547//dehydrodolichyl diphosphate synthase activity	1
GO:0004665//prephenate dehydrogenase (NADP+) activity	1
GO:0008977//prephenate dehydrogenase activity	1
GO:0004427//inorganic diphosphatase activity	1
GO:0009678//hydrogen-translocating pyrophosphatase activity	1
GO:0000155//phosphorelay sensor kinase activity	1
GO:0015250//water channel activity	1
GO:0004555//alpha,alpha-trehalase activity	1
GO:0044183//protein binding involved in protein folding	1
GO:0019204//nucleotide phosphatase activity	1
GO:0004647//phosphoserine phosphatase activity	1
GO:0018024//histone-lysine N-methyltransferase activity	1
GO:0003935//GTP cyclohydrolase II activity	1
GO:0008686//3,4-dihydroxy-2-butanone-4-phosphate synthase activity	1
GO:0003978//UDP-glucose 4-epimerase activity	1
GO:0016901//oxidoreductase activity, acting on the CH-OH group of donors, quinone or similar compound as acceptor	1
GO:0048038//quinone binding	1
GO:0000049//tRNA binding	1
GO:0008353//RNA polymerase II carboxy-terminal domain kinase activity	1
GO:0004693//cyclin-dependent protein kinase activity	1
GO:0033549//MAP kinase phosphatase activity	1
GO:0005275//amine transmembrane transporter activity	1
GO:0015081//sodium ion transmembrane transporter activity	1
GO:0005384//manganese ion transmembrane transporter activity	1
GO:0015491//cation:cation antiporter activity	1
GO:0008444//CDP-diacylglycerol-glycerol-3-phosphate 3-phosphatidyltransferase activity	1
GO:0003960//NADPH:quinone reductase activity	1
GO:0050661//NADP binding	1
GO:0004499//N,N-dimethylaniline monooxygenase activity	1
GO:0034387//4-aminobutyrate:pyruvate transaminase activity	1
GO:0050897//cobalt ion binding	1
GO:0003992//N2-acetyl-L-ornithine:2-oxoglutarate 5-aminotransferase activity	1
GO:0004161//dimethylallyltranstransferase activity	1
GO:0010357//homogentisate solanesyltransferase activity	1
GO:0010356//homogentisate geranylgeranyltransferase activity	1
GO:0005487//nucleocytoplasmic transporter activity	1
GO:0010355//homogentisate farnesyltransferase activity	1
GO:0045140//inositol phosphoceramide synthase activity	1
GO:0080054//low affinity nitrate transmembrane transporter activity	1
GO:0051537//2 iron, 2 sulfur cluster binding	1
GO:0010277//chlorophyllide a oxygenase [overall] activity	1
GO:0000976//transcription regulatory region sequence-specific DNA binding	1
GO:0019156//isoamylase activity	1
GO:0004556//alpha-amylase activity	1
GO:0019201//nucleotide kinase activity	1
GO:0004034//aldose 1-epimerase activity	1
GO:0000224//peptide-N4-(N-acetyl-beta-glucosaminyl)asparagine amidase activity	1
GO:0080132//fatty acid alpha-hydroxylase activity	1
GO:0046424//ferulate 5-hydroxylase activity	1
GO:0047513//1,2-alpha-L-fucosidase activity	1
GO:0015204//urea transmembrane transporter activity	1
GO:0051739//ammonia transmembrane transporter activity	1
GO:0015200//methylammonium transmembrane transporter activity	1
GO:0015446//arsenite-transmembrane transporting ATPase activity	1
GO:0004340//glucokinase activity	1
GO:0004435//phosphatidylinositol phospholipase C activity	1
GO:0016767//geranylgeranyl-diphosphate geranylgeranyltransferase activity	1

## Sheet: GO Function UNM
GO Function	UNM up-regulated	GO Function	UNM activated
GO:0020037//heme binding	37	GO:0046872//metal ion binding	17
GO:0019825//oxygen binding	8	GO:0016491//oxidoreductase activity	13
GO:0003824//catalytic activity	5	GO:0005506//iron ion binding	12
GO:0008756//o-succinylbenzoate-CoA ligase activity	1	GO:0050660//flavin adenine dinucleotide binding	10
GO:0030599//pectinesterase activity	10	GO:0003700//sequence-specific DNA binding transcription factor activity	9
GO:0016798//hydrolase activity, acting on glycosyl bonds	8	GO:0020037//heme binding	8
GO:0005524//ATP binding	92	GO:0005524//ATP binding	7
GO:0009055//electron carrier activity	35	GO:0004674//protein serine/threonine kinase activity	7
GO:0004553//hydrolase activity, hydrolyzing O-glycosyl compounds	18	GO:0009055//electron carrier activity	7
GO:0016705//oxidoreductase activity, acting on paired donors, with incorporation or reduction of molecular oxygen	17	GO:0005515//protein binding	7
GO:0004672//protein kinase activity	8	GO:0000166//nucleotide binding	7
GO:0070330//aromatase activity	2	GO:0004497//monooxygenase activity	7
GO:0004842//ubiquitin-protein ligase activity	5	GO:0008812//choline dehydrogenase activity	6
GO:0003677//DNA binding	32	GO:0003677//DNA binding	5
GO:0016740//transferase activity	17	GO:0016740//transferase activity	5
GO:0008233//peptidase activity	7	GO:0003735//structural constituent of ribosome	5
GO:0005315//inorganic phosphate transmembrane transporter activity	4	GO:0032440//2-alkenal reductase [NAD(P)] activity	5
GO:0016614//oxidoreductase activity, acting on CH-OH group of donors	3	GO:0004722//protein serine/threonine phosphatase activity	5
GO:0018685//alkane 1-monooxygenase activity	2	GO:0016705//oxidoreductase activity, acting on paired donors, with incorporation or reduction of molecular oxygen	5
GO:0047262//polygalacturonate 4-alpha-galacturonosyltransferase activity	2	GO:0016747//transferase activity, transferring acyl groups other than amino-acyl groups	5
GO:0046872//metal ion binding	57	GO:0047213//anthocyanidin 3-O-glucosyltransferase activity	4
GO:0004871//signal transducer activity	3	GO:0046593//mandelonitrile lyase activity	4
GO:0015112//nitrate transmembrane transporter activity	2	GO:0016165//lipoxygenase activity	4
GO:0050598	1	GO:0005507//copper ion binding	4
GO:0005507//copper ion binding	26	GO:0008234//cysteine-type peptidase activity	3
GO:0005488//binding	25	GO:0005488//binding	3
GO:0004601//peroxidase activity	11	GO:0043565//sequence-specific DNA binding	3
GO:0045735//nutrient reservoir activity	5	GO:0016787//hydrolase activity	3
GO:0004316//3-oxoacyl-[acyl-carrier-protein] reductase (NADPH) activity	3	GO:0046983//protein dimerization activity	3
GO:0004575//sucrose alpha-glucosidase activity	3	GO:0016702//oxidoreductase activity, acting on single donors with incorporation of molecular oxygen, incorporation of two atoms of oxygen	3
GO:0008565//protein transporter activity	1	GO:0004185//serine-type carboxypeptidase activity	3
GO:0016853//isomerase activity	1	GO:0016746//transferase activity, transferring acyl groups	3
GO:0005506//iron ion binding	49	GO:0016757//transferase activity, transferring glycosyl groups	2
GO:0000166//nucleotide binding	45	GO:0004553//hydrolase activity, hydrolyzing O-glycosyl compounds	2
GO:0008270//zinc ion binding	39	GO:0008270//zinc ion binding	2
GO:0005515//protein binding	27	GO:0008233//peptidase activity	2
GO:0004497//monooxygenase activity	16	GO:0003676//nucleic acid binding	2
GO:0003723//RNA binding	14	GO:0005215//transporter activity	2
GO:0005351//sugar:hydrogen symporter activity	11	GO:0003993//acid phosphatase activity	2
GO:0004252//serine-type endopeptidase activity	11	GO:0080044//quercetin 7-O-glucosyltransferase activity	2
GO:0016165//lipoxygenase activity	10	GO:0015204//urea transmembrane transporter activity	2
GO:0008812//choline dehydrogenase activity	9	GO:0015299//solute:hydrogen antiporter activity	2
GO:0042802//identical protein binding	7	GO:0016711//flavonoid 3'-monooxygenase activity	2
GO:0047213//anthocyanidin 3-O-glucosyltransferase activity	6	GO:0005351//sugar:hydrogen symporter activity	2
GO:0008559//xenobiotic-transporting ATPase activity	5	GO:0008519//ammonium transmembrane transporter activity	2
GO:0008168//methyltransferase activity	4	GO:0051119//sugar transmembrane transporter activity	2
GO:0008568//microtubule-severing ATPase activity	4	GO:0042626//ATPase activity, coupled to transmembrane movement of substances	2
GO:0003743//translation initiation factor activity	4	GO:0000976//transcription regulatory region sequence-specific DNA binding	2
GO:0003924//GTPase activity	3	GO:0016301//kinase activity	2
GO:0004709//MAP kinase kinase kinase activity	3	GO:0019825//oxygen binding	2
GO:0004713//protein tyrosine kinase activity	3	GO:0030170//pyridoxal phosphate binding	2
GO:0022891//substrate-specific transmembrane transporter activity	3	GO:0016298//lipase activity	2
GO:0004066//asparagine synthase (glutamine-hydrolyzing) activity	3	GO:0008889//glycerophosphodiester phosphodiesterase activity	2
GO:0016772//transferase activity, transferring phosphorus-containing groups	2	GO:0016788//hydrolase activity, acting on ester bonds	2
GO:0045549//9-cis-epoxycarotenoid dioxygenase activity	2	GO:0016614//oxidoreductase activity, acting on CH-OH group of donors	2
GO:0008026//ATP-dependent helicase activity	2	GO:0003906//DNA-(apurinic or apyrimidinic site) lyase activity	2
GO:0016174//NAD(P)H oxidase activity	2	GO:0019843//rRNA binding	2
GO:0045480	1	GO:0030570//pectate lyase activity	2
GO:0004784//superoxide dismutase activity	1	GO:0004601//peroxidase activity	2
GO:0017111//nucleoside-triphosphatase activity	1	GO:0016758//transferase activity, transferring hexosyl groups	2
GO:0015416//organic phosphonate transmembrane-transporting ATPase activity	1	GO:0004252//serine-type endopeptidase activity	2
GO:0015662//ATPase activity, coupled to transmembrane movement of ions, phosphorylative mechanism	1	GO:0046577//long-chain-alcohol oxidase activity	2
GO:0008460//dTDP-glucose 4,6-dehydratase activity	1	GO:0004129//cytochrome-c oxidase activity	2
GO:0003700//sequence-specific DNA binding transcription factor activity	41	GO:0016706//oxidoreductase activity, acting on paired donors, with incorporation or reduction of molecular oxygen, 2-oxoglutarate as one donor, and incorporation of one atom each of oxygen into both donors	1
GO:0016491//oxidoreductase activity	39	GO:0004721//phosphoprotein phosphatase activity	1
GO:0032440//2-alkenal reductase [NAD(P)] activity	37	GO:0019901//protein kinase binding	1
GO:0003735//structural constituent of ribosome	35	GO:0052640//salicylic acid glucosyltransferase (glucoside-forming) activity	1
GO:0050660//flavin adenine dinucleotide binding	26	GO:0000287//magnesium ion binding	1
GO:0004674//protein serine/threonine kinase activity	23	GO:0004784//superoxide dismutase activity	1
GO:0016787//hydrolase activity	23	GO:0003682//chromatin binding	1
GO:0016757//transferase activity, transferring glycosyl groups	19	GO:0045735//nutrient reservoir activity	1
GO:0043565//sequence-specific DNA binding	18	GO:0052722//fatty acid in-chain hydroxylase activity	1
GO:0005215//transporter activity	15	GO:0008762//UDP-N-acetylmuramate dehydrogenase activity	1
GO:0030170//pyridoxal phosphate binding	15	GO:0047911	1
GO:0003676//nucleic acid binding	14	GO:0016829//lyase activity	1
GO:0005509//calcium ion binding	13	GO:0005516//calmodulin binding	1
GO:0050662//coenzyme binding	13	GO:0015297//antiporter activity	1
GO:0016758//transferase activity, transferring hexosyl groups	11	GO:0051537//2 iron, 2 sulfur cluster binding	1
GO:0016706//oxidoreductase activity, acting on paired donors, with incorporation or reduction of molecular oxygen, 2-oxoglutarate as one donor, and incorporation of one atom each of oxygen into both donors	11	GO:0004180//carboxypeptidase activity	1
GO:0016747//transferase activity, transferring acyl groups other than amino-acyl groups	11	GO:0047395//glycerophosphoinositol glycerophosphodiesterase activity	1
GO:0030246//carbohydrate binding	10	GO:0042802//identical protein binding	1
GO:0016301//kinase activity	9	GO:0004650//polygalacturonase activity	1
GO:0004091//carboxylesterase activity	9	GO:0003824//catalytic activity	1
GO:0005516//calmodulin binding	8	GO:0004713//protein tyrosine kinase activity	1
GO:0004185//serine-type carboxypeptidase activity	8	GO:0004712//protein serine/threonine/tyrosine kinase activity	1
GO:0051082//unfolded protein binding	8	GO:0004121//cystathionine beta-lyase activity	1
GO:0016621//cinnamoyl-CoA reductase activity	7	GO:0015175//neutral amino acid transmembrane transporter activity	1
GO:0004565//beta-galactosidase activity	7	GO:0004123//cystathionine gamma-lyase activity	1
GO:0016788//hydrolase activity, acting on ester bonds	6	GO:0016832//aldehyde-lyase activity	1
GO:0003682//chromatin binding	6	GO:0010329//auxin efflux transmembrane transporter activity	1
GO:0045552//dihydrokaempferol 4-reductase activity	6	GO:0016887//ATPase activity	1
GO:0003993//acid phosphatase activity	6	GO:0004499//N,N-dimethylaniline monooxygenase activity	1
GO:0000287//magnesium ion binding	6	GO:0000010//trans-hexaprenyltranstransferase activity	1
GO:0046593//mandelonitrile lyase activity	6	GO:0003690//double-stranded DNA binding	1
GO:0005525//GTP binding	5	GO:0005525//GTP binding	1
GO:0030570//pectate lyase activity	5	GO:0004871//signal transducer activity	1
GO:0003779//actin binding	5	GO:0003899//DNA-directed RNA polymerase activity	1
GO:0004683//calmodulin-dependent protein kinase activity	5	GO:0016709//oxidoreductase activity, acting on paired donors, with incorporation or reduction of molecular oxygen, NAD(P)H as one donor, and incorporation of one atom of oxygen	1
GO:0005345//purine nucleobase transmembrane transporter activity	5	GO:0080075//spermidine:feruloyl CoA N-acyltransferase activity	1
GO:0008234//cysteine-type peptidase activity	4	GO:0050662//coenzyme binding	1
GO:0008289//lipid binding	4	GO:0008447//L-ascorbate oxidase activity	1
GO:0016829//lyase activity	4	GO:0004190//aspartic-type endopeptidase activity	1
GO:0008271//secondary active sulfate transmembrane transporter activity	4	GO:0015238//drug transmembrane transporter activity	1
GO:0015171//amino acid transmembrane transporter activity	4	GO:0005366//myo-inositol:hydrogen symporter activity	1
GO:0015035//protein disulfide oxidoreductase activity	4	GO:0004693//cyclin-dependent protein kinase activity	1
GO:0051119//sugar transmembrane transporter activity	4	GO:0031176//endo-1,4-beta-xylanase activity	1
GO:0008447//L-ascorbate oxidase activity	4	GO:0052641//benzoic acid glucosyltransferase activity	1
GO:0004190//aspartic-type endopeptidase activity	4	GO:0004739//pyruvate dehydrogenase (acetyl-transferring) activity	1
GO:0004650//polygalacturonase activity	3	GO:0004672//protein kinase activity	1
GO:0004721//phosphoprotein phosphatase activity	3	GO:0008289//lipid binding	1
GO:0097159//organic cyclic compound binding	3	GO:0004805//trehalose-phosphatase activity	1
GO:0008422//beta-glucosidase activity	3	GO:0008378//galactosyltransferase activity	1
GO:0003854//3-beta-hydroxy-delta5-steroid dehydrogenase activity	3	GO:0015172//acidic amino acid transmembrane transporter activity	1
GO:0042803//protein homodimerization activity	3	GO:0080002//UDP-glucose:4-aminobenzoate acylglucosyltransferase activity	1
GO:0019829//cation-transporting ATPase activity	3	GO:0052923	1
GO:0016711//flavonoid 3'-monooxygenase activity	3	GO:0003712//transcription cofactor activity	1
GO:0005199//structural constituent of cell wall	3	GO:0004301//epoxide hydrolase activity	1
GO:0050502//cis-zeatin O-beta-D-glucosyltransferase activity	2	GO:0030145//manganese ion binding	1
GO:0050403//trans-zeatin O-beta-D-glucosyltransferase activity	2	GO:0016772//transferase activity, transferring phosphorus-containing groups	1
GO:0015385//sodium:hydrogen antiporter activity	2	GO:0097159//organic cyclic compound binding	1
GO:0000156//phosphorelay response regulator activity	2	GO:0004715//non-membrane spanning protein tyrosine kinase activity	1
GO:0004364//glutathione transferase activity	2	GO:0016762//xyloglucan:xyloglucosyl transferase activity	1
GO:0005198//structural molecule activity	2	GO:0019139//cytokinin dehydrogenase activity	1
GO:0051015//actin filament binding	2	GO:0080074//spermidine:caffeoyl CoA N-acyltransferase activity	1
GO:0016874//ligase activity	2	GO:0050347//trans-octaprenyltranstransferase activity	1
GO:0009922//fatty acid elongase activity	2	GO:0004795//threonine synthase activity	1
GO:0015299//solute:hydrogen antiporter activity	2	GO:0015145//monosaccharide transmembrane transporter activity	1
GO:0015189//L-lysine transmembrane transporter activity	2	GO:0015078//hydrogen ion transmembrane transporter activity	1
GO:0015181//arginine transmembrane transporter activity	2	GO:0071771//aldehyde decarbonylase activity	1
GO:0005313//L-glutamate transmembrane transporter activity	2	GO:0030795//jasmonate O-methyltransferase activity	1
GO:0015411//taurine-transporting ATPase activity	2	GO:0016984//ribulose-bisphosphate carboxylase activity	1
GO:0052722//fatty acid in-chain hydroxylase activity	2	GO:0032549//ribonucleoside binding	1
GO:0035251//UDP-glucosyltransferase activity	2	GO:0010294//abscisic acid glucosyltransferase activity	1
GO:0008171//O-methyltransferase activity	1	GO:0004842//ubiquitin-protein ligase activity	1
GO:0030145//manganese ion binding	1	GO:0045549//9-cis-epoxycarotenoid dioxygenase activity	1
GO:0019901//protein kinase binding	1	GO:0022891//substrate-specific transmembrane transporter activity	1
GO:0042973//glucan endo-1,3-beta-D-glucosidase activity	1	GO:0015171//amino acid transmembrane transporter activity	1
GO:0016832//aldehyde-lyase activity	1	GO:0052689	1
GO:0004805//trehalose-phosphatase activity	1	GO:0050661//NADP binding	1
GO:0033772	1	GO:0004161//dimethylallyltranstransferase activity	1
GO:0004058//aromatic-L-amino-acid decarboxylase activity	1	GO:0016765//transferase activity, transferring alkyl or aryl (other than methyl) groups	1
GO:0015103//inorganic anion transmembrane transporter activity	1	GO:0080046//quercetin 4'-O-glucosyltransferase activity	1
GO:0004747//ribokinase activity	1	GO:0052639//salicylic acid glucosyltransferase (ester-forming) activity	1
GO:0008865//fructokinase activity	1	GO:0080072//spermidine:sinapoyl CoA N-acyltransferase activity	1
GO:0047220//galactosylxylosylprotein 3-beta-galactosyltransferase activity	1	GO:0080073//spermidine:coumaroyl CoA N-acyltransferase activity	1
GO:0010295//(+)-abscisic acid 8'-hydroxylase activity	1	GO:0050597	1
GO:0015180//L-alanine transmembrane transporter activity	1	GO:0050508//glucuronosyl-N-acetylglucosaminyl-proteoglycan 4-alpha-N-acetylglucosaminyltransferase activity	1
GO:0015185//gamma-aminobutyric acid transmembrane transporter activity	1	GO:0003713//transcription coactivator activity	1
GO:0043167//ion binding	1	GO:0080146//L-cysteine desulfhydrase activity	1
GO:0031072//heat shock protein binding	1	GO:0044540//L-cystine L-cysteine-lyase (deaminating)	1
GO:0015439//heme-transporting ATPase activity	1	GO:0035197//siRNA binding	1
GO:0050592	1	GO:0080043//quercetin 3-O-glucosyltransferase activity	1
GO:0047085	1	GO:0047893//flavonol 3-O-glucosyltransferase activity	1
GO:0046592//polyamine oxidase activity	1	GO:0050321//tau-protein kinase activity	1
GO:0033612//receptor serine/threonine kinase binding	1	GO:0004144//diacylglycerol O-acyltransferase activity	1
GO:0046983//protein dimerization activity	12
GO:0004722//protein serine/threonine phosphatase activity	11
GO:0015297//antiporter activity	11
GO:0015238//drug transmembrane transporter activity	10
GO:0016762//xyloglucan:xyloglucosyl transferase activity	9
GO:0016702//oxidoreductase activity, acting on single donors with incorporation of molecular oxygen, incorporation of two atoms of oxygen	9
GO:0008137//NADH dehydrogenase (ubiquinone) activity	9
GO:0016746//transferase activity, transferring acyl groups	8
GO:0015198//oligopeptide transporter activity	8
GO:0015079//potassium ion transmembrane transporter activity	7
GO:0008889//glycerophosphodiester phosphodiesterase activity	7
GO:0004715//non-membrane spanning protein tyrosine kinase activity	6
GO:0042626//ATPase activity, coupled to transmembrane movement of substances	6
GO:0010329//auxin efflux transmembrane transporter activity	6
GO:0046982//protein heterodimerization activity	6
GO:0008553//hydrogen-exporting ATPase activity, phosphorylative mechanism	6
GO:0008762//UDP-N-acetylmuramate dehydrogenase activity	6
GO:0050897//cobalt ion binding	6
GO:0052692//raffinose alpha-galactosidase activity	6
GO:0045330	5
GO:0005366//myo-inositol:hydrogen symporter activity	5
GO:0015175//neutral amino acid transmembrane transporter activity	5
GO:0015172//acidic amino acid transmembrane transporter activity	5
GO:0018826//methionine gamma-lyase activity	5
GO:0047274//galactinol-sucrose galactosyltransferase activity	5
GO:0004857//enzyme inhibitor activity	4
GO:0016298//lipase activity	4
GO:0008017//microtubule binding	4
GO:0047672	4
GO:0000976//transcription regulatory region sequence-specific DNA binding	4
GO:0015078//hydrogen ion transmembrane transporter activity	4
GO:0003962//cystathionine gamma-synthase activity	4
GO:0019843//rRNA binding	4
GO:0051287//NAD binding	4
GO:0004129//cytochrome-c oxidase activity	4
GO:0003755//peptidyl-prolyl cis-trans isomerase activity	3
GO:0043169//cation binding	3
GO:0004386//helicase activity	3
GO:0003906//DNA-(apurinic or apyrimidinic site) lyase activity	3
GO:0008375//acetylglucosaminyltransferase activity	3
GO:0008378//galactosyltransferase activity	3
GO:0022857//transmembrane transporter activity	3
GO:0030410//nicotianamine synthase activity	3
GO:0004519//endonuclease activity	3
GO:0016709//oxidoreductase activity, acting on paired donors, with incorporation or reduction of molecular oxygen, NAD(P)H as one donor, and incorporation of one atom of oxygen	3
GO:0048038//quinone binding	3
GO:0004034//aldose 1-epimerase activity	3
GO:0046424//ferulate 5-hydroxylase activity	3
GO:0015204//urea transmembrane transporter activity	3
GO:0016985//mannan endo-1,4-beta-mannosidase activity	3
GO:0015211//purine nucleoside transmembrane transporter activity	3
GO:0050468	3
GO:0008519//ammonium transmembrane transporter activity	3
GO:0005354//galactose transmembrane transporter activity	3
GO:0050616	3
GO:0046577//long-chain-alcohol oxidase activity	3
GO:0015114//phosphate ion transmembrane transporter activity	3
GO:0004506//squalene monooxygenase activity	3
GO:0004350//glutamate-5-semialdehyde dehydrogenase activity	3
GO:0004349//glutamate 5-kinase activity	3
GO:0052731//phosphocholine phosphatase activity	3
GO:0052732//phosphoethanolamine phosphatase activity	3
GO:0015450//P-P-bond-hydrolysis-driven protein transmembrane transporter activity	3
GO:0042936//dipeptide transporter activity	3
GO:0003883//CTP synthase activity	3
GO:0016905//myosin heavy chain kinase activity	3
GO:0004370//glycerol kinase activity	3
GO:0019200//carbohydrate kinase activity	3
GO:0035197//siRNA binding	3
GO:0003712//transcription cofactor activity	3
GO:0004421//hydroxymethylglutaryl-CoA synthase activity	3
GO:0003964//RNA-directed DNA polymerase activity	3
GO:0008517//folic acid transporter activity	2
GO:0004221//ubiquitin thiolesterase activity	2
GO:0052689	2
GO:0004707//MAP kinase activity	2
GO:0003899//DNA-directed RNA polymerase activity	2
GO:0004872//receptor activity	2
GO:0009672//auxin:hydrogen symporter activity	2
GO:0016671//oxidoreductase activity, acting on a sulfur group of donors, disulfide as acceptor	2
GO:0008146//sulfotransferase activity	2
GO:0004712//protein serine/threonine/tyrosine kinase activity	2
GO:0051087//chaperone binding	2
GO:0050590	2
GO:0080030//methyl indole-3-acetate esterase activity	2
GO:0050253//retinyl-palmitate esterase activity	2
GO:0080031//methyl salicylate esterase activity	2
GO:0080032//methyl jasmonate esterase activity	2
GO:0004427//inorganic diphosphatase activity	2
GO:0015250//water channel activity	2
GO:0043424//protein histidine kinase binding	2
GO:0003978//UDP-glucose 4-epimerase activity	2
GO:0004693//cyclin-dependent protein kinase activity	2
GO:0003960//NADPH:quinone reductase activity	2
GO:0050661//NADP binding	2
GO:0015144//carbohydrate transmembrane transporter activity	2
GO:0004523//ribonuclease H activity	2
GO:0016765//transferase activity, transferring alkyl or aryl (other than methyl) groups	2
GO:0003885//D-arabinono-1,4-lactone oxidase activity	2
GO:0050105//L-gulonolactone oxidase activity	2
GO:0004527//exonuclease activity	2
GO:0047389//glycerophosphocholine phosphodiesterase activity	2
GO:0004867//serine-type endopeptidase inhibitor activity	2
GO:0080044//quercetin 7-O-glucosyltransferase activity	2
GO:0016717//oxidoreductase activity, acting on paired donors, with oxidation of a pair of donors resulting in the reduction of molecular oxygen to two molecules of water	2
GO:0030060//L-malate dehydrogenase activity	2
GO:0008107//galactoside 2-alpha-L-fucosyltransferase activity	2
GO:0008898//homocysteine S-methyltransferase activity	2
GO:0005381//iron ion transmembrane transporter activity	2
GO:0016462//pyrophosphatase activity	2
GO:0016820//hydrolase activity, acting on acid anhydrides, catalyzing transmembrane movement of substances	2
GO:0008825//cyclopropane-fatty-acyl-phospholipid synthase activity	2
GO:0010279//indole-3-acetic acid amido synthetase activity	2
GO:0048040//UDP-glucuronate decarboxylase activity	2
GO:0050597	2
GO:0004568//chitinase activity	2
GO:0016616//oxidoreductase activity, acting on the CH-OH group of donors, NAD or NADP as acceptor	2
GO:0015232//heme transporter activity	2
GO:0071771//aldehyde decarbonylase activity	2
GO:0008794//arsenate reductase (glutaredoxin) activity	2
GO:0005247//voltage-gated chloride channel activity	2
GO:0004353//glutamate dehydrogenase [NAD(P)+] activity	2
GO:0005338//nucleotide-sugar transmembrane transporter activity	2
GO:0005310//dicarboxylic acid transmembrane transporter activity	2
GO:0047395//glycerophosphoinositol glycerophosphodiesterase activity	2
GO:0030515//snoRNA binding	2
GO:0016168//chlorophyll binding	2
GO:0004478//methionine adenosyltransferase activity	2
GO:0008131//primary amine oxidase activity	2
GO:0042937//tripeptide transporter activity	2
GO:0000014//single-stranded DNA specific endodeoxyribonuclease activity	2
GO:0043765//T/G mismatch-specific endonuclease activity	2
GO:0004449//isocitrate dehydrogenase (NAD+) activity	2
GO:0008878//glucose-1-phosphate adenylyltransferase activity	2
GO:0047268//galactinol-raffinose galactosyltransferase activity	2
GO:0004332//fructose-bisphosphate aldolase activity	2
GO:0051539//4 iron, 4 sulfur cluster binding	2
GO:0009982//pseudouridine synthase activity	2
GO:0004351//glutamate decarboxylase activity	2
GO:0050321//tau-protein kinase activity	2
GO:0004197//cysteine-type endopeptidase activity	1
GO:0016866//intramolecular transferase activity	1
GO:0003729//mRNA binding	1
GO:0008810//cellulase activity	1
GO:0016884//carbon-nitrogen ligase activity, with glutamine as amido-N-donor	1
GO:0015440//peptide-transporting ATPase activity	1
GO:0004165//dodecenoyl-CoA delta-isomerase activity	1
GO:0004843//ubiquitin-specific protease activity	1
GO:0016887//ATPase activity	1
GO:0046923//ER retention sequence binding	1
GO:0008121//ubiquinol-cytochrome-c reductase activity	1
GO:0009011//starch synthase activity	1
GO:0030674//protein binding, bridging	1
GO:0016760//cellulose synthase (UDP-forming) activity	1
GO:0045431//flavonol synthase activity	1
GO:0004838//L-tyrosine:2-oxoglutarate aminotransferase activity	1
GO:0033855	1
GO:0080130//L-phenylalanine:2-oxoglutarate aminotransferase activity	1
GO:0008514//organic anion transmembrane transporter activity	1
GO:0010181//FMN binding	1
GO:0001758//retinal dehydrogenase activity	1
GO:0031625//ubiquitin protein ligase binding	1
GO:0016791//phosphatase activity	1
GO:0019139//cytokinin dehydrogenase activity	1
GO:0005385//zinc ion transmembrane transporter activity	1
GO:0005375//copper ion transmembrane transporter activity	1
GO:0005267//potassium channel activity	1
GO:0005089//Rho guanyl-nucleotide exchange factor activity	1
GO:0008395//steroid hydroxylase activity	1
GO:0045547//dehydrodolichyl diphosphate synthase activity	1
GO:0016779//nucleotidyltransferase activity	1
GO:0005275//amine transmembrane transporter activity	1
GO:0005384//manganese ion transmembrane transporter activity	1
GO:0004499//N,N-dimethylaniline monooxygenase activity	1
GO:0004161//dimethylallyltranstransferase activity	1
GO:0051537//2 iron, 2 sulfur cluster binding	1
GO:0080132//fatty acid alpha-hydroxylase activity	1
GO:0016767//geranylgeranyl-diphosphate geranylgeranyltransferase activity	1
GO:0045309//protein phosphorylated amino acid binding	1
GO:0015326//cationic amino acid transmembrane transporter activity	1
GO:0047911	1
GO:0015137//citrate transmembrane transporter activity	1
GO:0016410//N-acyltransferase activity	1
GO:0004067//asparaginase activity	1
GO:0003939//L-iditol 2-dehydrogenase activity	1
GO:0047372//acylglycerol lipase activity	1
GO:0008236//serine-type peptidase activity	1
GO:0071614//linoleic acid epoxygenase activity	1
GO:0004392//heme oxygenase (decyclizing) activity	1
GO:0004366//glycerol-3-phosphate O-acyltransferase activity	1
GO:0044212//transcription regulatory region DNA binding	1
GO:0031176//endo-1,4-beta-xylanase activity	1
GO:0004180//carboxypeptidase activity	1
GO:0052641//benzoic acid glucosyltransferase activity	1
GO:0080046//quercetin 4'-O-glucosyltransferase activity	1
GO:0080002//UDP-glucose:4-aminobenzoate acylglucosyltransferase activity	1
GO:0052640//salicylic acid glucosyltransferase (glucoside-forming) activity	1
GO:0052639//salicylic acid glucosyltransferase (ester-forming) activity	1
GO:0016720//delta12-fatty acid dehydrogenase activity	1
GO:0042389//omega-3 fatty acid desaturase activity	1
GO:0080072//spermidine:sinapoyl CoA N-acyltransferase activity	1
GO:0080074//spermidine:caffeoyl CoA N-acyltransferase activity	1
GO:0080073//spermidine:coumaroyl CoA N-acyltransferase activity	1
GO:0080075//spermidine:feruloyl CoA N-acyltransferase activity	1
GO:0004629//phospholipase C activity	1
GO:0051903//S-(hydroxymethyl)glutathione dehydrogenase activity	1
GO:0052923	1
GO:0000010//trans-hexaprenyltranstransferase activity	1
GO:0050347//trans-octaprenyltranstransferase activity	1
GO:0050113//inositol oxygenase activity	1
GO:0004795//threonine synthase activity	1
GO:0016682//oxidoreductase activity, acting on diphenols and related substances as donors, oxygen as acceptor	1
GO:0015088//copper uptake transmembrane transporter activity	1
GO:0009674//potassium:sodium symporter activity	1
GO:0004739//pyruvate dehydrogenase (acetyl-transferring) activity	1
GO:0003887//DNA-directed DNA polymerase activity	1
GO:0003896//DNA primase activity	1
GO:0015145//monosaccharide transmembrane transporter activity	1
GO:0016655//oxidoreductase activity, acting on NAD(P)H, quinone or similar compound as acceptor	1
GO:0003849//3-deoxy-7-phosphoheptulonate synthase activity	1
GO:0008047//enzyme activator activity	1
GO:0004142//diacylglycerol cholinephosphotransferase activity	1
GO:0050508//glucuronosyl-N-acetylglucosaminyl-proteoglycan 4-alpha-N-acetylglucosaminyltransferase activity	1
GO:0031386//protein tag	1
GO:0015105//arsenite transmembrane transporter activity	1
GO:0080138//borate uptake transmembrane transporter activity	1
GO:0030795//jasmonate O-methyltransferase activity	1
GO:0003713//transcription coactivator activity	1
GO:0080146//L-cysteine desulfhydrase activity	1
GO:0044540//L-cystine L-cysteine-lyase (deaminating)	1
GO:0004121//cystathionine beta-lyase activity	1
GO:0004123//cystathionine gamma-lyase activity	1
GO:0050529	1
GO:0047209//coniferyl-alcohol glucosyltransferase activity	1
GO:0030775//glucuronoxylan 4-O-methyltransferase activity	1
GO:0030247//polysaccharide binding	1
GO:0005546//phosphatidylinositol-4,5-bisphosphate binding	1
GO:0004630//phospholipase D activity	1
GO:0070290//NAPE-specific phospholipase D activity	1
GO:0052727	1
GO:0052728	1
GO:0045436//lycopene beta cyclase activity	1
GO:0050589//leucocyanidin oxygenase activity	1
GO:0004560//alpha-L-fucosidase activity	1
GO:0003954//NADH dehydrogenase activity	1
GO:0046914//transition metal ion binding	1
GO:0050373//UDP-arabinose 4-epimerase activity	1
GO:0003746//translation elongation factor activity	1
GO:0008661//1-deoxy-D-xylulose-5-phosphate synthase activity	1
GO:0016707//gibberellin 3-beta-dioxygenase activity	1
GO:0008692//3-hydroxybutyryl-CoA epimerase activity	1
GO:0003857//3-hydroxyacyl-CoA dehydrogenase activity	1
GO:0004300//enoyl-CoA hydratase activity	1
GO:0018812	1
GO:0070001//aspartic-type peptidase activity	1
GO:0005355//glucose transmembrane transporter activity	1
GO:0015148//D-xylose transmembrane transporter activity	1
GO:0015575//mannitol transmembrane transporter activity	1
GO:0015168//glycerol transmembrane transporter activity	1
GO:0005365//myo-inositol transmembrane transporter activity	1
GO:0015576//sorbitol transmembrane transporter activity	1
GO:0015591//D-ribose transmembrane transporter activity	1
GO:0008453//alanine-glyoxylate transaminase activity	1
GO:0016651//oxidoreductase activity, acting on NAD(P)H	1
GO:0050236//pyridoxine:NADP 4-dehydrogenase activity	1
GO:0047654	1
GO:0008158//hedgehog receptor activity	1
GO:0046408//chlorophyll synthetase activity	1
GO:0005085//guanyl-nucleotide exchange factor activity	1
GO:0016984//ribulose-bisphosphate carboxylase activity	1
GO:0004723//calcium-dependent protein serine/threonine phosphatase activity	1
GO:0003690//double-stranded DNA binding	1
GO:0009978//allene oxide synthase activity	1
GO:0047987	1
GO:0008936//nicotinamidase activity	1
GO:0032549//ribonucleoside binding	1
GO:0004620//phospholipase activity	1
GO:0047617//acyl-CoA hydrolase activity	1
GO:0016157//sucrose synthase activity	1
GO:0004033//aldo-keto reductase (NADP) activity	1
GO:0043130//ubiquitin binding	1
GO:0046961//proton-transporting ATPase activity, rotational mechanism	1
GO:0046933//hydrogen ion transporting ATP synthase activity, rotational mechanism	1
GO:0051920//peroxiredoxin activity	1
GO:0047980//hippurate hydrolase activity	1
GO:0015086//cadmium ion transmembrane transporter activity	1
GO:0004550//nucleoside diphosphate kinase activity	1
GO:0016296//palmitoyl-[acyl-carrier-protein] hydrolase activity	1
GO:0004320//oleoyl-[acyl-carrier-protein] hydrolase activity	1
GO:0016295//myristoyl-[acyl-carrier-protein] hydrolase activity	1
GO:0004053//arginase activity	1
GO:0008783//agmatinase activity	1
GO:0010012//steroid 22-alpha hydroxylase activity	1
GO:0004365//glyceraldehyde-3-phosphate dehydrogenase (NAD+) (phosphorylating) activity	1
GO:0048531//beta-1,3-galactosyltransferase activity	1
GO:0001671//ATPase activator activity	1
GO:0003979//UDP-glucose 6-dehydrogenase activity	1
GO:0017040//ceramidase activity	1
GO:0016846//carbon-sulfur lyase activity	1
GO:0010294//abscisic acid glucosyltransferase activity	1
GO:0080043//quercetin 3-O-glucosyltransferase activity	1
GO:0047893//flavonol 3-O-glucosyltransferase activity	1
GO:0003841//1-acylglycerol-3-phosphate O-acyltransferase activity	1
GO:0004301//epoxide hydrolase activity	1
GO:0050311//sulfite reductase (ferredoxin) activity	1
GO:0016002//sulfite reductase activity	1
GO:0004869//cysteine-type endopeptidase inhibitor activity	1
GO:0008792//arginine decarboxylase activity	1
GO:0005460//UDP-glucose transmembrane transporter activity	1
GO:0005459//UDP-galactose transmembrane transporter activity	1
GO:0004359//glutaminase activity	1
GO:0030572//phosphatidyltransferase activity	1
GO:0004618//phosphoglycerate kinase activity	1
GO:0004673//protein histidine kinase activity	1
GO:0050521//alpha-glucan, water dikinase activity	1
GO:0003998//acylphosphatase activity	1
GO:0016404//15-hydroxyprostaglandin dehydrogenase (NAD+) activity	1
GO:0019904//protein domain specific binding	1
GO:0004623//phospholipase A2 activity	1
GO:0000234//phosphoethanolamine N-methyltransferase activity	1
GO:0004379//glycylpeptide N-tetradecanoyltransferase activity	1
GO:0052667//phosphomethylethanolamine N-methyltransferase activity	1
GO:0004335//galactokinase activity	1
GO:0033858//N-acetylgalactosamine kinase activity	1
GO:0016297//acyl-[acyl-carrier-protein] hydrolase activity	1
GO:0015174//basic amino acid transmembrane transporter activity	1
GO:0015399//primary active transmembrane transporter activity	1
GO:0045158	1
GO:0004512//inositol-3-phosphate synthase activity	1
GO:0046910//pectinesterase inhibitor activity	1
GO:0015157//oligosaccharide transmembrane transporter activity	1
GO:0004561//alpha-N-acetylglucosaminidase activity	1
GO:0008097//5S rRNA binding	1
GO:0004144//diacylglycerol O-acyltransferase activity	1
GO:0004743//pyruvate kinase activity	1
GO:0030955//potassium ion binding	1
GO:0004643//phosphoribosylaminoimidazolecarboxamide formyltransferase activity	1
GO:0003937//IMP cyclohydrolase activity	1
GO:0018858//benzoate-CoA ligase activity	1
GO:0004089//carbonate dehydratase activity	1
GO:0052654//L-leucine transaminase activity	1
GO:0052655//L-valine transaminase activity	1
GO:0052656//L-isoleucine transaminase activity	1
GO:0050269//coniferyl-aldehyde dehydrogenase activity	1
GO:0008115//sarcosine oxidase activity	1
GO:0010176//homogentisate phytyltransferase activity	1
GO:0008536//Ran GTPase binding	1
GO:0005179//hormone activity	1
GO:0070008//serine-type exopeptidase activity	1
GO:0052684//L-serine hydro-lyase (adding indole, L-tryptophan-forming) activity	1
GO:0004834//tryptophan synthase activity	1

## Sheet: GO Function BCP
GO Function	BCP up-regulated	GO Function	BCP activated
GO:0005524//ATP binding	338	GO:0005524//ATP binding	116
GO:0004674//protein serine/threonine kinase activity	100	GO:0004674//protein serine/threonine kinase activity	49
GO:0008270//zinc ion binding	145	GO:0008270//zinc ion binding	44
GO:0005315//inorganic phosphate transmembrane transporter activity	3	GO:0046872//metal ion binding	44
GO:0047213//anthocyanidin 3-O-glucosyltransferase activity	7	GO:0005515//protein binding	43
GO:0000166//nucleotide binding	106	GO:0000166//nucleotide binding	39
GO:0016772//transferase activity, transferring phosphorus-containing groups	13	GO:0032440//2-alkenal reductase [NAD(P)] activity	34
GO:0003677//DNA binding	72	GO:0003677//DNA binding	32
GO:0004842//ubiquitin-protein ligase activity	44	GO:0016787//hydrolase activity	31
GO:0050598	3	GO:0005509//calcium ion binding	31
GO:0005488//binding	45	GO:0005488//binding	28
GO:0046872//metal ion binding	107	GO:0016491//oxidoreductase activity	25
GO:0004672//protein kinase activity	41	GO:0004672//protein kinase activity	24
GO:0009055//electron carrier activity	50	GO:0009055//electron carrier activity	21
GO:0016301//kinase activity	38	GO:0016301//kinase activity	21
GO:0016757//transferase activity, transferring glycosyl groups	35	GO:0016757//transferase activity, transferring glycosyl groups	21
GO:0005506//iron ion binding	46	GO:0005506//iron ion binding	20
GO:0005545//1-phosphatidylinositol binding	6	GO:0005507//copper ion binding	19
GO:0004553//hydrolase activity, hydrolyzing O-glycosyl compounds	30	GO:0004553//hydrolase activity, hydrolyzing O-glycosyl compounds	16
GO:0020037//heme binding	36	GO:0020037//heme binding	15
GO:0030599//pectinesterase activity	22	GO:0004842//ubiquitin-protein ligase activity	15
GO:0035091//phosphatidylinositol binding	17	GO:0004683//calmodulin-dependent protein kinase activity	15
GO:0016829//lyase activity	15	GO:0003779//actin binding	15
GO:0015385//sodium:hydrogen antiporter activity	15	GO:0030599//pectinesterase activity	14
GO:0042803//protein homodimerization activity	14	GO:0004565//beta-galactosidase activity	14
GO:0008515//sucrose transmembrane transporter activity	2	GO:0003700//sequence-specific DNA binding transcription factor activity	14
GO:0005515//protein binding	103	GO:0030246//carbohydrate binding	13
GO:0005507//copper ion binding	73	GO:0005516//calmodulin binding	13
GO:0004713//protein tyrosine kinase activity	19	GO:0042802//identical protein binding	13
GO:0016740//transferase activity	26	GO:0016740//transferase activity	12
GO:0005484//SNAP receptor activity	6	GO:0005351//sugar:hydrogen symporter activity	12
GO:0015180//L-alanine transmembrane transporter activity	1	GO:0004722//protein serine/threonine phosphatase activity	12
GO:0003993//acid phosphatase activity	18	GO:0004252//serine-type endopeptidase activity	11
GO:0016166//phytoene dehydrogenase activity	1	GO:0015297//antiporter activity	11
GO:0015439//heme-transporting ATPase activity	1	GO:0015238//drug transmembrane transporter activity	11
GO:0005509//calcium ion binding	56	GO:0005543//phospholipid binding	10
GO:0004683//calmodulin-dependent protein kinase activity	19	GO:0008447//L-ascorbate oxidase activity	10
GO:0016874//ligase activity	19	GO:0043169//cation binding	10
GO:0050662//coenzyme binding	15	GO:0003993//acid phosphatase activity	10
GO:0042973//glucan endo-1,3-beta-D-glucosidase activity	8	GO:0016829//lyase activity	10
GO:0016779//nucleotidyltransferase activity	2	GO:0005086//ARF guanyl-nucleotide exchange factor activity	9
GO:0004441//inositol-1,4-bisphosphate 1-phosphatase activity	1	GO:0004715//non-membrane spanning protein tyrosine kinase activity	9
GO:0005516//calmodulin binding	32	GO:0003676//nucleic acid binding	8
GO:0005198//structural molecule activity	18	GO:0030170//pyridoxal phosphate binding	8
GO:0003723//RNA binding	16	GO:0050660//flavin adenine dinucleotide binding	8
GO:0015112//nitrate transmembrane transporter activity	7	GO:0004871//signal transducer activity	8
GO:0030570//pectate lyase activity	4	GO:0016788//hydrolase activity, acting on ester bonds	8
GO:0003825//alpha,alpha-trehalose-phosphate synthase (UDP-forming) activity	4	GO:0042803//protein homodimerization activity	8
GO:0003978//UDP-glucose 4-epimerase activity	3	GO:0052716//hydroquinone:oxygen oxidoreductase activity	8
GO:0080019//fatty-acyl-CoA reductase (alcohol-forming) activity	1	GO:0008168//methyltransferase activity	8
GO:0016884//carbon-nitrogen ligase activity, with glutamine as amido-N-donor	1	GO:0003843//1,3-beta-D-glucan synthase activity	8
GO:0030276//clathrin binding	16	GO:0015385//sodium:hydrogen antiporter activity	7
GO:0003871//5-methyltetrahydropteroyltriglutamate-homocysteine S-methyltransferase activity	9	GO:0004713//protein tyrosine kinase activity	7
GO:0008233//peptidase activity	3	GO:0003682//chromatin binding	7
GO:0016614//oxidoreductase activity, acting on CH-OH group of donors	1	GO:0005215//transporter activity	7
GO:0016290//palmitoyl-CoA hydrolase activity	1	GO:0003774//motor activity	7
GO:0008441//3'(2'),5'-bisphosphate nucleotidase activity	1	GO:0004857//enzyme inhibitor activity	7
GO:0005525//GTP binding	42	GO:0005525//GTP binding	6
GO:0003824//catalytic activity	25	GO:0003824//catalytic activity	6
GO:0008559//xenobiotic-transporting ATPase activity	14	GO:0016874//ligase activity	6
GO:0043565//sequence-specific DNA binding	12	GO:0008422//beta-glucosidase activity	6
GO:0008195//phosphatidate phosphatase activity	7	GO:0000287//magnesium ion binding	6
GO:0030551//cyclic nucleotide binding	6	GO:0016758//transferase activity, transferring hexosyl groups	6
GO:0015189//L-lysine transmembrane transporter activity	5	GO:0042626//ATPase activity, coupled to transmembrane movement of substances	6
GO:0004066//asparagine synthase (glutamine-hydrolyzing) activity	3	GO:0016773//phosphotransferase activity, alcohol group as acceptor	6
GO:0044318	2	GO:0008553//hydrogen-exporting ATPase activity, phosphorylative mechanism	6
GO:0008168//methyltransferase activity	25	GO:0043565//sequence-specific DNA binding	5
GO:0042802//identical protein binding	20	GO:0004185//serine-type carboxypeptidase activity	5
GO:0015416//organic phosphonate transmembrane-transporting ATPase activity	14	GO:0035091//phosphatidylinositol binding	5
GO:0016798//hydrolase activity, acting on glycosyl bonds	12	GO:0016798//hydrolase activity, acting on glycosyl bonds	5
GO:0003682//chromatin binding	12	GO:0005451//monovalent cation:hydrogen antiporter activity	5
GO:0004497//monooxygenase activity	10	GO:0045735//nutrient reservoir activity	5
GO:0004222//metalloendopeptidase activity	9	GO:0070290//NAPE-specific phospholipase D activity	5
GO:0016758//transferase activity, transferring hexosyl groups	8	GO:0051015//actin filament binding	5
GO:0008081//phosphoric diester hydrolase activity	5	GO:0015035//protein disulfide oxidoreductase activity	5
GO:0008353//RNA polymerase II carboxy-terminal domain kinase activity	5	GO:0016308//1-phosphatidylinositol-4-phosphate 5-kinase activity	5
GO:0016791//phosphatase activity	4	GO:0004630//phospholipase D activity	5
GO:0004784//superoxide dismutase activity	2	GO:0016772//transferase activity, transferring phosphorus-containing groups	5
GO:0008756//o-succinylbenzoate-CoA ligase activity	2	GO:0004601//peroxidase activity	5
GO:0033855	2	GO:0048040//UDP-glucuronate decarboxylase activity	5
GO:0016628//oxidoreductase activity, acting on the CH-CH group of donors, NAD or NADP as acceptor	1	GO:0015112//nitrate transmembrane transporter activity	5
GO:0015020//glucuronosyltransferase activity	1	GO:0050662//coenzyme binding	5
GO:0047216//inositol 3-alpha-galactosyltransferase activity	1	GO:0004575//sucrose alpha-glucosidase activity	5
GO:0050592	1	GO:0004712//protein serine/threonine/tyrosine kinase activity	5
GO:0004693//cyclin-dependent protein kinase activity	1	GO:0005388//calcium-transporting ATPase activity	5
GO:0016787//hydrolase activity	72	GO:0003723//RNA binding	4
GO:0003700//sequence-specific DNA binding transcription factor activity	34	GO:0000156//phosphorelay response regulator activity	4
GO:0005215//transporter activity	32	GO:0051119//sugar transmembrane transporter activity	4
GO:0030170//pyridoxal phosphate binding	32	GO:0015299//solute:hydrogen antiporter activity	4
GO:0003924//GTPase activity	20	GO:0003924//GTPase activity	4
GO:0015238//drug transmembrane transporter activity	20	GO:0015198//oligopeptide transporter activity	4
GO:0005543//phospholipid binding	16	GO:0004497//monooxygenase activity	4
GO:0004857//enzyme inhibitor activity	13	GO:0004222//metalloendopeptidase activity	4
GO:0016773//phosphotransferase activity, alcohol group as acceptor	12	GO:0045330	4
GO:0004091//carboxylesterase activity	9	GO:0004091//carboxylesterase activity	4
GO:0019825//oxygen binding	9	GO:0019825//oxygen binding	4
GO:0035251//UDP-glucosyltransferase activity	5	GO:0030674//protein binding, bridging	4
GO:0008810//cellulase activity	5	GO:0046524//sucrose-phosphate synthase activity	4
GO:0015250//water channel activity	5	GO:0004089//carbonate dehydratase activity	4
GO:0004012//phospholipid-translocating ATPase activity	4	GO:0008466//glycogenin glucosyltransferase activity	4
GO:0004518//nuclease activity	3	GO:0004190//aspartic-type endopeptidase activity	4
GO:0004747//ribokinase activity	3	GO:0035251//UDP-glucosyltransferase activity	4
GO:0004305//ethanolamine kinase activity	3	GO:0005199//structural constituent of cell wall	4
GO:0031072//heat shock protein binding	3	GO:0046982//protein heterodimerization activity	4
GO:0046592//polyamine oxidase activity	2	GO:0016760//cellulose synthase (UDP-forming) activity	4
GO:0004676//3-phosphoinositide-dependent protein kinase activity	2	GO:0050661//NADP binding	4
GO:0050291//sphingosine N-acyltransferase activity	2	GO:0008137//NADH dehydrogenase (ubiquinone) activity	4
GO:0003725//double-stranded RNA binding	2	GO:0051287//NAD binding	4
GO:0052658//inositol-1,4,5-trisphosphate 5-phosphatase activity	1	GO:0009922//fatty acid elongase activity	4
GO:0009011//starch synthase activity	1	GO:0008889//glycerophosphodiester phosphodiesterase activity	4
GO:0032440//2-alkenal reductase [NAD(P)] activity	69	GO:0047213//anthocyanidin 3-O-glucosyltransferase activity	3
GO:0016491//oxidoreductase activity	54	GO:0016705//oxidoreductase activity, acting on paired donors, with incorporation or reduction of molecular oxygen	3
GO:0030246//carbohydrate binding	33	GO:0005484//SNAP receptor activity	3
GO:0050660//flavin adenine dinucleotide binding	28	GO:0008081//phosphoric diester hydrolase activity	3
GO:0015297//antiporter activity	20	GO:0015326//cationic amino acid transmembrane transporter activity	3
GO:0004252//serine-type endopeptidase activity	19	GO:0008460//dTDP-glucose 4,6-dehydratase activity	3
GO:0004386//helicase activity	12	GO:0016762//xyloglucan:xyloglucosyl transferase activity	3
GO:0016887//ATPase activity	12	GO:0080132//fatty acid alpha-hydroxylase activity	3
GO:0008422//beta-glucosidase activity	11	GO:0003743//translation initiation factor activity	3
GO:0008553//hydrogen-exporting ATPase activity, phosphorylative mechanism	11	GO:0004350//glutamate-5-semialdehyde dehydrogenase activity	3
GO:0004601//peroxidase activity	10	GO:0008234//cysteine-type peptidase activity	3
GO:0003777//microtubule motor activity	10	GO:0004849//uridine kinase activity	3
GO:0005451//monovalent cation:hydrogen antiporter activity	9	GO:0005094//Rho GDP-dissociation inhibitor activity	3
GO:0008705//methionine synthase activity	8	GO:0017111//nucleoside-triphosphatase activity	3
GO:0008234//cysteine-type peptidase activity	8	GO:0080116//glucuronoxylan glucuronosyltransferase activity	3
GO:0015095//magnesium ion transmembrane transporter activity	5	GO:0008559//xenobiotic-transporting ATPase activity	3
GO:0051082//unfolded protein binding	5	GO:0003899//DNA-directed RNA polymerase activity	3
GO:0004028//3-chloroallyl aldehyde dehydrogenase activity	4	GO:0004349//glutamate 5-kinase activity	3
GO:0070330//aromatase activity	3	GO:0070330//aromatase activity	3
GO:0008253//5'-nucleotidase activity	3	GO:0030551//cyclic nucleotide binding	3
GO:0051861//glycolipid binding	3	GO:0004305//ethanolamine kinase activity	3
GO:0051537//2 iron, 2 sulfur cluster binding	3	GO:0005093//Rab GDP-dissociation inhibitor activity	3
GO:0016616//oxidoreductase activity, acting on the CH-OH group of donors, NAD or NADP as acceptor	2	GO:0004557//alpha-galactosidase activity	3
GO:0004353//glutamate dehydrogenase [NAD(P)+] activity	2	GO:0004367//glycerol-3-phosphate dehydrogenase [NAD+] activity	3
GO:0004564//beta-fructofuranosidase activity	1	GO:0042973//glucan endo-1,3-beta-D-glucosidase activity	3
GO:0004652//polynucleotide adenylyltransferase activity	1	GO:0003777//microtubule motor activity	3
GO:0046715//borate transmembrane transporter activity	1	GO:0008146//sulfotransferase activity	3
GO:0070696//transmembrane receptor protein serine/threonine kinase binding	1	GO:0005100//Rho GTPase activator activity	3
GO:0015440//peptide-transporting ATPase activity	1	GO:0016709//oxidoreductase activity, acting on paired donors, with incorporation or reduction of molecular oxygen, NAD(P)H as one donor, and incorporation of one atom of oxygen	3
GO:0008809//carnitine racemase activity	1	GO:0000155//phosphorelay sensor kinase activity	3
GO:0047364//desulfoglucosinolate sulfotransferase activity	1	GO:0005247//voltage-gated chloride channel activity	3
GO:0005366//myo-inositol:hydrogen symporter activity	1	GO:0032549//ribonucleoside binding	3
GO:0071614//linoleic acid epoxygenase activity	1	GO:0009044//xylan 1,4-beta-xylosidase activity	3
GO:0004392//heme oxygenase (decyclizing) activity	1	GO:0017048//Rho GTPase binding	3
GO:0008794//arsenate reductase (glutaredoxin) activity	1	GO:0005337//nucleoside transmembrane transporter activity	3
GO:0008447//L-ascorbate oxidase activity	19	GO:0015181//arginine transmembrane transporter activity	2
GO:0004715//non-membrane spanning protein tyrosine kinase activity	19	GO:0008762//UDP-N-acetylmuramate dehydrogenase activity	2
GO:0004565//beta-galactosidase activity	18	GO:0008060//ARF GTPase activator activity	2
GO:0043169//cation binding	17	GO:0033855	2
GO:0016706//oxidoreductase activity, acting on paired donors, with incorporation or reduction of molecular oxygen, 2-oxoglutarate as one donor, and incorporation of one atom each of oxygen into both donors	13	GO:0015189//L-lysine transmembrane transporter activity	2
GO:0046983//protein dimerization activity	13	GO:0005089//Rho guanyl-nucleotide exchange factor activity	2
GO:0004185//serine-type carboxypeptidase activity	12	GO:0017089//glycolipid transporter activity	2
GO:0004709//MAP kinase kinase kinase activity	10	GO:0004709//MAP kinase kinase kinase activity	2
GO:0045735//nutrient reservoir activity	10	GO:0005545//1-phosphatidylinositol binding	2
GO:0003774//motor activity	10	GO:0051020//GTPase binding	2
GO:0008137//NADH dehydrogenase (ubiquinone) activity	10	GO:0047622//adenosine nucleosidase activity	2
GO:0017111//nucleoside-triphosphatase activity	9	GO:0008253//5'-nucleotidase activity	2
GO:0004650//polygalacturonase activity	8	GO:0004650//polygalacturonase activity	2
GO:0015171//amino acid transmembrane transporter activity	8	GO:0016706//oxidoreductase activity, acting on paired donors, with incorporation or reduction of molecular oxygen, 2-oxoglutarate as one donor, and incorporation of one atom each of oxygen into both donors	2
GO:0008466//glycogenin glucosyltransferase activity	8	GO:0008138//protein tyrosine/serine/threonine phosphatase activity	2
GO:0046982//protein heterodimerization activity	8	GO:0005275//amine transmembrane transporter activity	2
GO:0047262//polygalacturonate 4-alpha-galacturonosyltransferase activity	7	GO:0008271//secondary active sulfate transmembrane transporter activity	2
GO:0000156//phosphorelay response regulator activity	7	GO:0016853//isomerase activity	2
GO:0008026//ATP-dependent helicase activity	7	GO:0051861//glycolipid binding	2
GO:0016853//isomerase activity	7	GO:0016165//lipoxygenase activity	2
GO:0015079//potassium ion transmembrane transporter activity	7	GO:0080130//L-phenylalanine:2-oxoglutarate aminotransferase activity	2
GO:0030145//manganese ion binding	6	GO:0030276//clathrin binding	2
GO:0004721//phosphoprotein phosphatase activity	6	GO:0030570//pectate lyase activity	2
GO:0004739//pyruvate dehydrogenase (acetyl-transferring) activity	6	GO:0032550	2
GO:0080116//glucuronoxylan glucuronosyltransferase activity	5	GO:0022891//substrate-specific transmembrane transporter activity	2
GO:0004805//trehalose-phosphatase activity	5	GO:0003735//structural constituent of ribosome	2
GO:0005094//Rho GDP-dissociation inhibitor activity	5	GO:0010295//(+)-abscisic acid 8'-hydroxylase activity	2
GO:0047220//galactosylxylosylprotein 3-beta-galactosyltransferase activity	5	GO:0046592//polyamine oxidase activity	2
GO:0015181//arginine transmembrane transporter activity	5	GO:0010329//auxin efflux transmembrane transporter activity	2
GO:0003729//mRNA binding	5	GO:0008194//UDP-glycosyltransferase activity	2
GO:0047672	5	GO:0050105//L-gulonolactone oxidase activity	2
GO:0004427//inorganic diphosphatase activity	5	GO:0019904//protein domain specific binding	2
GO:0050502//cis-zeatin O-beta-D-glucosyltransferase activity	4	GO:0050502//cis-zeatin O-beta-D-glucosyltransferase activity	2
GO:0050403//trans-zeatin O-beta-D-glucosyltransferase activity	4	GO:0050403//trans-zeatin O-beta-D-glucosyltransferase activity	2
GO:0005249//voltage-gated potassium channel activity	4	GO:0004103//choline kinase activity	2
GO:0009922//fatty acid elongase activity	4	GO:0015079//potassium ion transmembrane transporter activity	2
GO:0004849//uridine kinase activity	4	GO:0047672	2
GO:0008308//voltage-gated anion channel activity	4	GO:0016207//4-coumarate-CoA ligase activity	2
GO:0005097//Rab GTPase activator activity	4	GO:0015204//urea transmembrane transporter activity	2
GO:0005100//Rho GTPase activator activity	4	GO:0004568//chitinase activity	2
GO:0050105//L-gulonolactone oxidase activity	4	GO:0004605//phosphatidate cytidylyltransferase activity	2
GO:0022891//substrate-specific transmembrane transporter activity	3	GO:0015171//amino acid transmembrane transporter activity	2
GO:0050506	3	GO:0016887//ATPase activity	2
GO:0050247	3	GO:0005097//Rab GTPase activator activity	2
GO:0047077	3	GO:0009672//auxin:hydrogen symporter activity	2
GO:0016866//intramolecular transferase activity	3	GO:0004725//protein tyrosine phosphatase activity	2
GO:0004872//receptor activity	3	GO:0046424//ferulate 5-hydroxylase activity	2
GO:0035252//UDP-xylosyltransferase activity	3	GO:0004340//glucokinase activity	2
GO:0008121//ubiquinol-cytochrome-c reductase activity	3	GO:0047389//glycerophosphocholine phosphodiesterase activity	2
GO:0001758//retinal dehydrogenase activity	3	GO:0030795//jasmonate O-methyltransferase activity	2
GO:0005384//manganese ion transmembrane transporter activity	3	GO:0005216//ion channel activity	2
GO:0080132//fatty acid alpha-hydroxylase activity	3	GO:0030976//thiamine pyrophosphate binding	2
GO:0015446//arsenite-transmembrane transporting ATPase activity	3	GO:0034480	2
GO:0005381//iron ion transmembrane transporter activity	3	GO:0004017//adenylate kinase activity	2
GO:0010279//indole-3-acetic acid amido synthetase activity	3	GO:0043531//ADP binding	2
GO:0003746//translation elongation factor activity	3	GO:0008281//sulfonylurea receptor activity	2
GO:0008289//lipid binding	2	GO:0004316//3-oxoacyl-[acyl-carrier-protein] reductase (NADPH) activity	2
GO:0005242//inward rectifier potassium channel activity	2	GO:0005249//voltage-gated potassium channel activity	2
GO:0004364//glutathione transferase activity	2	GO:0008195//phosphatidate phosphatase activity	2
GO:0003756//protein disulfide isomerase activity	2	GO:0008865//fructokinase activity	2
GO:0046873//metal ion transmembrane transporter activity	2	GO:0005313//L-glutamate transmembrane transporter activity	2
GO:0016174//NAD(P)H oxidase activity	2	GO:0008728//GTP diphosphokinase activity	2
GO:0050378//UDP-glucuronate 4-epimerase activity	2	GO:0047205//quinate O-hydroxycinnamoyltransferase activity	2
GO:0046923//ER retention sequence binding	2	GO:0016985//mannan endo-1,4-beta-mannosidase activity	2
GO:0047205//quinate O-hydroxycinnamoyltransferase activity	2	GO:0003885//D-arabinono-1,4-lactone oxidase activity	2
GO:0080064//4,4-dimethyl-9beta,19-cyclopropylsterol-4alpha-methyl oxidase activity	2	GO:0016720//delta12-fatty acid dehydrogenase activity	2
GO:0004838//L-tyrosine:2-oxoglutarate aminotransferase activity	2	GO:0010279//indole-3-acetic acid amido synthetase activity	2
GO:0008194//UDP-glycosyltransferase activity	2	GO:0050508//glucuronosyl-N-acetylglucosaminyl-proteoglycan 4-alpha-N-acetylglucosaminyltransferase activity	2
GO:0048038//quinone binding	2	GO:0042285//xylosyltransferase activity	2
GO:0004034//aldose 1-epimerase activity	2	GO:0050306	2
GO:0046424//ferulate 5-hydroxylase activity	2	GO:0004737//pyruvate decarboxylase activity	2
GO:0015204//urea transmembrane transporter activity	2	GO:0004845//uracil phosphoribosyltransferase activity	2
GO:0015175//neutral amino acid transmembrane transporter activity	2	GO:0051749//indole acetic acid carboxyl methyltransferase activity	2
GO:0015172//acidic amino acid transmembrane transporter activity	2	GO:0008526//phosphatidylinositol transporter activity	2
GO:0004067//asparaginase activity	2	GO:0008935//1,4-dihydroxy-2-naphthoyl-CoA synthase activity	2
GO:0051903//S-(hydroxymethyl)glutathione dehydrogenase activity	2	GO:0004430//1-phosphatidylinositol 4-kinase activity	2
GO:0042936//dipeptide transporter activity	2	GO:0000293//ferric-chelate reductase activity	2
GO:0008171//O-methyltransferase activity	1	GO:0030145//manganese ion binding	2
GO:0004566//beta-glucuronidase activity	1	GO:0004697//protein kinase C activity	2
GO:0003996//acyl-CoA ligase activity	1	GO:0004707//MAP kinase activity	2
GO:0015411//taurine-transporting ATPase activity	1	GO:0047172//shikimate O-hydroxycinnamoyltransferase activity	2
GO:0047085	1	GO:0080064//4,4-dimethyl-9beta,19-cyclopropylsterol-4alpha-methyl oxidase activity	2
GO:0047652//allantoate deiminase activity	1	GO:0004838//L-tyrosine:2-oxoglutarate aminotransferase activity	2
GO:0003724//RNA helicase activity	1	GO:0008519//ammonium transmembrane transporter activity	2
GO:0051087//chaperone binding	1	GO:0016717//oxidoreductase activity, acting on paired donors, with oxidation of a pair of donors resulting in the reduction of molecular oxygen to two molecules of water	2
GO:0052852//very-long-chain-(S)-2-hydroxy-acid oxidase activity	1	GO:0042936//dipeptide transporter activity	2
GO:0008324//cation transmembrane transporter activity	1	GO:0052692//raffinose alpha-galactosidase activity	2
GO:0000224//peptide-N4-(N-acetyl-beta-glucosaminyl)asparagine amidase activity	1	GO:0051669	2
GO:0015144//carbohydrate transmembrane transporter activity	1	GO:0004321//fatty-acyl-CoA synthase activity	2
GO:0047911	1	GO:0015098//molybdate ion transmembrane transporter activity	2
GO:0016765//transferase activity, transferring alkyl or aryl (other than methyl) groups	1	GO:0015116//sulfate transmembrane transporter activity	2
GO:0004527//exonuclease activity	1	GO:0008061//chitin binding	2
GO:0016820//hydrolase activity, acting on acid anhydrides, catalyzing transmembrane movement of substances	1	GO:0032559	2
GO:0008825//cyclopropane-fatty-acyl-phospholipid synthase activity	1	GO:0043168	2
GO:0015145//monosaccharide transmembrane transporter activity	1	GO:0047724//inosine nucleosidase activity	2
GO:0004142//diacylglycerol cholinephosphotransferase activity	1	GO:0051740//ethylene binding	2
GO:0047274//galactinol-sucrose galactosyltransferase activity	1	GO:0017050//D-erythro-sphingosine kinase activity	2
GO:0005085//guanyl-nucleotide exchange factor activity	1	GO:0004143//diacylglycerol kinase activity	2
GO:0003676//nucleic acid binding	36	GO:0004462//lactoylglutathione lyase activity	1
GO:0004722//protein serine/threonine phosphatase activity	31	GO:0017137//Rab GTPase binding	1
GO:0003779//actin binding	28	GO:0004805//trehalose-phosphatase activity	1
GO:0000287//magnesium ion binding	25	GO:0016866//intramolecular transferase activity	1
GO:0005351//sugar:hydrogen symporter activity	21	GO:0047262//polygalacturonate 4-alpha-galacturonosyltransferase activity	1
GO:0051287//NAD binding	20	GO:0000062//fatty-acyl-CoA binding	1
GO:0050897//cobalt ion binding	16	GO:0004812//aminoacyl-tRNA ligase activity	1
GO:0016788//hydrolase activity, acting on ester bonds	15	GO:0097159//organic cyclic compound binding	1
GO:0004712//protein serine/threonine/tyrosine kinase activity	15	GO:0004366//glycerol-3-phosphate O-acyltransferase activity	1
GO:0003843//1,3-beta-D-glucan synthase activity	15	GO:0015575//mannitol transmembrane transporter activity	1
GO:0008565//protein transporter activity	14	GO:0015416//organic phosphonate transmembrane-transporting ATPase activity	1
GO:0004871//signal transducer activity	13	GO:0008026//ATP-dependent helicase activity	1
GO:0003743//translation initiation factor activity	13	GO:0004806//triglyceride lipase activity	1
GO:0050661//NADP binding	13	GO:0047434//indolepyruvate decarboxylase activity	1
GO:0051015//actin filament binding	12	GO:0050592	1
GO:0045330	12	GO:0016791//phosphatase activity	1
GO:0042626//ATPase activity, coupled to transmembrane movement of substances	12	GO:0008324//cation transmembrane transporter activity	1
GO:0004575//sucrose alpha-glucosidase activity	10	GO:0008441//3'(2'),5'-bisphosphate nucleotidase activity	1
GO:0003872//6-phosphofructokinase activity	10	GO:0043424//protein histidine kinase binding	1
GO:0048040//UDP-glucuronate decarboxylase activity	10	GO:0003846//2-acylglycerol O-acyltransferase activity	1
GO:0016705//oxidoreductase activity, acting on paired donors, with incorporation or reduction of molecular oxygen	9	GO:0004784//superoxide dismutase activity	1
GO:0097159//organic cyclic compound binding	9	GO:0015020//glucuronosyltransferase activity	1
GO:0016717//oxidoreductase activity, acting on paired donors, with oxidation of a pair of donors resulting in the reduction of molecular oxygen to two molecules of water	9	GO:0004764//shikimate 3-dehydrogenase (NADP+) activity	1
GO:0004630//phospholipase D activity	9	GO:0047734//CDP-glycerol diphosphatase activity	1
GO:0070290//NAPE-specific phospholipase D activity	9	GO:0046820//4-amino-4-deoxychorismate synthase activity	1
GO:0016905//myosin heavy chain kinase activity	9	GO:0042284//sphingolipid delta-4 desaturase activity	1
GO:0015299//solute:hydrogen antiporter activity	8	GO:0008810//cellulase activity	1
GO:0005199//structural constituent of cell wall	8	GO:0004467//long-chain fatty acid-CoA ligase activity	1
GO:0016760//cellulose synthase (UDP-forming) activity	8	GO:0015114//phosphate ion transmembrane transporter activity	1
GO:0003735//structural constituent of ribosome	7	GO:0016747//transferase activity, transferring acyl groups other than amino-acyl groups	1
GO:0008865//fructokinase activity	7	GO:0004004//ATP-dependent RNA helicase activity	1
GO:0004190//aspartic-type endopeptidase activity	7	GO:0003729//mRNA binding	1
GO:0005313//L-glutamate transmembrane transporter activity	7	GO:0004221//ubiquitin thiolesterase activity	1
GO:0016597//amino acid binding	7	GO:0008378//galactosyltransferase activity	1
GO:0080130//L-phenylalanine:2-oxoglutarate aminotransferase activity	7	GO:0015145//monosaccharide transmembrane transporter activity	1
GO:0016762//xyloglucan:xyloglucosyl transferase activity	7	GO:0050373//UDP-arabinose 4-epimerase activity	1
GO:0008762//UDP-N-acetylmuramate dehydrogenase activity	7	GO:0005355//glucose transmembrane transporter activity	1
GO:0015198//oligopeptide transporter activity	7	GO:0033773	1
GO:0051119//sugar transmembrane transporter activity	6	GO:0004441//inositol-1,4-bisphosphate 1-phosphatase activity	1
GO:0004806//triglyceride lipase activity	6	GO:0016597//amino acid binding	1
GO:0019829//cation-transporting ATPase activity	6	GO:0008734//L-aspartate oxidase activity	1
GO:0046524//sucrose-phosphate synthase activity	6	GO:0047209//coniferyl-alcohol glucosyltransferase activity	1
GO:0000155//phosphorelay sensor kinase activity	6	GO:0004561//alpha-N-acetylglucosaminidase activity	1
GO:0004340//glucokinase activity	6	GO:0052642//lysophosphatidic acid phosphatase activity	1
GO:0015326//cationic amino acid transmembrane transporter activity	6	GO:0033808	1
GO:0004506//squalene monooxygenase activity	6	GO:0015398//high affinity secondary active ammonium transmembrane transporter activity	1
GO:0005247//voltage-gated chloride channel activity	6	GO:0015203//polyamine transmembrane transporter activity	1
GO:0004697//protein kinase C activity	5	GO:0004066//asparagine synthase (glutamine-hydrolyzing) activity	1
GO:0015035//protein disulfide oxidoreductase activity	5	GO:0015103//inorganic anion transmembrane transporter activity	1
GO:0015103//inorganic anion transmembrane transporter activity	5	GO:0043167//ion binding	1
GO:0008060//ARF GTPase activator activity	5	GO:0008444//CDP-diacylglycerol-glycerol-3-phosphate 3-phosphatidyltransferase activity	1
GO:0008017//microtubule binding	5	GO:0004435//phosphatidylinositol phospholipase C activity	1
GO:0008375//acetylglucosaminyltransferase activity	5	GO:0016702//oxidoreductase activity, acting on single donors with incorporation of molecular oxygen, incorporation of two atoms of oxygen	1
GO:0030674//protein binding, bridging	5	GO:0008236//serine-type peptidase activity	1
GO:0009678//hydrogen-translocating pyrophosphatase activity	5	GO:0016297//acyl-[acyl-carrier-protein] hydrolase activity	1
GO:0016702//oxidoreductase activity, acting on single donors with incorporation of molecular oxygen, incorporation of two atoms of oxygen	5	GO:0072582//17-beta-hydroxysteroid dehydrogenase (NADP+) activity	1
GO:0016720//delta12-fatty acid dehydrogenase activity	5	GO:0032794//GTPase activating protein binding	1
GO:0030060//L-malate dehydrogenase activity	5	GO:0003868//4-hydroxyphenylpyruvate dioxygenase activity	1
GO:0004350//glutamate-5-semialdehyde dehydrogenase activity	5	GO:0016811//hydrolase activity, acting on carbon-nitrogen (but not peptide) bonds, in linear amides	1
GO:0004349//glutamate 5-kinase activity	5	GO:0004793//threonine aldolase activity	1
GO:0015078//hydrogen ion transmembrane transporter activity	5	GO:0047526	1
GO:0005546//phosphatidylinositol-4,5-bisphosphate binding	5	GO:0047631//ADP-ribose diphosphatase activity	1
GO:0008271//secondary active sulfate transmembrane transporter activity	4	GO:0003756//protein disulfide isomerase activity	1
GO:0016165//lipoxygenase activity	4	GO:0015662//ATPase activity, coupled to transmembrane movement of ions, phosphorylative mechanism	1
GO:0010295//(+)-abscisic acid 8'-hydroxylase activity	4	GO:0042409//caffeoyl-CoA O-methyltransferase activity	1
GO:0043167//ion binding	4	GO:0003872//6-phosphofructokinase activity	1
GO:0008460//dTDP-glucose 4,6-dehydratase activity	4	GO:0008375//acetylglucosaminyltransferase activity	1
GO:0010329//auxin efflux transmembrane transporter activity	4	GO:0005366//myo-inositol:hydrogen symporter activity	1
GO:0016298//lipase activity	4	GO:0016891//endoribonuclease activity, producing 5'-phosphomonoesters	1
GO:0004707//MAP kinase activity	4	GO:0009678//hydrogen-translocating pyrophosphatase activity	1
GO:0003899//DNA-directed RNA polymerase activity	4	GO:0005384//manganese ion transmembrane transporter activity	1
GO:0070300//phosphatidic acid binding	4	GO:0004499//N,N-dimethylaniline monooxygenase activity	1
GO:0045431//flavonol synthase activity	4	GO:0051903//S-(hydroxymethyl)glutathione dehydrogenase activity	1
GO:0010181//FMN binding	4	GO:0004142//diacylglycerol cholinephosphotransferase activity	1
GO:0016746//transferase activity, transferring acyl groups	4	GO:0003883//CTP synthase activity	1
GO:0005089//Rho guanyl-nucleotide exchange factor activity	4	GO:0015576//sorbitol transmembrane transporter activity	1
GO:0016709//oxidoreductase activity, acting on paired donors, with incorporation or reduction of molecular oxygen, NAD(P)H as one donor, and incorporation of one atom of oxygen	4	GO:0046933//hydrogen ion transporting ATP synthase activity, rotational mechanism	1
GO:0016985//mannan endo-1,4-beta-mannosidase activity	4	GO:0004022//alcohol dehydrogenase (NAD) activity	1
GO:0003885//D-arabinono-1,4-lactone oxidase activity	4	GO:0052694//jasmonoyl-isoleucine-12-hydroxylase activity	1
GO:0008889//glycerophosphodiester phosphodiesterase activity	4	GO:0080101//phosphatidyl-N-dimethylethanolamine N-methyltransferase activity	1
GO:0042389//omega-3 fatty acid desaturase activity	4	GO:0003855//3-dehydroquinate dehydratase activity	1
GO:0015114//phosphate ion transmembrane transporter activity	4	GO:0009815//1-aminocyclopropane-1-carboxylate oxidase activity	1
GO:0004462//lactoylglutathione lyase activity	3	GO:0008565//protein transporter activity	1
GO:0004316//3-oxoacyl-[acyl-carrier-protein] reductase (NADPH) activity	3	GO:0017057//6-phosphogluconolactonase activity	1
GO:0017057//6-phosphogluconolactonase activity	3	GO:0003854//3-beta-hydroxy-delta5-steroid dehydrogenase activity	1
GO:0033897//ribonuclease T2 activity	3	GO:0004518//nuclease activity	1
GO:0017089//glycolipid transporter activity	3	GO:0047220//galactosylxylosylprotein 3-beta-galactosyltransferase activity	1
GO:0015662//ATPase activity, coupled to transmembrane movement of ions, phosphorylative mechanism	3	GO:0044318	1
GO:0042409//caffeoyl-CoA O-methyltransferase activity	3	GO:0001758//retinal dehydrogenase activity	1
GO:0009672//auxin:hydrogen symporter activity	3	GO:0015446//arsenite-transmembrane transporting ATPase activity	1
GO:0008728//GTP diphosphokinase activity	3	GO:0047911	1
GO:0008146//sulfotransferase activity	3	GO:0004527//exonuclease activity	1
GO:0004467//long-chain fatty acid-CoA ligase activity	3	GO:0042389//omega-3 fatty acid desaturase activity	1
GO:0008514//organic anion transmembrane transporter activity	3	GO:0016616//oxidoreductase activity, acting on the CH-OH group of donors, NAD or NADP as acceptor	1
GO:0019139//cytokinin dehydrogenase activity	3	GO:0016905//myosin heavy chain kinase activity	1
GO:0000049//tRNA binding	3	GO:0047006//17-alpha,20-alpha-dihydroxypregn-4-en-3-one dehydrogenase activity	1
GO:0005275//amine transmembrane transporter activity	3	GO:0030414//peptidase inhibitor activity	1
GO:0008444//CDP-diacylglycerol-glycerol-3-phosphate 3-phosphatidyltransferase activity	3	GO:0047334//diphosphate-fructose-6-phosphate 1-phosphotransferase activity	1
GO:0008519//ammonium transmembrane transporter activity	3	GO:0010174//nucleoside transmembrane transporter activity, against a concentration gradient	1
GO:0005354//galactose transmembrane transporter activity	3	GO:0009824//AMP dimethylallyltransferase activity	1
GO:0008236//serine-type peptidase activity	3	GO:0072555//17-beta-ketosteroid reductase activity	1
GO:0015450//P-P-bond-hydrolysis-driven protein transmembrane transporter activity	3	GO:0016231//beta-N-acetylglucosaminidase activity	1
GO:0003962//cystathionine gamma-synthase activity	3	GO:0016833//oxo-acid-lyase activity	1
GO:0050373//UDP-arabinose 4-epimerase activity	3	GO:0045485//omega-6 fatty acid desaturase activity	1
GO:0032549//ribonucleoside binding	3	GO:0008793//aromatic-amino-acid:2-oxoglutarate aminotransferase activity	1
GO:0004620//phospholipase activity	3	GO:0016847//1-aminocyclopropane-1-carboxylate synthase activity	1
GO:0019901//protein kinase binding	2	GO:0008233//peptidase activity	1
GO:0003854//3-beta-hydroxy-delta5-steroid dehydrogenase activity	2	GO:0019829//cation-transporting ATPase activity	1
GO:0004103//choline kinase activity	2	GO:0047085	1
GO:0008237//metallopeptidase activity	2	GO:0046983//protein dimerization activity	1
GO:0016747//transferase activity, transferring acyl groups other than amino-acyl groups	2	GO:0004843//ubiquitin-specific protease activity	1
GO:0050422	2	GO:0004872//receptor activity	1
GO:0004197//cysteine-type endopeptidase activity	2	GO:0045431//flavonol synthase activity	1
GO:0008734//L-aspartate oxidase activity	2	GO:0004028//3-chloroallyl aldehyde dehydrogenase activity	1
GO:0051020//GTPase binding	2	GO:0010181//FMN binding	1
GO:0004221//ubiquitin thiolesterase activity	2	GO:0015369//calcium:hydrogen antiporter activity	1
GO:0003995//acyl-CoA dehydrogenase activity	2	GO:0016779//nucleotidyltransferase activity	1
GO:0004843//ubiquitin-specific protease activity	2	GO:0050897//cobalt ion binding	1
GO:0047172//shikimate O-hydroxycinnamoyltransferase activity	2	GO:0005354//galactose transmembrane transporter activity	1
GO:0016207//4-coumarate-CoA ligase activity	2	GO:0004067//asparaginase activity	1
GO:0004767//sphingomyelin phosphodiesterase activity	2	GO:0004392//heme oxygenase (decyclizing) activity	1
GO:0008378//galactosyltransferase activity	2	GO:0004506//squalene monooxygenase activity	1
GO:0004725//protein tyrosine phosphatase activity	2	GO:0005381//iron ion transmembrane transporter activity	1
GO:0008138//protein tyrosine/serine/threonine phosphatase activity	2	GO:0016820//hydrolase activity, acting on acid anhydrides, catalyzing transmembrane movement of substances	1
GO:0004634//phosphopyruvate hydratase activity	2	GO:0015591//D-ribose transmembrane transporter activity	1
GO:0004519//endonuclease activity	2	GO:0008453//alanine-glyoxylate transaminase activity	1
GO:0080030//methyl indole-3-acetate esterase activity	2	GO:0004620//phospholipase activity	1
GO:0050253//retinyl-palmitate esterase activity	2	GO:0000014//single-stranded DNA specific endodeoxyribonuclease activity	1
GO:0080031//methyl salicylate esterase activity	2	GO:0043765//T/G mismatch-specific endonuclease activity	1
GO:0080032//methyl jasmonate esterase activity	2	GO:0046961//proton-transporting ATPase activity, rotational mechanism	1
GO:0017137//Rab GTPase binding	2	GO:0016296//palmitoyl-[acyl-carrier-protein] hydrolase activity	1
GO:0016891//endoribonuclease activity, producing 5'-phosphomonoesters	2	GO:0051539//4 iron, 4 sulfur cluster binding	1
GO:0043424//protein histidine kinase binding	2	GO:0008536//Ran GTPase binding	1
GO:0004499//N,N-dimethylaniline monooxygenase activity	2	GO:0009671//nitrate:hydrogen symporter activity	1
GO:0004435//phosphatidylinositol phospholipase C activity	2	GO:0004614//phosphoglucomutase activity	1
GO:0047389//glycerophosphocholine phosphodiesterase activity	2	GO:0000773//phosphatidyl-N-methylethanolamine N-methyltransferase activity	1
GO:0004568//chitinase activity	2	GO:0008843//endochitinase activity	1
GO:0050508//glucuronosyl-N-acetylglucosaminyl-proteoglycan 4-alpha-N-acetylglucosaminyltransferase activity	2	GO:0030234//enzyme regulator activity	1
GO:0030795//jasmonate O-methyltransferase activity	2	GO:0004714//transmembrane receptor protein tyrosine kinase activity	1
GO:0005338//nucleotide-sugar transmembrane transporter activity	2	GO:0003983//UTP:glucose-1-phosphate uridylyltransferase activity	1
GO:0030247//polysaccharide binding	2	GO:0016688//L-ascorbate peroxidase activity	1
GO:0050589//leucocyanidin oxygenase activity	2	GO:0000285//1-phosphatidylinositol-3-phosphate 5-kinase activity	1
GO:0003883//CTP synthase activity	2	GO:0005245//voltage-gated calcium channel activity	1
GO:0046914//transition metal ion binding	2	GO:0004069//L-aspartate:2-oxoglutarate aminotransferase activity	1
GO:0052692//raffinose alpha-galactosidase activity	2	GO:0004181//metallocarboxypeptidase activity	1
GO:0004478//methionine adenosyltransferase activity	2	GO:0008266//poly(U) RNA binding	1
GO:0008131//primary amine oxidase activity	2	GO:0001888//glucuronyl-galactosyl-proteoglycan 4-alpha-N-acetylglucosaminyltransferase activity	1
GO:0008568//microtubule-severing ATPase activity	1	GO:0004364//glutathione transferase activity	1
GO:0005345//purine nucleobase transmembrane transporter activity	1	GO:0004197//cysteine-type endopeptidase activity	1
GO:0004177//aminopeptidase activity	1	GO:0016884//carbon-nitrogen ligase activity, with glutamine as amido-N-donor	1
GO:0015185//gamma-aminobutyric acid transmembrane transporter activity	1	GO:0016298//lipase activity	1
GO:0003684//damaged DNA binding	1	GO:0008242//omega peptidase activity	1
GO:0016719//carotene 7,8-desaturase activity	1	GO:0046923//ER retention sequence binding	1
GO:0004004//ATP-dependent RNA helicase activity	1	GO:0004767//sphingomyelin phosphodiesterase activity	1
GO:0004165//dodecenoyl-CoA delta-isomerase activity	1	GO:0015250//water channel activity	1
GO:0008242//omega peptidase activity	1	GO:0003978//UDP-glucose 4-epimerase activity	1
GO:0015408	1	GO:0008353//RNA polymerase II carboxy-terminal domain kinase activity	1
GO:0015419//sulfate transmembrane-transporting ATPase activity	1	GO:0071614//linoleic acid epoxygenase activity	1
GO:0004594//pantothenate kinase activity	1	GO:0004629//phospholipase C activity	1
GO:0005452//inorganic anion exchanger activity	1	GO:0050113//inositol oxygenase activity	1
GO:0052854//medium-chain-(S)-2-hydroxy-acid oxidase activity	1	GO:0015078//hydrogen ion transmembrane transporter activity	1
GO:0052853//long-chain-(S)-2-hydroxy-long-chain-acid oxidase activity	1	GO:0008794//arsenate reductase (glutaredoxin) activity	1
GO:0009916//alternative oxidase activity	1	GO:0050529	1
GO:0004675//transmembrane receptor protein serine/threonine kinase activity	1	GO:0030775//glucuronoxylan 4-O-methyltransferase activity	1
GO:0031625//ubiquitin protein ligase binding	1	GO:0005546//phosphatidylinositol-4,5-bisphosphate binding	1
GO:0005375//copper ion transmembrane transporter activity	1	GO:0015148//D-xylose transmembrane transporter activity	1
GO:0008080//N-acetyltransferase activity	1	GO:0015168//glycerol transmembrane transporter activity	1
GO:0005267//potassium channel activity	1	GO:0005365//myo-inositol transmembrane transporter activity	1
GO:0008395//steroid hydroxylase activity	1	GO:0015086//cadmium ion transmembrane transporter activity	1
GO:0030742//GTP-dependent protein binding	1	GO:0004320//oleoyl-[acyl-carrier-protein] hydrolase activity	1
GO:0004525//ribonuclease III activity	1	GO:0016295//myristoyl-[acyl-carrier-protein] hydrolase activity	1
GO:0015369//calcium:hydrogen antiporter activity	1	GO:0003979//UDP-glucose 6-dehydrogenase activity	1
GO:0004703//G-protein coupled receptor kinase activity	1	GO:0030572//phosphatidyltransferase activity	1
GO:0018024//histone-lysine N-methyltransferase activity	1	GO:0004708//MAP kinase kinase activity	1
GO:0019156//isoamylase activity	1	GO:0030797	1
GO:0004556//alpha-amylase activity	1	GO:0008506//sucrose:hydrogen symporter activity	1
GO:0003939//L-iditol 2-dehydrogenase activity	1	GO:0070524//11-beta-hydroxysteroid dehydrogenase (NADP+) activity	1
GO:0004366//glycerol-3-phosphate O-acyltransferase activity	1	GO:0016620//oxidoreductase activity, acting on the aldehyde or oxo group of donors, NAD or NADP as acceptor	1
GO:0050616	1	GO:0004014//adenosylmethionine decarboxylase activity	1
GO:0004180//carboxypeptidase activity	1	GO:0016629//12-oxophytodienoate reductase activity	1
GO:0004629//phospholipase C activity	1	GO:0031418//L-ascorbic acid binding	1
GO:0050113//inositol oxygenase activity	1	GO:0003999//adenine phosphoribosyltransferase activity	1
GO:0016682//oxidoreductase activity, acting on diphenols and related substances as donors, oxygen as acceptor	1	GO:0005096//GTPase activator activity	1
GO:0008898//homocysteine S-methyltransferase activity	1	GO:0008970//phosphatidylcholine 1-acylhydrolase activity	1
GO:0050597	1	GO:0004622//lysophospholipase activity	1
GO:0003849//3-deoxy-7-phosphoheptulonate synthase activity	1	GO:0046556//alpha-N-arabinofuranosidase activity	1
GO:0008047//enzyme activator activity	1	GO:0016817//hydrolase activity, acting on acid anhydrides	1
GO:0003713//transcription coactivator activity	1	GO:0004491//methylmalonate-semialdehyde dehydrogenase (acylating) activity	1
GO:0050529	1	GO:0016631//enoyl-[acyl-carrier-protein] reductase activity	1
GO:0047209//coniferyl-alcohol glucosyltransferase activity	1	GO:0047012//sterol-4-alpha-carboxylate 3-dehydrogenase (decarboxylating) activity	1
GO:0030775//glucuronoxylan 4-O-methyltransferase activity	1	GO:0003977//UDP-N-acetylglucosamine diphosphorylase activity	1
GO:0004560//alpha-L-fucosidase activity	1	GO:0004692//cGMP-dependent protein kinase activity	1
GO:0003954//NADH dehydrogenase activity	1	GO:0047714//galactolipase activity	1
GO:0004370//glycerol kinase activity	1	GO:0071992//phytochelatin transmembrane transporter activity	1
GO:0019200//carbohydrate kinase activity	1	GO:0030158//protein xylosyltransferase activity	1
GO:0005355//glucose transmembrane transporter activity	1	GO:0004345//glucose-6-phosphate dehydrogenase activity	1
GO:0015148//D-xylose transmembrane transporter activity	1	GO:0042578//phosphoric ester hydrolase activity	1
GO:0015575//mannitol transmembrane transporter activity	1	GO:0003830//beta-1,4-mannosylglycoprotein 4-beta-N-acetylglucosaminyltransferase activity	1
GO:0015168//glycerol transmembrane transporter activity	1	GO:0003727//single-stranded RNA binding	1
GO:0005365//myo-inositol transmembrane transporter activity	1	GO:0008463//formylmethionine deformylase activity	1
GO:0015576//sorbitol transmembrane transporter activity	1	GO:0042586//peptide deformylase activity	1
GO:0015591//D-ribose transmembrane transporter activity	1	GO:0004610//phosphoacetylglucosamine mutase activity	1
GO:0008453//alanine-glyoxylate transaminase activity	1	GO:0016992//lipoate synthase activity	1
GO:0009978//allene oxide synthase activity	1	GO:0004819//glutamine-tRNA ligase activity	1
GO:0047987	1	GO:0004818//glutamate-tRNA ligase activity	1
GO:0005086//ARF guanyl-nucleotide exchange factor activity	21
GO:0052716//hydroquinone:oxygen oxidoreductase activity	13
GO:0005200//structural constituent of cytoskeleton	12
GO:0005388//calcium-transporting ATPase activity	10
GO:0047334//diphosphate-fructose-6-phosphate 1-phosphotransferase activity	9
GO:0015086//cadmium ion transmembrane transporter activity	8
GO:0051539//4 iron, 4 sulfur cluster binding	6
GO:0016308//1-phosphatidylinositol-4-phosphate 5-kinase activity	6
GO:0051536//iron-sulfur cluster binding	6
GO:0045548//phenylalanine ammonia-lyase activity	6
GO:0004375//glycine dehydrogenase (decarboxylating) activity	6
GO:0004069//L-aspartate:2-oxoglutarate aminotransferase activity	6
GO:0046961//proton-transporting ATPase activity, rotational mechanism	5
GO:0046933//hydrogen ion transporting ATP synthase activity, rotational mechanism	5
GO:0019904//protein domain specific binding	5
GO:0004430//1-phosphatidylinositol 4-kinase activity	5
GO:0004017//adenylate kinase activity	5
GO:0004742//dihydrolipoyllysine-residue acetyltransferase activity	5
GO:0016817//hydrolase activity, acting on acid anhydrides	5
GO:0016157//sucrose synthase activity	4
GO:0004449//isocitrate dehydrogenase (NAD+) activity	4
GO:0003979//UDP-glucose 6-dehydrogenase activity	4
GO:0004089//carbonate dehydratase activity	4
GO:0005216//ion channel activity	4
GO:0030976//thiamine pyrophosphate binding	4
GO:0009044//xylan 1,4-beta-xylosidase activity	4
GO:0017048//Rho GTPase binding	4
GO:0008601//protein phosphatase type 2A regulator activity	4
GO:0005337//nucleoside transmembrane transporter activity	4
GO:0030234//enzyme regulator activity	4
GO:0000285//1-phosphatidylinositol-3-phosphate 5-kinase activity	4
GO:0004029//aldehyde dehydrogenase (NAD) activity	4
GO:0005347//ATP transmembrane transporter activity	4
GO:0004332//fructose-bisphosphate aldolase activity	3
GO:0019900//kinase binding	3
GO:0009671//nitrate:hydrogen symporter activity	3
GO:0005093//Rab GDP-dissociation inhibitor activity	3
GO:0004737//pyruvate decarboxylase activity	3
GO:0004845//uracil phosphoribosyltransferase activity	3
GO:0003999//adenine phosphoribosyltransferase activity	3
GO:0043754//dihydrolipoyllysine-residue (2-methylpropanoyl)transferase activity	3
GO:0047724//inosine nucleosidase activity	3
GO:0004557//alpha-galactosidase activity	3
GO:0004372//glycine hydroxymethyltransferase activity	3
GO:0004367//glycerol-3-phosphate dehydrogenase [NAD+] activity	3
GO:0050307//sucrose-phosphate phosphatase activity	3
GO:0047714//galactolipase activity	3
GO:0015131//oxaloacetate transmembrane transporter activity	3
GO:0015367//oxoglutarate:malate antiporter activity	3
GO:0071992//phytochelatin transmembrane transporter activity	3
GO:0004559//alpha-mannosidase activity	3
GO:0004148//dihydrolipoyl dehydrogenase activity	3
GO:0003830//beta-1,4-mannosylglycoprotein 4-beta-N-acetylglucosaminyltransferase activity	3
GO:0002161//aminoacyl-tRNA editing activity	3
GO:0004619//phosphoglycerate mutase activity	3
GO:0004013//adenosylhomocysteinase activity	3
GO:0004149//dihydrolipoyllysine-residue succinyltransferase activity	3
GO:0008266//poly(U) RNA binding	3
GO:0004421//hydroxymethylglutaryl-CoA synthase activity	2
GO:0047268//galactinol-raffinose galactosyltransferase activity	2
GO:0004365//glyceraldehyde-3-phosphate dehydrogenase (NAD+) (phosphorylating) activity	2
GO:0004129//cytochrome-c oxidase activity	2
GO:0003841//1-acylglycerol-3-phosphate O-acyltransferase activity	2
GO:0030572//phosphatidyltransferase activity	2
GO:0004335//galactokinase activity	2
GO:0016297//acyl-[acyl-carrier-protein] hydrolase activity	2
GO:0004561//alpha-N-acetylglucosaminidase activity	2
GO:0004743//pyruvate kinase activity	2
GO:0030955//potassium ion binding	2
GO:0008536//Ran GTPase binding	2
GO:0004708//MAP kinase kinase activity	2
GO:0042285//xylosyltransferase activity	2
GO:0047006//17-alpha,20-alpha-dihydroxypregn-4-en-3-one dehydrogenase activity	2
GO:0047434//indolepyruvate decarboxylase activity	2
GO:0004812//aminoacyl-tRNA ligase activity	2
GO:0045551//cinnamyl-alcohol dehydrogenase activity	2
GO:0018456//aryl-alcohol dehydrogenase (NAD+) activity	2
GO:0050306	2
GO:0051669	2
GO:0034480	2
GO:0004614//phosphoglucomutase activity	2
GO:0004022//alcohol dehydrogenase (NAD) activity	2
GO:0080041//ADP-ribose pyrophosphohydrolase activity	2
GO:0004321//fatty-acyl-CoA synthase activity	2
GO:0051749//indole acetic acid carboxyl methyltransferase activity	2
GO:0008526//phosphatidylinositol transporter activity	2
GO:0015098//molybdate ion transmembrane transporter activity	2
GO:0015116//sulfate transmembrane transporter activity	2
GO:0004605//phosphatidate cytidylyltransferase activity	2
GO:0008061//chitin binding	2
GO:0008935//1,4-dihydroxy-2-naphthoyl-CoA synthase activity	2
GO:0043812//phosphatidylinositol-4-phosphate phosphatase activity	2
GO:0004439//phosphatidylinositol-4,5-bisphosphate 5-phosphatase activity	2
GO:0004014//adenosylmethionine decarboxylase activity	2
GO:0015398//high affinity secondary active ammonium transmembrane transporter activity	2
GO:0004348//glucosylceramidase activity	2
GO:0004793//threonine aldolase activity	2
GO:0005096//GTPase activator activity	2
GO:0008970//phosphatidylcholine 1-acylhydrolase activity	2
GO:0032550	2
GO:0032559	2
GO:0043168	2
GO:0043531//ADP binding	2
GO:0016619//malate dehydrogenase (oxaloacetate-decarboxylating) activity	2
GO:0000293//ferric-chelate reductase activity	2
GO:0051740//ethylene binding	2
GO:0004420//hydroxymethylglutaryl-CoA reductase (NADPH) activity	2
GO:0047622//adenosine nucleosidase activity	2
GO:0015121//phosphoenolpyruvate:phosphate antiporter activity	2
GO:0009670	2
GO:0004352//glutamate dehydrogenase (NAD+) activity	2
GO:0047012//sterol-4-alpha-carboxylate 3-dehydrogenase (decarboxylating) activity	2
GO:0003983//UTP:glucose-1-phosphate uridylyltransferase activity	2
GO:0008113//peptide-methionine-(S)-S-oxide reductase activity	2
GO:0016688//L-ascorbate peroxidase activity	2
GO:0005432//calcium:sodium antiporter activity	2
GO:0047631//ADP-ribose diphosphatase activity	2
GO:0047734//CDP-glycerol diphosphatase activity	2
GO:0030732	2
GO:0046820//4-amino-4-deoxychorismate synthase activity	2
GO:0005245//voltage-gated calcium channel activity	2
GO:0004616//phosphogluconate dehydrogenase (decarboxylating) activity	2
GO:0042284//sphingolipid delta-4 desaturase activity	2
GO:0004612//phosphoenolpyruvate carboxykinase (ATP) activity	2
GO:0008281//sulfonylurea receptor activity	2
GO:0033853//aspartate-prephenate aminotransferase activity	2
GO:0033854//glutamate-prephenate aminotransferase activity	2
GO:0030158//protein xylosyltransferase activity	2
GO:0004345//glucose-6-phosphate dehydrogenase activity	2
GO:0004411//homogentisate 1,2-dioxygenase activity	2
GO:0004825//methionine-tRNA ligase activity	2
GO:0004775//succinate-CoA ligase (ADP-forming) activity	2
GO:0004776//succinate-CoA ligase (GDP-forming) activity	2
GO:0042578//phosphoric ester hydrolase activity	2
GO:0004822//isoleucine-tRNA ligase activity	2
GO:0004615//phosphomannomutase activity	2
GO:0004315//3-oxoacyl-[acyl-carrier-protein] synthase activity	2
GO:0070273//phosphatidylinositol-4-phosphate binding	2
GO:0032266//phosphatidylinositol-3-phosphate binding	2
GO:0043325//phosphatidylinositol-3,4-bisphosphate binding	2
GO:0003727//single-stranded RNA binding	2
GO:0008757//S-adenosylmethionine-dependent methyltransferase activity	2
GO:0051731//polynucleotide 5'-hydroxyl-kinase activity	2
GO:0003972//RNA ligase (ATP) activity	2
GO:0004113//2',3'-cyclic-nucleotide 3'-phosphodiesterase activity	2
GO:0016656//monodehydroascorbate reductase (NADH) activity	2
GO:0004610//phosphoacetylglucosamine mutase activity	2
GO:0016992//lipoate synthase activity	2
GO:0016831//carboxy-lyase activity	2
GO:0017050//D-erythro-sphingosine kinase activity	2
GO:0004143//diacylglycerol kinase activity	2
GO:0005262//calcium channel activity	2
GO:0005222//intracellular cAMP activated cation channel activity	2
GO:0015036//disulfide oxidoreductase activity	2
GO:0004008//copper-exporting ATPase activity	2
GO:0080122//AMP transmembrane transporter activity	2
GO:0015217//ADP transmembrane transporter activity	2
GO:0047912//galacturonokinase activity	2
GO:0047617//acyl-CoA hydrolase activity	1
GO:0043130//ubiquitin binding	1
GO:0000014//single-stranded DNA specific endodeoxyribonuclease activity	1
GO:0043765//T/G mismatch-specific endonuclease activity	1
GO:0047980//hippurate hydrolase activity	1
GO:0004550//nucleoside diphosphate kinase activity	1
GO:0016296//palmitoyl-[acyl-carrier-protein] hydrolase activity	1
GO:0004320//oleoyl-[acyl-carrier-protein] hydrolase activity	1
GO:0016295//myristoyl-[acyl-carrier-protein] hydrolase activity	1
GO:0010012//steroid 22-alpha hydroxylase activity	1
GO:0008792//arginine decarboxylase activity	1
GO:0004618//phosphoglycerate kinase activity	1
GO:0004623//phospholipase A2 activity	1
GO:0015174//basic amino acid transmembrane transporter activity	1
GO:0008097//5S rRNA binding	1
GO:0050269//coniferyl-aldehyde dehydrogenase activity	1
GO:0005179//hormone activity	1
GO:0004834//tryptophan synthase activity	1
GO:0030414//peptidase inhibitor activity	1
GO:0050664//oxidoreductase activity, acting on NAD(P)H, oxygen as acceptor	1
GO:0008773//[protein-PII] uridylyltransferase activity	1
GO:0016175//superoxide-generating NADPH oxidase activity	1
GO:0015932//nucleobase-containing compound transmembrane transporter activity	1
GO:0016595//glutamate binding	1
GO:0030797	1
GO:0008506//sucrose:hydrogen symporter activity	1
GO:0052642//lysophosphatidic acid phosphatase activity	1
GO:0008534//oxidized purine nucleobase lesion DNA N-glycosylase activity	1
GO:0010333//terpene synthase activity	1
GO:0009905//ent-copalyl diphosphate synthase activity	1
GO:0050734//hydroxycinnamoyltransferase activity	1
GO:0010174//nucleoside transmembrane transporter activity, against a concentration gradient	1
GO:0033808	1
GO:0033773	1
GO:0009824//AMP dimethylallyltransferase activity	1
GO:0052694//jasmonoyl-isoleucine-12-hydroxylase activity	1
GO:0008508//bile acid:sodium symporter activity	1
GO:0000773//phosphatidyl-N-methylethanolamine N-methyltransferase activity	1
GO:0080101//phosphatidyl-N-dimethylethanolamine N-methyltransferase activity	1
GO:0070524//11-beta-hydroxysteroid dehydrogenase (NADP+) activity	1
GO:0072582//17-beta-hydroxysteroid dehydrogenase (NADP+) activity	1
GO:0072555//17-beta-ketosteroid reductase activity	1
GO:0016620//oxidoreductase activity, acting on the aldehyde or oxo group of donors, NAD or NADP as acceptor	1
GO:0016629//12-oxophytodienoate reductase activity	1
GO:2001070//starch binding	1
GO:0032794//GTPase activating protein binding	1
GO:0003855//3-dehydroquinate dehydratase activity	1
GO:0004764//shikimate 3-dehydrogenase (NADP+) activity	1
GO:0052634//C-19 gibberellin 2-beta-dioxygenase activity	1
GO:0003868//4-hydroxyphenylpyruvate dioxygenase activity	1
GO:0031418//L-ascorbic acid binding	1
GO:0009815//1-aminocyclopropane-1-carboxylate oxidase activity	1
GO:0080123//jasmonate-amino synthetase activity	1
GO:0070566//adenylyltransferase activity	1
GO:0050213//progesterone 5-alpha-reductase activity	1
GO:0016811//hydrolase activity, acting on carbon-nitrogen (but not peptide) bonds, in linear amides	1
GO:0003846//2-acylglycerol O-acyltransferase activity	1
GO:0004622//lysophospholipase activity	1
GO:0008964//phosphoenolpyruvate carboxylase activity	1
GO:0010334//sesquiterpene synthase activity	1
GO:0008843//endochitinase activity	1
GO:0016231//beta-N-acetylglucosaminidase activity	1
GO:0046556//alpha-N-arabinofuranosidase activity	1
GO:0033771	1
GO:0047526	1
GO:0034075//arabidiol synthase activity	1
GO:0080011//baruol synthase activity	1
GO:0034074//marneral synthase activity	1
GO:0042300//beta-amyrin synthase activity	1
GO:0042299//lupeol synthase activity	1
GO:0051746//thalianol synthase activity	1
GO:0004714//transmembrane receptor protein tyrosine kinase activity	1
GO:0004491//methylmalonate-semialdehyde dehydrogenase (acylating) activity	1
GO:0004617//phosphoglycerate dehydrogenase activity	1
GO:0015203//polyamine transmembrane transporter activity	1
GO:0016631//enoyl-[acyl-carrier-protein] reductase activity	1
GO:0003977//UDP-N-acetylglucosamine diphosphorylase activity	1
GO:0043495//protein anchor	1
GO:0052826//inositol hexakisphosphate 2-phosphatase activity	1
GO:0019210//kinase inhibitor activity	1
GO:0016833//oxo-acid-lyase activity	1
GO:0004802//transketolase activity	1
GO:0004692//cGMP-dependent protein kinase activity	1
GO:0047787//delta4-3-oxosteroid 5beta-reductase activity	1
GO:0045485//omega-6 fatty acid desaturase activity	1
GO:0016413//O-acetyltransferase activity	1
GO:0010348//lithium:hydrogen antiporter activity	1
GO:0045153//electron transporter, transferring electrons within CoQH2-cytochrome c reductase complex activity	1
GO:0047995	1
GO:0047964//glyoxylate reductase activity	1
GO:0050221//prostaglandin-E2 9-reductase activity	1
GO:0004591//oxoglutarate dehydrogenase (succinyl-transferring) activity	1
GO:0003989//acetyl-CoA carboxylase activity	1
GO:0009374//biotin binding	1
GO:0004844//uracil DNA N-glycosylase activity	1
GO:0015391//nucleobase:cation symporter activity	1
GO:0004807//triose-phosphate isomerase activity	1
GO:0004045//aminoacyl-tRNA hydrolase activity	1
GO:0004768//stearoyl-CoA 9-desaturase activity	1
GO:0045300//acyl-[acyl-carrier-protein] desaturase activity	1
GO:0016872//intramolecular lyase activity	1
GO:0005504//fatty acid binding	1
GO:0030942//endoplasmic reticulum signal peptide binding	1
GO:0008312//7S RNA binding	1
GO:0008463//formylmethionine deformylase activity	1
GO:0042586//peptide deformylase activity	1
GO:0033926	1
GO:0015193//L-proline transmembrane transporter activity	1
GO:0004801//sedoheptulose-7-phosphate:D-glyceraldehyde-3-phosphate glyceronetransferase activity	1
GO:0004751//ribose-5-phosphate isomerase activity	1
GO:0035004//phosphatidylinositol 3-kinase activity	1
GO:0004823//leucine-tRNA ligase activity	1
GO:0000062//fatty-acyl-CoA binding	1
GO:0008276//protein methyltransferase activity	1
GO:0004032//alditol:NADP+ 1-oxidoreductase activity	1
GO:0033843//xyloglucan 6-xylosyltransferase activity	1
GO:0015271//outward rectifier potassium channel activity	1
GO:0003938//IMP dehydrogenase activity	1
GO:0042282//hydroxymethylglutaryl-CoA reductase activity	1
GO:0019912//cyclin-dependent protein kinase activating kinase activity	1
GO:0016810//hydrolase activity, acting on carbon-nitrogen (but not peptide) bonds	1
GO:0010488//UDP-galactose:N-glycan beta-1,3-galactosyltransferase activity	1
GO:0004049//anthranilate synthase activity	1
GO:0052691//UDP-arabinopyranose mutase activity	1
GO:0004856//xylulokinase activity	1
GO:0004108//citrate (Si)-synthase activity	1
GO:0008142//oxysterol binding	1
GO:0004181//metallocarboxypeptidase activity	1
GO:0008949//oxalyl-CoA decarboxylase activity	1
GO:0008120//ceramide glucosyltransferase activity	1
GO:0008198//ferrous iron binding	1
GO:0008134//transcription factor binding	1
GO:0008117//sphinganine-1-phosphate aldolase activity	1
GO:0003840//gamma-glutamyltransferase activity	1
GO:0016756//glutathione gamma-glutamylcysteinyltransferase activity	1
GO:0008177//succinate dehydrogenase (ubiquinone) activity	1
GO:0004819//glutamine-tRNA ligase activity	1
GO:0004818//glutamate-tRNA ligase activity	1
GO:0031957//very long-chain fatty acid-CoA ligase activity	1
GO:0008417//fucosyltransferase activity	1
GO:0016208//AMP binding	1
GO:0005254//chloride channel activity	1
GO:0003678//DNA helicase activity	1
GO:0004438//phosphatidylinositol-3-phosphatase activity	1
GO:0052629//phosphatidylinositol-3,5-bisphosphate 3-phosphatase activity	1
GO:0016530//metallochaperone activity	1
GO:0004020//adenylylsulfate kinase activity	1
GO:0042162//telomeric DNA binding	1
GO:0004368//glycerol-3-phosphate dehydrogenase activity	1
GO:0004369	1
GO:0010179//IAA-Ala conjugate hydrolase activity	1
GO:0000979//RNA polymerase II core promoter sequence-specific DNA binding	1
GO:0004831//tyrosine-tRNA ligase activity	1
GO:0030675//Rac GTPase activator activity	1
GO:0004371//glycerone kinase activity	1
GO:0003934//GTP cyclohydrolase I activity	1
GO:0008840//4-hydroxy-tetrahydrodipicolinate synthase	1
GO:0003988//acetyl-CoA C-acyltransferase activity	1
GO:0015139//alpha-ketoglutarate transmembrane transporter activity	1
GO:0004126//cytidine deaminase activity	1
GO:0004124//cysteine synthase activity	1
GO:0046899//nucleoside triphosphate adenylate kinase activity	1
GO:0004072//aspartate kinase activity	1
GO:0052632//citrate hydro-lyase (cis-aconitate-forming) activity	1
GO:0052633//isocitrate hydro-lyase (cis-aconitate-forming) activity	1
GO:0016307//phosphatidylinositol phosphate kinase activity	1
GO:0004385//guanylate kinase activity	1
GO:0016972//thiol oxidase activity	1
GO:0001104//RNA polymerase II transcription cofactor activity	1
GO:0004333//fumarate hydratase activity	1
GO:0004001//adenosine kinase activity	1
GO:0017150//tRNA dihydrouridine synthase activity	1
GO:0008891//glycolate oxidase activity	1
GO:0010013//N-1-naphthylphthalamic acid binding	1
GO:0003842//1-pyrroline-5-carboxylate dehydrogenase activity	1
GO:0004815//aspartate-tRNA ligase activity	1
GO:0001888//glucuronyl-galactosyl-proteoglycan 4-alpha-N-acetylglucosaminyltransferase activity	1
GO:0000250//lanosterol synthase activity	1
GO:0016209//antioxidant activity	1
GO:0003881//CDP-diacylglycerol-inositol 3-phosphatidyltransferase activity	1
GO:0004347//glucose-6-phosphate isomerase activity	1
GO:0004602//glutathione peroxidase activity	1
GO:0003923//GPI-anchor transamidase activity	1
GO:0008987//quinolinate synthetase A activity	1
GO:0016741	1
GO:0008793//aromatic-amino-acid:2-oxoglutarate aminotransferase activity	1
GO:0016847//1-aminocyclopropane-1-carboxylate synthase activity	1
GO:0004096//catalase activity	1
GO:0031177//phosphopantetheine binding	1
GO:0000036//ACP phosphopantetheine attachment site binding involved in fatty acid biosynthetic process	1
GO:0000179//rRNA (adenine-N6,N6-)-dimethyltransferase activity	1
GO:0004314//[acyl-carrier-protein] S-malonyltransferase activity	1
GO:0008482//sulfite oxidase activity	1
GO:0030151//molybdenum ion binding	1
GO:0047940//glucuronokinase activity	1
GO:0009702//L-arabinokinase activity	1
GO:0004076//biotin synthase activity	1
GO:0004398//histidine decarboxylase activity	1
GO:0008381//mechanically-gated ion channel activity	1
GO:0036094//small molecule binding	1
GO:0004378//GDP-Man:Man1GlcNAc2-PP-Dol alpha-1,3-mannosyltransferase activity	1
GO:0033164//glycolipid 6-alpha-mannosyltransferase activity	1
GO:0004030//aldehyde dehydrogenase [NAD(P)+] activity	1

## Sheet: GO Function(ALL)
GO Function	TET up-regulated	GO Function	TET activated	GO Function	UNM up-regulated	GO Function	UNM activated	GO Function	BCP up-regulated	GO Function	BCP activated
GO:0005488//binding	38	GO:0005488//binding	14	GO:0005488//binding	25	GO:0005488//binding	3	GO:0005488//binding	45	GO:0005488//binding	28
GO:0015412//molybdate transmembrane-transporting ATPase activity	3	GO:0005524//ATP binding	51	GO:0005524//ATP binding	92	GO:0005524//ATP binding	7	GO:0005524//ATP binding	338	GO:0005524//ATP binding	116
GO:0005524//ATP binding	165	GO:0003677//DNA binding	13	GO:0003677//DNA binding	32	GO:0003677//DNA binding	5	GO:0003677//DNA binding	72	GO:0003677//DNA binding	32
GO:0050638	1	GO:0008270//zinc ion binding	14	GO:0008270//zinc ion binding	39	GO:0008270//zinc ion binding	2	GO:0008270//zinc ion binding	145	GO:0008270//zinc ion binding	44
GO:0003677//DNA binding	41	GO:0016740//transferase activity	5	GO:0016740//transferase activity	17	GO:0016740//transferase activity	5	GO:0016740//transferase activity	26	GO:0016740//transferase activity	12
GO:0008270//zinc ion binding	57	GO:0005525//GTP binding	2	GO:0005525//GTP binding	5	GO:0005525//GTP binding	1	GO:0005525//GTP binding	42	GO:0005525//GTP binding	6
GO:0016740//transferase activity	17	GO:0003924//GTPase activity	1	GO:0003924//GTPase activity	3	GO:0016301//kinase activity	2	GO:0003924//GTPase activity	20	GO:0003924//GTPase activity	4
GO:0005525//GTP binding	18	GO:0016301//kinase activity	4	GO:0016301//kinase activity	9	GO:0004650//polygalacturonase activity	1	GO:0016301//kinase activity	38	GO:0016301//kinase activity	21
GO:0003924//GTPase activity	3	GO:0004650//polygalacturonase activity	3	GO:0004650//polygalacturonase activity	3	GO:0004672//protein kinase activity	1	GO:0004650//polygalacturonase activity	8	GO:0004650//polygalacturonase activity	2
GO:0016301//kinase activity	20	GO:0004672//protein kinase activity	11	GO:0004672//protein kinase activity	8	GO:0000166//nucleotide binding	7	GO:0004672//protein kinase activity	41	GO:0004672//protein kinase activity	24
GO:0004650//polygalacturonase activity	9	GO:0000166//nucleotide binding	15	GO:0000166//nucleotide binding	45	GO:0004553//hydrolase activity, hydrolyzing O-glycosyl compounds	2	GO:0000166//nucleotide binding	106	GO:0000166//nucleotide binding	39
GO:0016210//naringenin-chalcone synthase activity	4	GO:0004091//carboxylesterase activity	4	GO:0004091//carboxylesterase activity	9	GO:0003824//catalytic activity	1	GO:0004091//carboxylesterase activity	9	GO:0004091//carboxylesterase activity	4
GO:0004672//protein kinase activity	26	GO:0004553//hydrolase activity, hydrolyzing O-glycosyl compounds	3	GO:0004553//hydrolase activity, hydrolyzing O-glycosyl compounds	18	GO:0009055//electron carrier activity	7	GO:0004553//hydrolase activity, hydrolyzing O-glycosyl compounds	30	GO:0004553//hydrolase activity, hydrolyzing O-glycosyl compounds	16
GO:0000166//nucleotide binding	61	GO:0003824//catalytic activity	9	GO:0003824//catalytic activity	5	GO:0005506//iron ion binding	12	GO:0003824//catalytic activity	25	GO:0003824//catalytic activity	6
GO:0004091//carboxylesterase activity	9	GO:0016798//hydrolase activity, acting on glycosyl bonds	1	GO:0016798//hydrolase activity, acting on glycosyl bonds	8	GO:0020037//heme binding	8	GO:0016798//hydrolase activity, acting on glycosyl bonds	12	GO:0016798//hydrolase activity, acting on glycosyl bonds	5
GO:0004553//hydrolase activity, hydrolyzing O-glycosyl compounds	11	GO:0004709//MAP kinase kinase kinase activity	4	GO:0004709//MAP kinase kinase kinase activity	3	GO:0019825//oxygen binding	2	GO:0004709//MAP kinase kinase kinase activity	10	GO:0004709//MAP kinase kinase kinase activity	2
GO:0003824//catalytic activity	21	GO:0009055//electron carrier activity	7	GO:0009055//electron carrier activity	35	GO:0004674//protein serine/threonine kinase activity	7	GO:0009055//electron carrier activity	50	GO:0009055//electron carrier activity	21
GO:0016798//hydrolase activity, acting on glycosyl bonds	4	GO:0005506//iron ion binding	6	GO:0005506//iron ion binding	49	GO:0016757//transferase activity, transferring glycosyl groups	2	GO:0005506//iron ion binding	46	GO:0005506//iron ion binding	20
GO:0004709//MAP kinase kinase kinase activity	9	GO:0020037//heme binding	4	GO:0020037//heme binding	37	GO:0046872//metal ion binding	17	GO:0020037//heme binding	36	GO:0020037//heme binding	15
GO:0009055//electron carrier activity	31	GO:0019825//oxygen binding	2	GO:0019825//oxygen binding	8	GO:0016491//oxidoreductase activity	13	GO:0019825//oxygen binding	9	GO:0019825//oxygen binding	4
GO:0005506//iron ion binding	27	GO:0004674//protein serine/threonine kinase activity	20	GO:0018685//alkane 1-monooxygenase activity	2	GO:0016705//oxidoreductase activity, acting on paired donors, with incorporation or reduction of molecular oxygen	5	GO:0070330//aromatase activity	3	GO:0070330//aromatase activity	3
GO:0020037//heme binding	23	GO:0016757//transferase activity, transferring glycosyl groups	9	GO:0070330//aromatase activity	2	GO:0004497//monooxygenase activity	7	GO:0004674//protein serine/threonine kinase activity	100	GO:0004674//protein serine/threonine kinase activity	49
GO:0019825//oxygen binding	10	GO:0050502//cis-zeatin O-beta-D-glucosyltransferase activity	1	GO:0004674//protein serine/threonine kinase activity	23	GO:0004784//superoxide dismutase activity	1	GO:0016757//transferase activity, transferring glycosyl groups	35	GO:0016757//transferase activity, transferring glycosyl groups	21
GO:0018685//alkane 1-monooxygenase activity	3	GO:0050403//trans-zeatin O-beta-D-glucosyltransferase activity	1	GO:0016757//transferase activity, transferring glycosyl groups	19	GO:0045735//nutrient reservoir activity	1	GO:0050502//cis-zeatin O-beta-D-glucosyltransferase activity	4	GO:0050502//cis-zeatin O-beta-D-glucosyltransferase activity	2
GO:0070330//aromatase activity	4	GO:0005315//inorganic phosphate transmembrane transporter activity	1	GO:0050502//cis-zeatin O-beta-D-glucosyltransferase activity	2	GO:0030145//manganese ion binding	1	GO:0050403//trans-zeatin O-beta-D-glucosyltransferase activity	4	GO:0050403//trans-zeatin O-beta-D-glucosyltransferase activity	2
GO:0004674//protein serine/threonine kinase activity	55	GO:0050598	2	GO:0050403//trans-zeatin O-beta-D-glucosyltransferase activity	2	GO:0016772//transferase activity, transferring phosphorus-containing groups	1	GO:0005315//inorganic phosphate transmembrane transporter activity	3	GO:0046872//metal ion binding	44
GO:0016757//transferase activity, transferring glycosyl groups	17	GO:0046872//metal ion binding	13	GO:0005315//inorganic phosphate transmembrane transporter activity	4	GO:0032440//2-alkenal reductase [NAD(P)] activity	5	GO:0050598	3	GO:0005509//calcium ion binding	31
GO:0050502//cis-zeatin O-beta-D-glucosyltransferase activity	3	GO:0005509//calcium ion binding	6	GO:0050598	1	GO:0005507//copper ion binding	4	GO:0046872//metal ion binding	107	GO:0016491//oxidoreductase activity	25
GO:0050403//trans-zeatin O-beta-D-glucosyltransferase activity	3	GO:0016491//oxidoreductase activity	4	GO:0046872//metal ion binding	57	GO:0047213//anthocyanidin 3-O-glucosyltransferase activity	4	GO:0005509//calcium ion binding	56	GO:0005543//phospholipid binding	10
GO:0005315//inorganic phosphate transmembrane transporter activity	1	GO:0005543//phospholipid binding	1	GO:0005509//calcium ion binding	13	GO:0005516//calmodulin binding	1	GO:0016491//oxidoreductase activity	54	GO:0016705//oxidoreductase activity, acting on paired donors, with incorporation or reduction of molecular oxygen	3
GO:0050598	4	GO:0016705//oxidoreductase activity, acting on paired donors, with incorporation or reduction of molecular oxygen	1	GO:0016491//oxidoreductase activity	39	GO:0004721//phosphoprotein phosphatase activity	1	GO:0005543//phospholipid binding	16	GO:0004497//monooxygenase activity	4
GO:0046872//metal ion binding	46	GO:0004497//monooxygenase activity	1	GO:0016705//oxidoreductase activity, acting on paired donors, with incorporation or reduction of molecular oxygen	17	GO:0005515//protein binding	7	GO:0016705//oxidoreductase activity, acting on paired donors, with incorporation or reduction of molecular oxygen	9	GO:0004784//superoxide dismutase activity	1
GO:0005509//calcium ion binding	21	GO:0031490//chromatin DNA binding	2	GO:0004497//monooxygenase activity	16	GO:0003676//nucleic acid binding	2	GO:0004497//monooxygenase activity	10	GO:0045735//nutrient reservoir activity	5
GO:0016491//oxidoreductase activity	31	GO:0030145//manganese ion binding	1	GO:0008171//O-methyltransferase activity	1	GO:0004842//ubiquitin-protein ligase activity	1	GO:0008171//O-methyltransferase activity	1	GO:0030145//manganese ion binding	2
GO:0005543//phospholipid binding	2	GO:0016772//transferase activity, transferring phosphorus-containing groups	3	GO:0045480	1	GO:0030570//pectate lyase activity	2	GO:0004784//superoxide dismutase activity	2	GO:0016772//transferase activity, transferring phosphorus-containing groups	5
GO:0016705//oxidoreductase activity, acting on paired donors, with incorporation or reduction of molecular oxygen	11	GO:0032440//2-alkenal reductase [NAD(P)] activity	3	GO:0004784//superoxide dismutase activity	1	GO:0004601//peroxidase activity	2	GO:0045735//nutrient reservoir activity	10	GO:0005545//1-phosphatidylinositol binding	2
GO:0004497//monooxygenase activity	11	GO:0005516//calmodulin binding	1	GO:0045735//nutrient reservoir activity	5	GO:0016787//hydrolase activity	3	GO:0030145//manganese ion binding	6	GO:0030276//clathrin binding	2
GO:0031490//chromatin DNA binding	2	GO:0004721//phosphoprotein phosphatase activity	3	GO:0030145//manganese ion binding	1	GO:0045549//9-cis-epoxycarotenoid dioxygenase activity	1	GO:0016772//transferase activity, transferring phosphorus-containing groups	13	GO:0032440//2-alkenal reductase [NAD(P)] activity	34
GO:0008171//O-methyltransferase activity	3	GO:0005515//protein binding	19	GO:0016772//transferase activity, transferring phosphorus-containing groups	2	GO:0016788//hydrolase activity, acting on ester bonds	2	GO:0005545//1-phosphatidylinositol binding	6	GO:0005507//copper ion binding	19
GO:0045480	2	GO:0008756//o-succinylbenzoate-CoA ligase activity	1	GO:0032440//2-alkenal reductase [NAD(P)] activity	37	GO:0019901//protein kinase binding	1	GO:0030276//clathrin binding	16	GO:0015385//sodium:hydrogen antiporter activity	7
GO:0051879//Hsp90 protein binding	1	GO:0003676//nucleic acid binding	8	GO:0005507//copper ion binding	26	GO:0008234//cysteine-type peptidase activity	3	GO:0032440//2-alkenal reductase [NAD(P)] activity	69	GO:0047213//anthocyanidin 3-O-glucosyltransferase activity	3
GO:0004784//superoxide dismutase activity	1	GO:0004842//ubiquitin-protein ligase activity	3	GO:0015385//sodium:hydrogen antiporter activity	2	GO:0097159//organic cyclic compound binding	1	GO:0005507//copper ion binding	73	GO:0005516//calmodulin binding	13
GO:0045735//nutrient reservoir activity	2	GO:0030246//carbohydrate binding	8	GO:0047213//anthocyanidin 3-O-glucosyltransferase activity	6	GO:0005351//sugar:hydrogen symporter activity	2	GO:0015385//sodium:hydrogen antiporter activity	15	GO:0030599//pectinesterase activity	14
GO:0030145//manganese ion binding	2	GO:0004601//peroxidase activity	3	GO:0005516//calmodulin binding	8	GO:0004713//protein tyrosine kinase activity	1	GO:0047213//anthocyanidin 3-O-glucosyltransferase activity	7	GO:0005515//protein binding	43
GO:0016772//transferase activity, transferring phosphorus-containing groups	7	GO:0004462//lactoylglutathione lyase activity	1	GO:0030599//pectinesterase activity	10	GO:0003700//sequence-specific DNA binding transcription factor activity	9	GO:0005516//calmodulin binding	32	GO:0003676//nucleic acid binding	8
GO:0005545//1-phosphatidylinositol binding	2	GO:0016787//hydrolase activity	5	GO:0004721//phosphoprotein phosphatase activity	3	GO:0008289//lipid binding	1	GO:0030599//pectinesterase activity	22	GO:0004842//ubiquitin-protein ligase activity	15
GO:0030276//clathrin binding	3	GO:0016788//hydrolase activity, acting on ester bonds	2	GO:0005515//protein binding	27	GO:0008233//peptidase activity	2	GO:0004721//phosphoprotein phosphatase activity	6	GO:0030570//pectate lyase activity	2
GO:0032440//2-alkenal reductase [NAD(P)] activity	27	GO:0005484//SNAP receptor activity	1	GO:0008756//o-succinylbenzoate-CoA ligase activity	1	GO:0050660//flavin adenine dinucleotide binding	10	GO:0005515//protein binding	103	GO:0030246//carbohydrate binding	13
GO:0005507//copper ion binding	6	GO:0019901//protein kinase binding	3	GO:0003676//nucleic acid binding	14	GO:0016829//lyase activity	1	GO:0008756//o-succinylbenzoate-CoA ligase activity	2	GO:0004601//peroxidase activity	5
GO:0015385//sodium:hydrogen antiporter activity	2	GO:0008565//protein transporter activity	1	GO:0004842//ubiquitin-protein ligase activity	5	GO:0008812//choline dehydrogenase activity	6	GO:0003676//nucleic acid binding	36	GO:0004462//lactoylglutathione lyase activity	1
GO:0030755//quercetin 3-O-methyltransferase activity	1	GO:0003723//RNA binding	4	GO:0030570//pectate lyase activity	5	GO:0004871//signal transducer activity	1	GO:0004842//ubiquitin-protein ligase activity	44	GO:0016787//hydrolase activity	31
GO:0047763//caffeate O-methyltransferase activity	1	GO:0097159//organic cyclic compound binding	3	GO:0030246//carbohydrate binding	10	GO:0042802//identical protein binding	1	GO:0030570//pectate lyase activity	4	GO:0016788//hydrolase activity, acting on ester bonds	8
GO:0033799//myricetin 3'-O-methyltransferase activity	1	GO:0008168//methyltransferase activity	2	GO:0004601//peroxidase activity	11	GO:0043565//sequence-specific DNA binding	3	GO:0030246//carbohydrate binding	33	GO:0005484//SNAP receptor activity	3
GO:0030744//luteolin O-methyltransferase activity	1	GO:0003700//sequence-specific DNA binding transcription factor activity	6	GO:0016787//hydrolase activity	23	GO:0003682//chromatin binding	1	GO:0004601//peroxidase activity	10	GO:0008234//cysteine-type peptidase activity	3
GO:0047213//anthocyanidin 3-O-glucosyltransferase activity	4	GO:0008233//peptidase activity	1	GO:0045549//9-cis-epoxycarotenoid dioxygenase activity	2	GO:0016614//oxidoreductase activity, acting on CH-OH group of donors	2	GO:0004462//lactoylglutathione lyase activity	3	GO:0008565//protein transporter activity	1
GO:0005516//calmodulin binding	12	GO:0003680//AT DNA binding	1	GO:0016788//hydrolase activity, acting on ester bonds	6	GO:0016832//aldehyde-lyase activity	1	GO:0016787//hydrolase activity	72	GO:0003723//RNA binding	4
GO:0030599//pectinesterase activity	3	GO:0080116//glucuronoxylan glucuronosyltransferase activity	1	GO:0019901//protein kinase binding	1	GO:0022891//substrate-specific transmembrane transporter activity	1	GO:0004564//beta-fructofuranosidase activity	1	GO:0042973//glucan endo-1,3-beta-D-glucosidase activity	3
GO:0004721//phosphoprotein phosphatase activity	10	GO:0015416//organic phosphonate transmembrane-transporting ATPase activity	2	GO:0008234//cysteine-type peptidase activity	4	GO:0050662//coenzyme binding	1	GO:0016788//hydrolase activity, acting on ester bonds	15	GO:0097159//organic cyclic compound binding	1
GO:0005515//protein binding	71	GO:0050660//flavin adenine dinucleotide binding	1	GO:0008565//protein transporter activity	1	GO:0004185//serine-type carboxypeptidase activity	3	GO:0005484//SNAP receptor activity	6	GO:0005351//sugar:hydrogen symporter activity	12
GO:0008756//o-succinylbenzoate-CoA ligase activity	3	GO:0016829//lyase activity	1	GO:0003723//RNA binding	14	GO:0005215//transporter activity	2	GO:0008705//methionine synthase activity	8	GO:0017111//nucleoside-triphosphatase activity	3
GO:0015417//polyamine-transporting ATPase activity	2	GO:0008812//choline dehydrogenase activity	1	GO:0042973//glucan endo-1,3-beta-D-glucosidase activity	1	GO:0015171//amino acid transmembrane transporter activity	1	GO:0016628//oxidoreductase activity, acting on the CH-CH group of donors, NAD or NADP as acceptor	1	GO:0015112//nitrate transmembrane transporter activity	5
GO:0003676//nucleic acid binding	24	GO:0047262//polygalacturonate 4-alpha-galacturonosyltransferase activity	1	GO:0097159//organic cyclic compound binding	3	GO:0004805//trehalose-phosphatase activity	1	GO:0003871//5-methyltetrahydropteroyltriglutamate-homocysteine S-methyltransferase activity	9	GO:0004713//protein tyrosine kinase activity	7
GO:0004842//ubiquitin-protein ligase activity	10	GO:0004871//signal transducer activity	1	GO:0005351//sugar:hydrogen symporter activity	11	GO:0003993//acid phosphatase activity	2	GO:0080019//fatty-acyl-CoA reductase (alcohol-forming) activity	1	GO:0008168//methyltransferase activity	8
GO:0030570//pectate lyase activity	3	GO:0042802//identical protein binding	1	GO:0017111//nucleoside-triphosphatase activity	1	GO:0016758//transferase activity, transferring hexosyl groups	2	GO:0008515//sucrose transmembrane transporter activity	2	GO:0003700//sequence-specific DNA binding transcription factor activity	14
GO:0030246//carbohydrate binding	12	GO:0043565//sequence-specific DNA binding	2	GO:0015112//nitrate transmembrane transporter activity	2	GO:0016165//lipoxygenase activity	4	GO:0019901//protein kinase binding	2	GO:0008233//peptidase activity	1
GO:0004601//peroxidase activity	11	GO:0004316//3-oxoacyl-[acyl-carrier-protein] reductase (NADPH) activity	1	GO:0004713//protein tyrosine kinase activity	3	GO:0030170//pyridoxal phosphate binding	2	GO:0008234//cysteine-type peptidase activity	8	GO:0080116//glucuronoxylan glucuronosyltransferase activity	3
GO:0043295//glutathione binding	1	GO:0008568//microtubule-severing ATPase activity	1	GO:0008168//methyltransferase activity	4	GO:0051119//sugar transmembrane transporter activity	2	GO:0008565//protein transporter activity	14	GO:0015416//organic phosphonate transmembrane-transporting ATPase activity	1
GO:0004462//lactoylglutathione lyase activity	4	GO:0003682//chromatin binding	1	GO:0003700//sequence-specific DNA binding transcription factor activity	41	GO:0016706//oxidoreductase activity, acting on paired donors, with incorporation or reduction of molecular oxygen, 2-oxoglutarate as one donor, and incorporation of one atom each of oxygen into both donors	1	GO:0003723//RNA binding	16	GO:0050660//flavin adenine dinucleotide binding	8
GO:0016787//hydrolase activity	33	GO:0004566//beta-glucuronidase activity	1	GO:0008289//lipid binding	4	GO:0008447//L-ascorbate oxidase activity	1	GO:0042973//glucan endo-1,3-beta-D-glucosidase activity	8	GO:0016829//lyase activity	10
GO:0004564//beta-fructofuranosidase activity	1	GO:0008081//phosphoric diester hydrolase activity	2	GO:0008233//peptidase activity	7	GO:0003735//structural constituent of ribosome	5	GO:0097159//organic cyclic compound binding	9	GO:0015020//glucuronosyltransferase activity	1
GO:0045549//9-cis-epoxycarotenoid dioxygenase activity	1	GO:0003779//actin binding	1	GO:0015416//organic phosphonate transmembrane-transporting ATPase activity	1	GO:0004252//serine-type endopeptidase activity	2	GO:0005351//sugar:hydrogen symporter activity	21	GO:0047262//polygalacturonate 4-alpha-galacturonosyltransferase activity	1
GO:0016788//hydrolase activity, acting on ester bonds	3	GO:0004445//inositol-polyphosphate 5-phosphatase activity	3	GO:0050660//flavin adenine dinucleotide binding	26	GO:0000287//magnesium ion binding	1	GO:0017111//nucleoside-triphosphatase activity	9	GO:0008253//5'-nucleotidase activity	2
GO:0005484//SNAP receptor activity	5	GO:0004540//ribonuclease activity	2	GO:0016829//lyase activity	4	GO:0004190//aspartic-type endopeptidase activity	1	GO:0015112//nitrate transmembrane transporter activity	7	GO:0004871//signal transducer activity	8
GO:0008705//methionine synthase activity	1	GO:0008408//3'-5' exonuclease activity	1	GO:0008812//choline dehydrogenase activity	9	GO:0015299//solute:hydrogen antiporter activity	2	GO:0004713//protein tyrosine kinase activity	19	GO:0042802//identical protein binding	13
GO:0016628//oxidoreductase activity, acting on the CH-CH group of donors, NAD or NADP as acceptor	1	GO:0008026//ATP-dependent helicase activity	4	GO:0047262//polygalacturonate 4-alpha-galacturonosyltransferase activity	2	GO:0016747//transferase activity, transferring acyl groups other than amino-acyl groups	5	GO:0008168//methyltransferase activity	25	GO:0043565//sequence-specific DNA binding	5
GO:0003871//5-methyltetrahydropteroyltriglutamate-homocysteine S-methyltransferase activity	1	GO:0005198//structural molecule activity	1	GO:0004871//signal transducer activity	3	GO:0046593//mandelonitrile lyase activity	4	GO:0003700//sequence-specific DNA binding transcription factor activity	34	GO:0000156//phosphorelay response regulator activity	4
GO:0080019//fatty-acyl-CoA reductase (alcohol-forming) activity	1	GO:0004697//protein kinase C activity	1	GO:0042802//identical protein binding	7	GO:0016711//flavonoid 3'-monooxygenase activity	2	GO:0008289//lipid binding	2	GO:0004316//3-oxoacyl-[acyl-carrier-protein] reductase (NADPH) activity	2
GO:0008515//sucrose transmembrane transporter activity	2	GO:0047216//inositol 3-alpha-galactosyltransferase activity	2	GO:0043565//sequence-specific DNA binding	18	GO:0052722//fatty acid in-chain hydroxylase activity	1	GO:0008233//peptidase activity	3	GO:0003682//chromatin binding	7
GO:0019901//protein kinase binding	12	GO:0005215//transporter activity	1	GO:0000156//phosphorelay response regulator activity	2	GO:0004715//non-membrane spanning protein tyrosine kinase activity	1	GO:0080116//glucuronoxylan glucuronosyltransferase activity	5	GO:0022891//substrate-specific transmembrane transporter activity	2
GO:0008234//cysteine-type peptidase activity	9	GO:0015171//amino acid transmembrane transporter activity	1	GO:0004316//3-oxoacyl-[acyl-carrier-protein] reductase (NADPH) activity	3	GO:0046983//protein dimerization activity	3	GO:0015416//organic phosphonate transmembrane-transporting ATPase activity	14	GO:0035091//phosphatidylinositol binding	5
GO:0008565//protein transporter activity	9	GO:0004683//calmodulin-dependent protein kinase activity	1	GO:0008568//microtubule-severing ATPase activity	4	GO:0042626//ATPase activity, coupled to transmembrane movement of substances	2	GO:0050660//flavin adenine dinucleotide binding	28	GO:0008081//phosphoric diester hydrolase activity	3
GO:0003723//RNA binding	14	GO:0015035//protein disulfide oxidoreductase activity	3	GO:0003682//chromatin binding	6	GO:0010329//auxin efflux transmembrane transporter activity	1	GO:0016829//lyase activity	15	GO:0003779//actin binding	15
GO:0042973//glucan endo-1,3-beta-D-glucosidase activity	3	GO:0003825//alpha,alpha-trehalose-phosphate synthase (UDP-forming) activity	2	GO:0016614//oxidoreductase activity, acting on CH-OH group of donors	3	GO:0004722//protein serine/threonine phosphatase activity	5	GO:0015020//glucuronosyltransferase activity	1	GO:0050662//coenzyme binding	5
GO:0097159//organic cyclic compound binding	11	GO:0004805//trehalose-phosphatase activity	2	GO:0016832//aldehyde-lyase activity	1	GO:0052689	1	GO:0047262//polygalacturonate 4-alpha-galacturonosyltransferase activity	7	GO:0008271//secondary active sulfate transmembrane transporter activity	2
GO:0005351//sugar:hydrogen symporter activity	3	GO:0047884//FAD diphosphatase activity	1	GO:0022891//substrate-specific transmembrane transporter activity	3	GO:0016298//lipase activity	2	GO:0008253//5'-nucleotidase activity	3	GO:0030551//cyclic nucleotide binding	3
GO:0017111//nucleoside-triphosphatase activity	3	GO:0004652//polynucleotide adenylyltransferase activity	2	GO:0003779//actin binding	5	GO:0003899//DNA-directed RNA polymerase activity	1	GO:0004871//signal transducer activity	13	GO:0008026//ATP-dependent helicase activity	1
GO:0015112//nitrate transmembrane transporter activity	2	GO:0003993//acid phosphatase activity	2	GO:0045552//dihydrokaempferol 4-reductase activity	6	GO:0016887//ATPase activity	1	GO:0042802//identical protein binding	20	GO:0004185//serine-type carboxypeptidase activity	5
GO:0004713//protein tyrosine kinase activity	9	GO:0003756//protein disulfide isomerase activity	1	GO:0050662//coenzyme binding	13	GO:0015297//antiporter activity	1	GO:0043565//sequence-specific DNA binding	12	GO:0008422//beta-glucosidase activity	6
GO:0008168//methyltransferase activity	7	GO:0016758//transferase activity, transferring hexosyl groups	2	GO:0008271//secondary active sulfate transmembrane transporter activity	4	GO:0015238//drug transmembrane transporter activity	1	GO:0000156//phosphorelay response regulator activity	7	GO:0016853//isomerase activity	2
GO:0003700//sequence-specific DNA binding transcription factor activity	27	GO:0005249//voltage-gated potassium channel activity	1	GO:0008026//ATP-dependent helicase activity	2	GO:0003906//DNA-(apurinic or apyrimidinic site) lyase activity	2	GO:0004316//3-oxoacyl-[acyl-carrier-protein] reductase (NADPH) activity	3	GO:0017057//6-phosphogluconolactonase activity	1
GO:0008289//lipid binding	4	GO:0051861//glycolipid binding	1	GO:0004185//serine-type carboxypeptidase activity	8	GO:0004712//protein serine/threonine/tyrosine kinase activity	1	GO:0008568//microtubule-severing ATPase activity	1	GO:0004364//glutathione transferase activity	1
GO:0008233//peptidase activity	6	GO:0017089//glycolipid transporter activity	1	GO:0008422//beta-glucosidase activity	3	GO:0008378//galactosyltransferase activity	1	GO:0003682//chromatin binding	12	GO:0005451//monovalent cation:hydrogen antiporter activity	5
GO:0003680//AT DNA binding	1	GO:0003743//translation initiation factor activity	2	GO:0016853//isomerase activity	1	GO:0016746//transferase activity, transferring acyl groups	3	GO:0004566//beta-glucuronidase activity	1	GO:0004697//protein kinase C activity	2
GO:0016844//strictosidine synthase activity	2	GO:0016165//lipoxygenase activity	3	GO:0004364//glutathione transferase activity	2	GO:0016762//xyloglucan:xyloglucosyl transferase activity	1	GO:0016614//oxidoreductase activity, acting on CH-OH group of donors	1	GO:0005215//transporter activity	7
GO:0080116//glucuronoxylan glucuronosyltransferase activity	1	GO:0008559//xenobiotic-transporting ATPase activity	2	GO:0005198//structural molecule activity	2	GO:0019139//cytokinin dehydrogenase activity	1	GO:0022891//substrate-specific transmembrane transporter activity	3	GO:0015171//amino acid transmembrane transporter activity	2
GO:0015416//organic phosphonate transmembrane-transporting ATPase activity	6	GO:0052659//inositol-1,3,4,5-tetrakisphosphate 5-phosphatase activity	1	GO:0005215//transporter activity	15	GO:0008762//UDP-N-acetylmuramate dehydrogenase activity	1	GO:0035091//phosphatidylinositol binding	17	GO:0004683//calmodulin-dependent protein kinase activity	15
GO:0050660//flavin adenine dinucleotide binding	8	GO:0052658//inositol-1,4,5-trisphosphate 5-phosphatase activity	1	GO:0015171//amino acid transmembrane transporter activity	4	GO:0005366//myo-inositol:hydrogen symporter activity	1	GO:0008081//phosphoric diester hydrolase activity	5	GO:0015035//protein disulfide oxidoreductase activity	5
GO:0016829//lyase activity	2	GO:0004518//nuclease activity	1	GO:0004683//calmodulin-dependent protein kinase activity	5	GO:0016709//oxidoreductase activity, acting on paired donors, with incorporation or reduction of molecular oxygen, NAD(P)H as one donor, and incorporation of one atom of oxygen	1	GO:0003779//actin binding	28	GO:0004805//trehalose-phosphatase activity	1
GO:0008812//choline dehydrogenase activity	3	GO:0030170//pyridoxal phosphate binding	2	GO:0015035//protein disulfide oxidoreductase activity	4	GO:0004693//cyclin-dependent protein kinase activity	1	GO:0050662//coenzyme binding	15	GO:0003993//acid phosphatase activity	10
GO:0015020//glucuronosyltransferase activity	1	GO:0016706//oxidoreductase activity, acting on paired donors, with incorporation or reduction of molecular oxygen, 2-oxoglutarate as one donor, and incorporation of one atom each of oxygen into both donors	1	GO:0004805//trehalose-phosphatase activity	1	GO:0050661//NADP binding	1	GO:0008271//secondary active sulfate transmembrane transporter activity	4	GO:0003756//protein disulfide isomerase activity	1
GO:0047262//polygalacturonate 4-alpha-galacturonosyltransferase activity	2	GO:0042803//protein homodimerization activity	3	GO:0003993//acid phosphatase activity	6	GO:0004499//N,N-dimethylaniline monooxygenase activity	1	GO:0030551//cyclic nucleotide binding	6	GO:0016758//transferase activity, transferring hexosyl groups	6
GO:0008253//5'-nucleotidase activity	1	GO:0016538//cyclin-dependent protein kinase regulator activity	1	GO:0033772	1	GO:0004161//dimethylallyltranstransferase activity	1	GO:0005242//inward rectifier potassium channel activity	2	GO:0005249//voltage-gated potassium channel activity	2
GO:0004871//signal transducer activity	12	GO:0003735//structural constituent of ribosome	1	GO:0016758//transferase activity, transferring hexosyl groups	11	GO:0051537//2 iron, 2 sulfur cluster binding	1	GO:0008026//ATP-dependent helicase activity	7	GO:0051861//glycolipid binding	2
GO:0042802//identical protein binding	5	GO:0003777//microtubule motor activity	8	GO:0003743//translation initiation factor activity	4	GO:0000976//transcription regulatory region sequence-specific DNA binding	2	GO:0004185//serine-type carboxypeptidase activity	12	GO:0017089//glycolipid transporter activity	2
GO:0043565//sequence-specific DNA binding	7	GO:0004252//serine-type endopeptidase activity	1	GO:0016165//lipoxygenase activity	10	GO:0015204//urea transmembrane transporter activity	2	GO:0008422//beta-glucosidase activity	11	GO:0003743//translation initiation factor activity	3
GO:0000156//phosphorelay response regulator activity	3	GO:0051015//actin filament binding	1	GO:0016621//cinnamoyl-CoA reductase activity	7	GO:0015175//neutral amino acid transmembrane transporter activity	1	GO:0016853//isomerase activity	7	GO:0016165//lipoxygenase activity	2
GO:0004316//3-oxoacyl-[acyl-carrier-protein] reductase (NADPH) activity	2	GO:0004476//mannose-6-phosphate isomerase activity	1	GO:0003854//3-beta-hydroxy-delta5-steroid dehydrogenase activity	3	GO:0015172//acidic amino acid transmembrane transporter activity	1	GO:0017057//6-phosphogluconolactonase activity	3	GO:0003854//3-beta-hydroxy-delta5-steroid dehydrogenase activity	1
GO:0008568//microtubule-severing ATPase activity	3	GO:0047220//galactosylxylosylprotein 3-beta-galactosyltransferase activity	1	GO:0008559//xenobiotic-transporting ATPase activity	5	GO:0008519//ammonium transmembrane transporter activity	2	GO:0004364//glutathione transferase activity	2	GO:0008195//phosphatidate phosphatase activity	2
GO:0003682//chromatin binding	6	GO:0015662//ATPase activity, coupled to transmembrane movement of ions, phosphorylative mechanism	2	GO:0030170//pyridoxal phosphate binding	15	GO:0047911	1	GO:0015095//magnesium ion transmembrane transporter activity	5	GO:0008559//xenobiotic-transporting ATPase activity	3
GO:0004566//beta-glucuronidase activity	2	GO:0019829//cation-transporting ATPase activity	2	GO:0004058//aromatic-L-amino-acid decarboxylase activity	1	GO:0016765//transferase activity, transferring alkyl or aryl (other than methyl) groups	1	GO:0033897//ribonuclease T2 activity	3	GO:0004518//nuclease activity	1
GO:0016614//oxidoreductase activity, acting on CH-OH group of donors	1	GO:0000287//magnesium ion binding	3	GO:0004066//asparagine synthase (glutamine-hydrolyzing) activity	3	GO:0008889//glycerophosphodiester phosphodiesterase activity	2	GO:0005451//monovalent cation:hydrogen antiporter activity	9	GO:0005094//Rho GDP-dissociation inhibitor activity	3
GO:0016832//aldehyde-lyase activity	1	GO:0004012//phospholipid-translocating ATPase activity	2	GO:0004575//sucrose alpha-glucosidase activity	3	GO:0016702//oxidoreductase activity, acting on single donors with incorporation of molecular oxygen, incorporation of two atoms of oxygen	3	GO:0005198//structural molecule activity	18	GO:0030170//pyridoxal phosphate binding	8
GO:0022891//substrate-specific transmembrane transporter activity	2	GO:0016874//ligase activity	4	GO:0051119//sugar transmembrane transporter activity	4	GO:0031176//endo-1,4-beta-xylanase activity	1	GO:0004697//protein kinase C activity	5	GO:0004066//asparagine synthase (glutamine-hydrolyzing) activity	1
GO:0035091//phosphatidylinositol binding	4	GO:0010427//abscisic acid binding	1	GO:0016706//oxidoreductase activity, acting on paired donors, with incorporation or reduction of molecular oxygen, 2-oxoglutarate as one donor, and incorporation of one atom each of oxygen into both donors	11	GO:0004180//carboxypeptidase activity	1	GO:0047216//inositol 3-alpha-galactosyltransferase activity	1	GO:0004575//sucrose alpha-glucosidase activity	5
GO:0008081//phosphoric diester hydrolase activity	3	GO:0003774//motor activity	1	GO:0008447//L-ascorbate oxidase activity	4	GO:0052641//benzoic acid glucosyltransferase activity	1	GO:0005215//transporter activity	32	GO:0051119//sugar transmembrane transporter activity	4
GO:0003779//actin binding	8	GO:0004190//aspartic-type endopeptidase activity	2	GO:0015103//inorganic anion transmembrane transporter activity	1	GO:0080046//quercetin 4'-O-glucosyltransferase activity	1	GO:0015171//amino acid transmembrane transporter activity	8	GO:0016706//oxidoreductase activity, acting on paired donors, with incorporation or reduction of molecular oxygen, 2-oxoglutarate as one donor, and incorporation of one atom each of oxygen into both donors	2
GO:0045552//dihydrokaempferol 4-reductase activity	4	GO:0016773//phosphotransferase activity, alcohol group as acceptor	1	GO:0042803//protein homodimerization activity	3	GO:0080002//UDP-glucose:4-aminobenzoate acylglucosyltransferase activity	1	GO:0004683//calmodulin-dependent protein kinase activity	19	GO:0008447//L-ascorbate oxidase activity	10
GO:0050662//coenzyme binding	10	GO:0008441//3'(2'),5'-bisphosphate nucleotidase activity	2	GO:0003735//structural constituent of ribosome	35	GO:0052640//salicylic acid glucosyltransferase (glucoside-forming) activity	1	GO:0015035//protein disulfide oxidoreductase activity	5	GO:0015103//inorganic anion transmembrane transporter activity	1
GO:0004445//inositol-polyphosphate 5-phosphatase activity	5	GO:0004441//inositol-1,4-bisphosphate 1-phosphatase activity	2	GO:0004252//serine-type endopeptidase activity	11	GO:0080044//quercetin 7-O-glucosyltransferase activity	2	GO:0003825//alpha,alpha-trehalose-phosphate synthase (UDP-forming) activity	4	GO:0042803//protein homodimerization activity	8
GO:0008271//secondary active sulfate transmembrane transporter activity	2	GO:0015189//L-lysine transmembrane transporter activity	1	GO:0004747//ribokinase activity	1	GO:0052639//salicylic acid glucosyltransferase (ester-forming) activity	1	GO:0004805//trehalose-phosphatase activity	5	GO:0003735//structural constituent of ribosome	2
GO:0030551//cyclic nucleotide binding	3	GO:0015181//arginine transmembrane transporter activity	1	GO:0008865//fructokinase activity	1	GO:0080072//spermidine:sinapoyl CoA N-acyltransferase activity	1	GO:0004652//polynucleotide adenylyltransferase activity	1	GO:0003777//microtubule motor activity	3
GO:0005242//inward rectifier potassium channel activity	2	GO:0015180//L-alanine transmembrane transporter activity	1	GO:0051015//actin filament binding	2	GO:0080074//spermidine:caffeoyl CoA N-acyltransferase activity	1	GO:0003993//acid phosphatase activity	18	GO:0004252//serine-type endopeptidase activity	11
GO:0004540//ribonuclease activity	2	GO:0005313//L-glutamate transmembrane transporter activity	1	GO:0047220//galactosylxylosylprotein 3-beta-galactosyltransferase activity	1	GO:0080073//spermidine:coumaroyl CoA N-acyltransferase activity	1	GO:0003756//protein disulfide isomerase activity	2	GO:0008865//fructokinase activity	2
GO:0008408//3'-5' exonuclease activity	1	GO:0015185//gamma-aminobutyric acid transmembrane transporter activity	1	GO:0005345//purine nucleobase transmembrane transporter activity	5	GO:0080075//spermidine:feruloyl CoA N-acyltransferase activity	1	GO:0016758//transferase activity, transferring hexosyl groups	8	GO:0051015//actin filament binding	5
GO:0008026//ATP-dependent helicase activity	6	GO:0003996//acyl-CoA ligase activity	1	GO:0015662//ATPase activity, coupled to transmembrane movement of ions, phosphorylative mechanism	1	GO:0046577//long-chain-alcohol oxidase activity	2	GO:0005249//voltage-gated potassium channel activity	4	GO:0004103//choline kinase activity	2
GO:0004185//serine-type carboxypeptidase activity	3	GO:0008094//DNA-dependent ATPase activity	2	GO:0019829//cation-transporting ATPase activity	3	GO:0052923	1	GO:0051861//glycolipid binding	3	GO:0004305//ethanolamine kinase activity	3
GO:0008422//beta-glucosidase activity	5	GO:0003684//damaged DNA binding	2	GO:0000287//magnesium ion binding	6	GO:0000010//trans-hexaprenyltranstransferase activity	1	GO:0017089//glycolipid transporter activity	3	GO:0047220//galactosylxylosylprotein 3-beta-galactosyltransferase activity	1
GO:0016853//isomerase activity	3	GO:0004565//beta-galactosidase activity	3	GO:0016874//ligase activity	2	GO:0050347//trans-octaprenyltranstransferase activity	1	GO:0003743//translation initiation factor activity	13	GO:0004806//triglyceride lipase activity	1
GO:0017057//6-phosphogluconolactonase activity	1	GO:0003910//DNA ligase (ATP) activity	1	GO:0009922//fatty acid elongase activity	2	GO:0004795//threonine synthase activity	1	GO:0016165//lipoxygenase activity	4	GO:0015662//ATPase activity, coupled to transmembrane movement of ions, phosphorylative mechanism	1
GO:0004364//glutathione transferase activity	3	GO:0016174//NAD(P)H oxidase activity	1	GO:0004190//aspartic-type endopeptidase activity	4	GO:0004739//pyruvate dehydrogenase (acetyl-transferring) activity	1	GO:0003854//3-beta-hydroxy-delta5-steroid dehydrogenase activity	2	GO:0019829//cation-transporting ATPase activity	1
GO:0015095//magnesium ion transmembrane transporter activity	4	GO:0004792//thiosulfate sulfurtransferase activity	1	GO:0010295//(+)-abscisic acid 8'-hydroxylase activity	1	GO:0050597	1	GO:0008195//phosphatidate phosphatase activity	7	GO:0000287//magnesium ion binding	6
GO:0033897//ribonuclease T2 activity	1	GO:0008308//voltage-gated anion channel activity	1	GO:0015299//solute:hydrogen antiporter activity	2	GO:0015145//monosaccharide transmembrane transporter activity	1	GO:0008559//xenobiotic-transporting ATPase activity	14	GO:0016874//ligase activity	6
GO:0042393//histone binding	3	GO:0003968//RNA-directed RNA polymerase activity	1	GO:0015189//L-lysine transmembrane transporter activity	2	GO:0015078//hydrogen ion transmembrane transporter activity	1	GO:0052658//inositol-1,4,5-trisphosphate 5-phosphatase activity	1	GO:0009922//fatty acid elongase activity	4
GO:0031491//nucleosome binding	2	GO:0004004//ATP-dependent RNA helicase activity	1	GO:0015181//arginine transmembrane transporter activity	2	GO:0071771//aldehyde decarbonylase activity	1	GO:0016290//palmitoyl-CoA hydrolase activity	1	GO:0003774//motor activity	7
GO:0005451//monovalent cation:hydrogen antiporter activity	1	GO:0050592	1	GO:0015180//L-alanine transmembrane transporter activity	1	GO:0050508//glucuronosyl-N-acetylglucosaminyl-proteoglycan 4-alpha-N-acetylglucosaminyltransferase activity	1	GO:0004518//nuclease activity	3	GO:0004190//aspartic-type endopeptidase activity	4
GO:0005198//structural molecule activity	1	GO:0047085	1	GO:0005313//L-glutamate transmembrane transporter activity	2	GO:0030795//jasmonate O-methyltransferase activity	1	GO:0005094//Rho GDP-dissociation inhibitor activity	5	GO:0010295//(+)-abscisic acid 8'-hydroxylase activity	2
GO:0004697//protein kinase C activity	2	GO:0030731//guanidinoacetate N-methyltransferase activity	1	GO:0015185//gamma-aminobutyric acid transmembrane transporter activity	1	GO:0003713//transcription coactivator activity	1	GO:0030170//pyridoxal phosphate binding	32	GO:0015299//solute:hydrogen antiporter activity	4
GO:0047216//inositol 3-alpha-galactosyltransferase activity	2	GO:0004197//cysteine-type endopeptidase activity	1	GO:0043167//ion binding	1	GO:0080146//L-cysteine desulfhydrase activity	1	GO:0004066//asparagine synthase (glutamine-hydrolyzing) activity	3	GO:0016773//phosphotransferase activity, alcohol group as acceptor	6
GO:0005215//transporter activity	13	GO:0008574//plus-end-directed microtubule motor activity	2	GO:0031072//heat shock protein binding	1	GO:0044540//L-cystine L-cysteine-lyase (deaminating)	1	GO:0004575//sucrose alpha-glucosidase activity	10	GO:0008441//3'(2'),5'-bisphosphate nucleotidase activity	1
GO:0015171//amino acid transmembrane transporter activity	4	GO:0016597//amino acid binding	4	GO:0051082//unfolded protein binding	8	GO:0004121//cystathionine beta-lyase activity	1	GO:0051119//sugar transmembrane transporter activity	6	GO:0004441//inositol-1,4-bisphosphate 1-phosphatase activity	1
GO:0004683//calmodulin-dependent protein kinase activity	5	GO:0003755//peptidyl-prolyl cis-trans isomerase activity	2	GO:0004565//beta-galactosidase activity	7	GO:0004123//cystathionine gamma-lyase activity	1	GO:0016706//oxidoreductase activity, acting on paired donors, with incorporation or reduction of molecular oxygen, 2-oxoglutarate as one donor, and incorporation of one atom each of oxygen into both donors	13	GO:0015189//L-lysine transmembrane transporter activity	2
GO:0015035//protein disulfide oxidoreductase activity	7	GO:0005528//FK506 binding	1	GO:0016747//transferase activity, transferring acyl groups other than amino-acyl groups	11	GO:0047395//glycerophosphoinositol glycerophosphodiesterase activity	1	GO:0008447//L-ascorbate oxidase activity	19	GO:0015181//arginine transmembrane transporter activity	2
GO:0003825//alpha,alpha-trehalose-phosphate synthase (UDP-forming) activity	7	GO:0043169//cation binding	1	GO:0016174//NAD(P)H oxidase activity	2	GO:0019843//rRNA binding	2	GO:0046873//metal ion transmembrane transporter activity	2	GO:0005313//L-glutamate transmembrane transporter activity	2
GO:0004805//trehalose-phosphatase activity	7	GO:0015079//potassium ion transmembrane transporter activity	1	GO:0015439//heme-transporting ATPase activity	1	GO:0035197//siRNA binding	1	GO:0015103//inorganic anion transmembrane transporter activity	5	GO:0043167//ion binding	1
GO:0047884//FAD diphosphatase activity	1	GO:0015140//malate transmembrane transporter activity	1	GO:0015411//taurine-transporting ATPase activity	2	GO:0016984//ribulose-bisphosphate carboxylase activity	1	GO:0042803//protein homodimerization activity	14	GO:0004565//beta-galactosidase activity	14
GO:0004652//polynucleotide adenylyltransferase activity	3	GO:0050072//m7G(5')pppN diphosphatase activity	1	GO:0046593//mandelonitrile lyase activity	6	GO:0003690//double-stranded DNA binding	1	GO:0003735//structural constituent of ribosome	7	GO:0016747//transferase activity, transferring acyl groups other than amino-acyl groups	1
GO:0003993//acid phosphatase activity	5	GO:0017153//sodium:dicarboxylate symporter activity	1	GO:0016711//flavonoid 3'-monooxygenase activity	3	GO:0003712//transcription cofactor activity	1	GO:0003777//microtubule motor activity	10	GO:0004849//uridine kinase activity	3
GO:0033772	2	GO:0003729//mRNA binding	1	GO:0052722//fatty acid in-chain hydroxylase activity	2	GO:0032549//ribonucleoside binding	1	GO:0004252//serine-type endopeptidase activity	19	GO:0008460//dTDP-glucose 4,6-dehydratase activity	3
GO:0003756//protein disulfide isomerase activity	3	GO:0004386//helicase activity	1	GO:0008460//dTDP-glucose 4,6-dehydratase activity	1	GO:0004129//cytochrome-c oxidase activity	2	GO:0004747//ribokinase activity	3	GO:0035251//UDP-glucosyltransferase activity	4
GO:0016758//transferase activity, transferring hexosyl groups	6	GO:0046983//protein dimerization activity	2	GO:0035251//UDP-glucosyltransferase activity	2	GO:0010294//abscisic acid glucosyltransferase activity	1	GO:0008865//fructokinase activity	7	GO:0004004//ATP-dependent RNA helicase activity	1
GO:0005249//voltage-gated potassium channel activity	3	GO:0010329//auxin efflux transmembrane transporter activity	1	GO:0050592	1	GO:0080043//quercetin 3-O-glucosyltransferase activity	1	GO:0051015//actin filament binding	12	GO:0050592	1
GO:0051861//glycolipid binding	1	GO:0008569//minus-end-directed microtubule motor activity	1	GO:0047085	1	GO:0047893//flavonol 3-O-glucosyltransferase activity	1	GO:0004103//choline kinase activity	2	GO:0047085	1
GO:0017089//glycolipid transporter activity	1	GO:0004722//protein serine/threonine phosphatase activity	1	GO:0005199//structural constituent of cell wall	3	GO:0004301//epoxide hydrolase activity	1	GO:0004305//ethanolamine kinase activity	3	GO:0005199//structural constituent of cell wall	4
GO:0003743//translation initiation factor activity	5	GO:0004221//ubiquitin thiolesterase activity	1	GO:0046592//polyamine oxidase activity	1	GO:0050321//tau-protein kinase activity	1	GO:0047220//galactosylxylosylprotein 3-beta-galactosyltransferase activity	5	GO:0046592//polyamine oxidase activity	2
GO:0016165//lipoxygenase activity	3	GO:0004707//MAP kinase activity	1	GO:0033612//receptor serine/threonine kinase binding	1	GO:0004144//diacylglycerol O-acyltransferase activity	1	GO:0005345//purine nucleobase transmembrane transporter activity	1	GO:0004197//cysteine-type endopeptidase activity	1
GO:0016621//cinnamoyl-CoA reductase activity	1	GO:0015408	2	GO:0004197//cysteine-type endopeptidase activity	1			GO:0004806//triglyceride lipase activity	6	GO:0016597//amino acid binding	1
GO:0003854//3-beta-hydroxy-delta5-steroid dehydrogenase activity	1	GO:0004571//mannosyl-oligosaccharide 1,2-alpha-mannosidase activity	2	GO:0016866//intramolecular transferase activity	1			GO:0015662//ATPase activity, coupled to transmembrane movement of ions, phosphorylative mechanism	3	GO:0044318	1
GO:0008195//phosphatidate phosphatase activity	6	GO:0008060//ARF GTPase activator activity	1	GO:0003755//peptidyl-prolyl cis-trans isomerase activity	3			GO:0019829//cation-transporting ATPase activity	6	GO:0008734//L-aspartate oxidase activity	1
GO:0008559//xenobiotic-transporting ATPase activity	12	GO:0004843//ubiquitin-specific protease activity	1	GO:0043169//cation binding	3			GO:0000287//magnesium ion binding	25	GO:0016866//intramolecular transferase activity	1
GO:0052659//inositol-1,3,4,5-tetrakisphosphate 5-phosphatase activity	3	GO:0004084//branched-chain-amino-acid transaminase activity	1	GO:0015079//potassium ion transmembrane transporter activity	7			GO:0004012//phospholipid-translocating ATPase activity	4	GO:0008466//glycogenin glucosyltransferase activity	4
GO:0052658//inositol-1,4,5-trisphosphate 5-phosphatase activity	3	GO:0016887//ATPase activity	1	GO:0003729//mRNA binding	1			GO:0016874//ligase activity	19	GO:0043169//cation binding	10
GO:0016290//palmitoyl-CoA hydrolase activity	1	GO:0008017//microtubule binding	2	GO:0008810//cellulase activity	1			GO:0009922//fatty acid elongase activity	4	GO:0015079//potassium ion transmembrane transporter activity	2
GO:0004518//nuclease activity	1	GO:0003724//RNA helicase activity	1	GO:0045330	5			GO:0003774//motor activity	10	GO:0051020//GTPase binding	2
GO:0005094//Rho GDP-dissociation inhibitor activity	2	GO:0047172//shikimate O-hydroxycinnamoyltransferase activity	1	GO:0004857//enzyme inhibitor activity	4			GO:0004190//aspartic-type endopeptidase activity	7	GO:0003729//mRNA binding	1
GO:0030170//pyridoxal phosphate binding	6	GO:0047205//quinate O-hydroxycinnamoyltransferase activity	1	GO:0004386//helicase activity	3			GO:0010295//(+)-abscisic acid 8'-hydroxylase activity	4	GO:0042409//caffeoyl-CoA O-methyltransferase activity	1
GO:0004837//tyrosine decarboxylase activity	1	GO:0047672	1	GO:0004715//non-membrane spanning protein tyrosine kinase activity	6			GO:0015299//solute:hydrogen antiporter activity	8	GO:0008810//cellulase activity	1
GO:0004058//aromatic-L-amino-acid decarboxylase activity	1	GO:0008121//ubiquinol-cytochrome-c reductase activity	1	GO:0016884//carbon-nitrogen ligase activity, with glutamine as amido-N-donor	1			GO:0016773//phosphotransferase activity, alcohol group as acceptor	12	GO:0045330	4
GO:0004066//asparagine synthase (glutamine-hydrolyzing) activity	4	GO:0009011//starch synthase activity	1	GO:0046983//protein dimerization activity	12			GO:0008441//3'(2'),5'-bisphosphate nucleotidase activity	1	GO:0004857//enzyme inhibitor activity	7
GO:0004575//sucrose alpha-glucosidase activity	1	GO:0030674//protein binding, bridging	1	GO:0008517//folic acid transporter activity	2			GO:0004441//inositol-1,4-bisphosphate 1-phosphatase activity	1	GO:0004715//non-membrane spanning protein tyrosine kinase activity	9
GO:0051119//sugar transmembrane transporter activity	3	GO:0015419//sulfate transmembrane-transporting ATPase activity	1	GO:0042626//ATPase activity, coupled to transmembrane movement of substances	6			GO:0004177//aminopeptidase activity	1	GO:0016884//carbon-nitrogen ligase activity, with glutamine as amido-N-donor	1
GO:0016706//oxidoreductase activity, acting on paired donors, with incorporation or reduction of molecular oxygen, 2-oxoglutarate as one donor, and incorporation of one atom each of oxygen into both donors	1	GO:0004712//protein serine/threonine/tyrosine kinase activity	1	GO:0010329//auxin efflux transmembrane transporter activity	6			GO:0008237//metallopeptidase activity	2	GO:0046983//protein dimerization activity	1
GO:0008447//L-ascorbate oxidase activity	5	GO:0008922//long-chain fatty acid [acyl-carrier-protein] ligase activity	1	GO:0015440//peptide-transporting ATPase activity	1			GO:0015189//L-lysine transmembrane transporter activity	5	GO:0042626//ATPase activity, coupled to transmembrane movement of substances	6
GO:0017076//purine nucleotide binding	1	GO:0004467//long-chain fatty acid-CoA ligase activity	1	GO:0004722//protein serine/threonine phosphatase activity	11			GO:0015181//arginine transmembrane transporter activity	5	GO:0010329//auxin efflux transmembrane transporter activity	2
GO:0046873//metal ion transmembrane transporter activity	3	GO:0050281//serine-glyoxylate transaminase activity	1	GO:0004221//ubiquitin thiolesterase activity	2			GO:0015180//L-alanine transmembrane transporter activity	1	GO:0004722//protein serine/threonine phosphatase activity	12
GO:0015103//inorganic anion transmembrane transporter activity	1	GO:0031625//ubiquitin protein ligase binding	1	GO:0052689	2			GO:0005313//L-glutamate transmembrane transporter activity	7	GO:0004221//ubiquitin thiolesterase activity	1
GO:0042803//protein homodimerization activity	5	GO:0019199//transmembrane receptor protein kinase activity	1	GO:0016298//lipase activity	4			GO:0015185//gamma-aminobutyric acid transmembrane transporter activity	1	GO:0016298//lipase activity	1
GO:0016538//cyclin-dependent protein kinase regulator activity	3	GO:0016746//transferase activity, transferring acyl groups	1	GO:0004707//MAP kinase activity	2			GO:0003996//acyl-CoA ligase activity	1	GO:0004707//MAP kinase activity	2
GO:0003735//structural constituent of ribosome	2	GO:0003843//1,3-beta-D-glucan synthase activity	2	GO:0004165//dodecenoyl-CoA delta-isomerase activity	1			GO:0043167//ion binding	4	GO:0003872//6-phosphofructokinase activity	1
GO:0003777//microtubule motor activity	11	GO:0005089//Rho guanyl-nucleotide exchange factor activity	1	GO:0046982//protein heterodimerization activity	6			GO:0003684//damaged DNA binding	1	GO:0008242//omega peptidase activity	1
GO:0004252//serine-type endopeptidase activity	9	GO:0008974//phosphoribulokinase activity	1	GO:0003899//DNA-directed RNA polymerase activity	2			GO:0031072//heat shock protein binding	3	GO:0046982//protein heterodimerization activity	4
GO:0004747//ribokinase activity	1	GO:0004519//endonuclease activity	1	GO:0004843//ubiquitin-specific protease activity	1			GO:0051082//unfolded protein binding	5	GO:0003899//DNA-directed RNA polymerase activity	3
GO:0008865//fructokinase activity	1	GO:0003725//double-stranded RNA binding	1	GO:0016887//ATPase activity	1			GO:0004565//beta-galactosidase activity	18	GO:0008060//ARF GTPase activator activity	2
GO:0051015//actin filament binding	3	GO:0016161//beta-amylase activity	1	GO:0004872//receptor activity	2			GO:0016747//transferase activity, transferring acyl groups other than amino-acyl groups	2	GO:0004843//ubiquitin-specific protease activity	1
GO:0004476//mannose-6-phosphate isomerase activity	2	GO:0017137//Rab GTPase binding	1	GO:0009672//auxin:hydrogen symporter activity	2			GO:0050506	3	GO:0016887//ATPase activity	2
GO:0004103//choline kinase activity	1	GO:0030742//GTP-dependent protein binding	1	GO:0008017//microtubule binding	4			GO:0050422	2	GO:0004872//receptor activity	1
GO:0004305//ethanolamine kinase activity	1	GO:0016779//nucleotidyltransferase activity	1	GO:0046923//ER retention sequence binding	1			GO:0050247	3	GO:0005097//Rab GTPase activator activity	2
GO:0047220//galactosylxylosylprotein 3-beta-galactosyltransferase activity	1	GO:0004034//aldose 1-epimerase activity	1	GO:0015297//antiporter activity	11			GO:0047077	3	GO:0009672//auxin:hydrogen symporter activity	2
GO:0005345//purine nucleobase transmembrane transporter activity	1			GO:0015238//drug transmembrane transporter activity	10			GO:0016719//carotene 7,8-desaturase activity	1	GO:0046923//ER retention sequence binding	1
GO:0004806//triglyceride lipase activity	5			GO:0047672	4			GO:0016166//phytoene dehydrogenase activity	1	GO:0015297//antiporter activity	11
GO:0015662//ATPase activity, coupled to transmembrane movement of ions, phosphorylative mechanism	3			GO:0003906//DNA-(apurinic or apyrimidinic site) lyase activity	3			GO:0016174//NAD(P)H oxidase activity	2	GO:0008728//GTP diphosphokinase activity	2
GO:0019829//cation-transporting ATPase activity	4			GO:0016671//oxidoreductase activity, acting on a sulfur group of donors, disulfide as acceptor	2			GO:0015439//heme-transporting ATPase activity	1	GO:0015238//drug transmembrane transporter activity	11
GO:0000287//magnesium ion binding	6			GO:0008146//sulfotransferase activity	2			GO:0015411//taurine-transporting ATPase activity	1	GO:0047172//shikimate O-hydroxycinnamoyltransferase activity	2
GO:0004012//phospholipid-translocating ATPase activity	4			GO:0008121//ubiquinol-cytochrome-c reductase activity	1			GO:0050378//UDP-glucuronate 4-epimerase activity	2	GO:0047205//quinate O-hydroxycinnamoyltransferase activity	2
GO:0016874//ligase activity	7			GO:0009011//starch synthase activity	1			GO:0004849//uridine kinase activity	4	GO:0047672	2
GO:0003865//3-oxo-5-alpha-steroid 4-dehydrogenase activity	3			GO:0008375//acetylglucosaminyltransferase activity	3			GO:0046715//borate transmembrane transporter activity	1	GO:0008146//sulfotransferase activity	3
GO:0019166//trans-2-enoyl-CoA reductase (NADPH) activity	3			GO:0030674//protein binding, bridging	1			GO:0008308//voltage-gated anion channel activity	4	GO:0016207//4-coumarate-CoA ligase activity	2
GO:0009922//fatty acid elongase activity	3			GO:0004712//protein serine/threonine/tyrosine kinase activity	2			GO:0008460//dTDP-glucose 4,6-dehydratase activity	4	GO:0008375//acetylglucosaminyltransferase activity	1
GO:0050343	2			GO:0051087//chaperone binding	2			GO:0035251//UDP-glucosyltransferase activity	5	GO:0030674//protein binding, bridging	4
GO:0010427//abscisic acid binding	1			GO:0016760//cellulose synthase (UDP-forming) activity	1			GO:0004004//ATP-dependent RNA helicase activity	1	GO:0004767//sphingomyelin phosphodiesterase activity	1
GO:0003774//motor activity	3			GO:0050590	2			GO:0050592	1	GO:0004712//protein serine/threonine/tyrosine kinase activity	5
GO:0004190//aspartic-type endopeptidase activity	5			GO:0045431//flavonol synthase activity	1			GO:0047085	1	GO:0080064//4,4-dimethyl-9beta,19-cyclopropylsterol-4alpha-methyl oxidase activity	2
GO:0010295//(+)-abscisic acid 8'-hydroxylase activity	1			GO:0008378//galactosyltransferase activity	3			GO:0005199//structural constituent of cell wall	8	GO:0004467//long-chain fatty acid-CoA ligase activity	1
GO:0015299//solute:hydrogen antiporter activity	1			GO:0008553//hydrogen-exporting ATPase activity, phosphorylative mechanism	6			GO:0046592//polyamine oxidase activity	2	GO:0016760//cellulose synthase (UDP-forming) activity	4
GO:0016773//phosphotransferase activity, alcohol group as acceptor	6			GO:0004838//L-tyrosine:2-oxoglutarate aminotransferase activity	1			GO:0004197//cysteine-type endopeptidase activity	2	GO:0045431//flavonol synthase activity	1
GO:0008441//3'(2'),5'-bisphosphate nucleotidase activity	2			GO:0033855	1			GO:0016597//amino acid binding	7	GO:0008378//galactosyltransferase activity	1
GO:0004441//inositol-1,4-bisphosphate 1-phosphatase activity	2			GO:0080130//L-phenylalanine:2-oxoglutarate aminotransferase activity	1			GO:0044318	2	GO:0008553//hydrogen-exporting ATPase activity, phosphorylative mechanism	6
GO:0004175//endopeptidase activity	2			GO:0008514//organic anion transmembrane transporter activity	1			GO:0008734//L-aspartate oxidase activity	2	GO:0004028//3-chloroallyl aldehyde dehydrogenase activity	1
GO:0004177//aminopeptidase activity	2			GO:0010181//FMN binding	1			GO:0016866//intramolecular transferase activity	3	GO:0004725//protein tyrosine phosphatase activity	2
GO:0008237//metallopeptidase activity	3			GO:0001758//retinal dehydrogenase activity	1			GO:0008466//glycogenin glucosyltransferase activity	8	GO:0008138//protein tyrosine/serine/threonine phosphatase activity	2
GO:0015189//L-lysine transmembrane transporter activity	2			GO:0022857//transmembrane transporter activity	3			GO:0047652//allantoate deiminase activity	1	GO:0004838//L-tyrosine:2-oxoglutarate aminotransferase activity	2
GO:0015181//arginine transmembrane transporter activity	2			GO:0031625//ubiquitin protein ligase binding	1			GO:0043169//cation binding	17	GO:0033855	2
GO:0015180//L-alanine transmembrane transporter activity	2			GO:0016791//phosphatase activity	1			GO:0015079//potassium ion transmembrane transporter activity	7	GO:0080130//L-phenylalanine:2-oxoglutarate aminotransferase activity	2
GO:0005313//L-glutamate transmembrane transporter activity	2			GO:0030410//nicotianamine synthase activity	3			GO:0070696//transmembrane receptor protein serine/threonine kinase binding	1	GO:0005100//Rho GTPase activator activity	3
GO:0015185//gamma-aminobutyric acid transmembrane transporter activity	1			GO:0016746//transferase activity, transferring acyl groups	8			GO:0051020//GTPase binding	2	GO:0010181//FMN binding	1
GO:0003996//acyl-CoA ligase activity	1			GO:0016762//xyloglucan:xyloglucosyl transferase activity	9			GO:0003729//mRNA binding	5	GO:0008194//UDP-glycosyltransferase activity	2
GO:0043167//ion binding	3			GO:0019139//cytokinin dehydrogenase activity	1			GO:0042409//caffeoyl-CoA O-methyltransferase activity	3	GO:0001758//retinal dehydrogenase activity	1
GO:0008094//DNA-dependent ATPase activity	2			GO:0008762//UDP-N-acetylmuramate dehydrogenase activity	6			GO:0008810//cellulase activity	5	GO:0046524//sucrose-phosphate synthase activity	4
GO:0003684//damaged DNA binding	2			GO:0005385//zinc ion transmembrane transporter activity	1			GO:0045330	12	GO:0016791//phosphatase activity	1
GO:0031072//heat shock protein binding	5			GO:0005375//copper ion transmembrane transporter activity	1			GO:0004857//enzyme inhibitor activity	13	GO:0004222//metalloendopeptidase activity	4
GO:0051082//unfolded protein binding	6			GO:0005267//potassium channel activity	1			GO:0004386//helicase activity	12	GO:0016762//xyloglucan:xyloglucosyl transferase activity	3
GO:0004565//beta-galactosidase activity	4			GO:0005089//Rho guanyl-nucleotide exchange factor activity	1			GO:0004715//non-membrane spanning protein tyrosine kinase activity	19	GO:0008762//UDP-N-acetylmuramate dehydrogenase activity	2
GO:0016747//transferase activity, transferring acyl groups other than amino-acyl groups	2			GO:0004519//endonuclease activity	3			GO:0016884//carbon-nitrogen ligase activity, with glutamine as amido-N-donor	1	GO:0003843//1,3-beta-D-glucan synthase activity	8
GO:0003910//DNA ligase (ATP) activity	2			GO:0005366//myo-inositol:hydrogen symporter activity	5			GO:0046983//protein dimerization activity	13	GO:0005089//Rho guanyl-nucleotide exchange factor activity	2
GO:0050506	2			GO:0080030//methyl indole-3-acetate esterase activity	2			GO:0042626//ATPase activity, coupled to transmembrane movement of substances	12	GO:0008324//cation transmembrane transporter activity	1
GO:0050422	2			GO:0050253//retinyl-palmitate esterase activity	2			GO:0010329//auxin efflux transmembrane transporter activity	4	GO:0005366//myo-inositol:hydrogen symporter activity	1
GO:0050247	2			GO:0080031//methyl salicylate esterase activity	2			GO:0015440//peptide-transporting ATPase activity	1	GO:0016709//oxidoreductase activity, acting on paired donors, with incorporation or reduction of molecular oxygen, NAD(P)H as one donor, and incorporation of one atom of oxygen	3
GO:0047077	1			GO:0080032//methyl jasmonate esterase activity	2			GO:0004722//protein serine/threonine phosphatase activity	31	GO:0017137//Rab GTPase binding	1
GO:0016719//carotene 7,8-desaturase activity	1			GO:0016709//oxidoreductase activity, acting on paired donors, with incorporation or reduction of molecular oxygen, NAD(P)H as one donor, and incorporation of one atom of oxygen	3			GO:0004221//ubiquitin thiolesterase activity	2	GO:0015369//calcium:hydrogen antiporter activity	1
GO:0016166//phytoene dehydrogenase activity	1			GO:0008395//steroid hydroxylase activity	1			GO:0016298//lipase activity	4	GO:0016891//endoribonuclease activity, producing 5'-phosphomonoesters	1
GO:0016174//NAD(P)H oxidase activity	4			GO:0045547//dehydrodolichyl diphosphate synthase activity	1			GO:0004707//MAP kinase activity	4	GO:0009678//hydrogen-translocating pyrophosphatase activity	1
GO:0015439//heme-transporting ATPase activity	1			GO:0004427//inorganic diphosphatase activity	2			GO:0008809//carnitine racemase activity	1	GO:0000155//phosphorelay sensor kinase activity	3
GO:0015411//taurine-transporting ATPase activity	2			GO:0015250//water channel activity	2			GO:0004165//dodecenoyl-CoA delta-isomerase activity	1	GO:0015250//water channel activity	1
GO:0050379//UDP-glucuronate 5'-epimerase activity	1			GO:0043424//protein histidine kinase binding	2			GO:0003872//6-phosphofructokinase activity	10	GO:0043424//protein histidine kinase binding	1
GO:0050378//UDP-glucuronate 4-epimerase activity	1			GO:0003978//UDP-glucose 4-epimerase activity	2			GO:0008242//omega peptidase activity	1	GO:0003978//UDP-glucose 4-epimerase activity	1
GO:0046593//mandelonitrile lyase activity	2			GO:0048038//quinone binding	3			GO:0003995//acyl-CoA dehydrogenase activity	2	GO:0016779//nucleotidyltransferase activity	1
GO:0004828//serine-tRNA ligase activity	3			GO:0016779//nucleotidyltransferase activity	1			GO:0015408	1	GO:0008353//RNA polymerase II carboxy-terminal domain kinase activity	1
GO:0004849//uridine kinase activity	3			GO:0004693//cyclin-dependent protein kinase activity	2			GO:0046982//protein heterodimerization activity	8	GO:0005275//amine transmembrane transporter activity	2
GO:0004792//thiosulfate sulfurtransferase activity	1			GO:0005275//amine transmembrane transporter activity	1			GO:0003899//DNA-directed RNA polymerase activity	4	GO:0005384//manganese ion transmembrane transporter activity	1
GO:0046715//borate transmembrane transporter activity	2			GO:0005384//manganese ion transmembrane transporter activity	1			GO:0008060//ARF GTPase activator activity	5	GO:0008444//CDP-diacylglycerol-glycerol-3-phosphate 3-phosphatidyltransferase activity	1
GO:0016711//flavonoid 3'-monooxygenase activity	1			GO:0003960//NADPH:quinone reductase activity	2			GO:0004676//3-phosphoinositide-dependent protein kinase activity	2	GO:0050661//NADP binding	4
GO:0052722//fatty acid in-chain hydroxylase activity	1			GO:0050661//NADP binding	2			GO:0070300//phosphatidic acid binding	4	GO:0004499//N,N-dimethylaniline monooxygenase activity	1
GO:0008308//voltage-gated anion channel activity	2			GO:0004499//N,N-dimethylaniline monooxygenase activity	1			GO:0004843//ubiquitin-specific protease activity	2	GO:0050897//cobalt ion binding	1
GO:0003968//RNA-directed RNA polymerase activity	3			GO:0050897//cobalt ion binding	6			GO:0016887//ATPase activity	12	GO:0080132//fatty acid alpha-hydroxylase activity	3
GO:0008460//dTDP-glucose 4,6-dehydratase activity	1			GO:0004161//dimethylallyltranstransferase activity	1			GO:0004872//receptor activity	3	GO:0046424//ferulate 5-hydroxylase activity	2
GO:0050377//UDP-glucose 4,6-dehydratase activity	1			GO:0051537//2 iron, 2 sulfur cluster binding	1			GO:0005097//Rab GTPase activator activity	4	GO:0015204//urea transmembrane transporter activity	2
GO:0008831//dTDP-4-dehydrorhamnose reductase activity	1			GO:0000976//transcription regulatory region sequence-specific DNA binding	4			GO:0009672//auxin:hydrogen symporter activity	3	GO:0015446//arsenite-transmembrane transporting ATPase activity	1
GO:0010280//UDP-L-rhamnose synthase activity	1			GO:0004034//aldose 1-epimerase activity	3			GO:0035252//UDP-xylosyltransferase activity	3	GO:0004340//glucokinase activity	2
GO:0035251//UDP-glucosyltransferase activity	1			GO:0080132//fatty acid alpha-hydroxylase activity	1			GO:0008017//microtubule binding	5	GO:0004435//phosphatidylinositol phospholipase C activity	1
GO:0004004//ATP-dependent RNA helicase activity	1			GO:0046424//ferulate 5-hydroxylase activity	3			GO:0046923//ER retention sequence binding	2	GO:0016985//mannan endo-1,4-beta-mannosidase activity	2
GO:0050592	2			GO:0015204//urea transmembrane transporter activity	3			GO:0003724//RNA helicase activity	1	GO:0008519//ammonium transmembrane transporter activity	2
GO:0047085	2			GO:0016767//geranylgeranyl-diphosphate geranylgeranyltransferase activity	1			GO:0015297//antiporter activity	20	GO:0015326//cationic amino acid transmembrane transporter activity	3
GO:0005199//structural constituent of cell wall	1			GO:0016985//mannan endo-1,4-beta-mannosidase activity	3			GO:0008728//GTP diphosphokinase activity	3	GO:0047911	1
GO:0046592//polyamine oxidase activity	2			GO:0015144//carbohydrate transmembrane transporter activity	2			GO:0015238//drug transmembrane transporter activity	20	GO:0015198//oligopeptide transporter activity	4
GO:0030731//guanidinoacetate N-methyltransferase activity	1			GO:0015211//purine nucleoside transmembrane transporter activity	3			GO:0047172//shikimate O-hydroxycinnamoyltransferase activity	2	GO:0005354//galactose transmembrane transporter activity	1
GO:0033612//receptor serine/threonine kinase binding	1			GO:0050468	3			GO:0047205//quinate O-hydroxycinnamoyltransferase activity	2	GO:0003885//D-arabinono-1,4-lactone oxidase activity	2
GO:0004197//cysteine-type endopeptidase activity	1			GO:0015175//neutral amino acid transmembrane transporter activity	5			GO:0047672	5	GO:0050105//L-gulonolactone oxidase activity	2
GO:0008574//plus-end-directed microtubule motor activity	3			GO:0015172//acidic amino acid transmembrane transporter activity	5			GO:0008146//sulfotransferase activity	3	GO:0004527//exonuclease activity	1
GO:0016597//amino acid binding	8			GO:0045309//protein phosphorylated amino acid binding	1			GO:0016207//4-coumarate-CoA ligase activity	2	GO:0004067//asparaginase activity	1
GO:0044318	2			GO:0008519//ammonium transmembrane transporter activity	3			GO:0008121//ubiquinol-cytochrome-c reductase activity	3	GO:0047389//glycerophosphocholine phosphodiesterase activity	2
GO:0008734//L-aspartate oxidase activity	2			GO:0015326//cationic amino acid transmembrane transporter activity	1			GO:0009011//starch synthase activity	1	GO:0008889//glycerophosphodiester phosphodiesterase activity	4
GO:0016866//intramolecular transferase activity	2			GO:0004523//ribonuclease H activity	2			GO:0008375//acetylglucosaminyltransferase activity	5	GO:0016702//oxidoreductase activity, acting on single donors with incorporation of molecular oxygen, incorporation of two atoms of oxygen	1
GO:0008466//glycogenin glucosyltransferase activity	1			GO:0047911	1			GO:0030674//protein binding, bridging	5	GO:0008236//serine-type peptidase activity	1
GO:0047652//allantoate deiminase activity	1			GO:0016765//transferase activity, transferring alkyl or aryl (other than methyl) groups	2			GO:0015419//sulfate transmembrane-transporting ATPase activity	1	GO:0071614//linoleic acid epoxygenase activity	1
GO:0003755//peptidyl-prolyl cis-trans isomerase activity	5			GO:0015137//citrate transmembrane transporter activity	1			GO:0004767//sphingomyelin phosphodiesterase activity	2	GO:0004392//heme oxygenase (decyclizing) activity	1
GO:0005528//FK506 binding	4			GO:0015198//oligopeptide transporter activity	8			GO:0004712//protein serine/threonine/tyrosine kinase activity	15	GO:0004366//glycerol-3-phosphate O-acyltransferase activity	1
GO:0043169//cation binding	5			GO:0005354//galactose transmembrane transporter activity	3			GO:0080064//4,4-dimethyl-9beta,19-cyclopropylsterol-4alpha-methyl oxidase activity	2	GO:0016720//delta12-fatty acid dehydrogenase activity	2
GO:0015079//potassium ion transmembrane transporter activity	6			GO:0016410//N-acyltransferase activity	1			GO:0004467//long-chain fatty acid-CoA ligase activity	3	GO:0042389//omega-3 fatty acid desaturase activity	1
GO:0070696//transmembrane receptor protein serine/threonine kinase binding	1			GO:0003885//D-arabinono-1,4-lactone oxidase activity	2			GO:0051087//chaperone binding	1	GO:0016717//oxidoreductase activity, acting on paired donors, with oxidation of a pair of donors resulting in the reduction of molecular oxygen to two molecules of water	2
GO:0051020//GTPase binding	1			GO:0050105//L-gulonolactone oxidase activity	2			GO:0004594//pantothenate kinase activity	1	GO:0004629//phospholipase C activity	1
GO:0015140//malate transmembrane transporter activity	1			GO:0004527//exonuclease activity	2			GO:0016760//cellulose synthase (UDP-forming) activity	8	GO:0015114//phosphate ion transmembrane transporter activity	1
GO:0050072//m7G(5')pppN diphosphatase activity	1			GO:0004067//asparaginase activity	1			GO:0045431//flavonol synthase activity	4	GO:0051903//S-(hydroxymethyl)glutathione dehydrogenase activity	1
GO:0017153//sodium:dicarboxylate symporter activity	1			GO:0047389//glycerophosphocholine phosphodiesterase activity	2			GO:0005452//inorganic anion exchanger activity	1	GO:0050113//inositol oxygenase activity	1
GO:0003729//mRNA binding	1			GO:0008889//glycerophosphodiester phosphodiesterase activity	7			GO:0008378//galactosyltransferase activity	2	GO:0004506//squalene monooxygenase activity	1
GO:0042409//caffeoyl-CoA O-methyltransferase activity	2			GO:0003939//L-iditol 2-dehydrogenase activity	1			GO:0008553//hydrogen-exporting ATPase activity, phosphorylative mechanism	11	GO:0004350//glutamate-5-semialdehyde dehydrogenase activity	3
GO:0008810//cellulase activity	1			GO:0016702//oxidoreductase activity, acting on single donors with incorporation of molecular oxygen, incorporation of two atoms of oxygen	9			GO:0004028//3-chloroallyl aldehyde dehydrogenase activity	4	GO:0004349//glutamate 5-kinase activity	3
GO:0045330	1			GO:0004867//serine-type endopeptidase inhibitor activity	2			GO:0004725//protein tyrosine phosphatase activity	2	GO:0005381//iron ion transmembrane transporter activity	1
GO:0004857//enzyme inhibitor activity	1			GO:0047372//acylglycerol lipase activity	1			GO:0008138//protein tyrosine/serine/threonine phosphatase activity	2	GO:0016820//hydrolase activity, acting on acid anhydrides, catalyzing transmembrane movement of substances	1
GO:0004386//helicase activity	4			GO:0008236//serine-type peptidase activity	1			GO:0004838//L-tyrosine:2-oxoglutarate aminotransferase activity	2	GO:0010279//indole-3-acetic acid amido synthetase activity	2
GO:0004715//non-membrane spanning protein tyrosine kinase activity	5			GO:0071614//linoleic acid epoxygenase activity	1			GO:0033855	2	GO:0048040//UDP-glucuronate decarboxylase activity	5
GO:0016884//carbon-nitrogen ligase activity, with glutamine as amido-N-donor	1			GO:0004392//heme oxygenase (decyclizing) activity	1			GO:0080130//L-phenylalanine:2-oxoglutarate aminotransferase activity	7	GO:0015145//monosaccharide transmembrane transporter activity	1
GO:0004040//amidase activity	1			GO:0004366//glycerol-3-phosphate O-acyltransferase activity	1			GO:0005100//Rho GTPase activator activity	4	GO:0004568//chitinase activity	2
GO:0043864//indoleacetamide hydrolase activity	1			GO:0044212//transcription regulatory region DNA binding	1			GO:0008514//organic anion transmembrane transporter activity	3	GO:0016616//oxidoreductase activity, acting on the CH-OH group of donors, NAD or NADP as acceptor	1
GO:0046983//protein dimerization activity	8			GO:0050616	3			GO:0052854//medium-chain-(S)-2-hydroxy-acid oxidase activity	1	GO:0015078//hydrogen ion transmembrane transporter activity	1
GO:0008517//folic acid transporter activity	3			GO:0031176//endo-1,4-beta-xylanase activity	1			GO:0052852//very-long-chain-(S)-2-hydroxy-acid oxidase activity	1	GO:0042936//dipeptide transporter activity	2
GO:0042626//ATPase activity, coupled to transmembrane movement of substances	8			GO:0004180//carboxypeptidase activity	1			GO:0052853//long-chain-(S)-2-hydroxy-long-chain-acid oxidase activity	1	GO:0008794//arsenate reductase (glutaredoxin) activity	1
GO:0010329//auxin efflux transmembrane transporter activity	7			GO:0052641//benzoic acid glucosyltransferase activity	1			GO:0010181//FMN binding	4	GO:0004142//diacylglycerol cholinephosphotransferase activity	1
GO:0015440//peptide-transporting ATPase activity	2			GO:0080046//quercetin 4'-O-glucosyltransferase activity	1			GO:0008194//UDP-glycosyltransferase activity	2	GO:0050508//glucuronosyl-N-acetylglucosaminyl-proteoglycan 4-alpha-N-acetylglucosaminyltransferase activity	2
GO:0003918//DNA topoisomerase (ATP-hydrolyzing) activity	3			GO:0080002//UDP-glucose:4-aminobenzoate acylglucosyltransferase activity	1			GO:0001758//retinal dehydrogenase activity	3	GO:0030795//jasmonate O-methyltransferase activity	2
GO:0008569//minus-end-directed microtubule motor activity	2			GO:0052640//salicylic acid glucosyltransferase (glucoside-forming) activity	1			GO:0050291//sphingosine N-acyltransferase activity	2	GO:0008137//NADH dehydrogenase (ubiquinone) activity	4
GO:0004722//protein serine/threonine phosphatase activity	13			GO:0080044//quercetin 7-O-glucosyltransferase activity	2			GO:0047364//desulfoglucosinolate sulfotransferase activity	1	GO:0005247//voltage-gated chloride channel activity	3
GO:0004221//ubiquitin thiolesterase activity	3			GO:0052639//salicylic acid glucosyltransferase (ester-forming) activity	1			GO:0009916//alternative oxidase activity	1	GO:0050529	1
GO:0052689	1			GO:0016720//delta12-fatty acid dehydrogenase activity	1			GO:0046524//sucrose-phosphate synthase activity	6	GO:0047209//coniferyl-alcohol glucosyltransferase activity	1
GO:0016298//lipase activity	3			GO:0042389//omega-3 fatty acid desaturase activity	1			GO:0004675//transmembrane receptor protein serine/threonine kinase activity	1	GO:0030775//glucuronoxylan 4-O-methyltransferase activity	1
GO:0004707//MAP kinase activity	4			GO:0016717//oxidoreductase activity, acting on paired donors, with oxidation of a pair of donors resulting in the reduction of molecular oxygen to two molecules of water	2			GO:0031625//ubiquitin protein ligase binding	1	GO:0005546//phosphatidylinositol-4,5-bisphosphate binding	1
GO:0008809//carnitine racemase activity	1			GO:0030060//L-malate dehydrogenase activity	2			GO:0016791//phosphatase activity	4	GO:0004630//phospholipase D activity	5
GO:0004165//dodecenoyl-CoA delta-isomerase activity	1			GO:0080072//spermidine:sinapoyl CoA N-acyltransferase activity	1			GO:0004222//metalloendopeptidase activity	9	GO:0070290//NAPE-specific phospholipase D activity	5
GO:0003872//6-phosphofructokinase activity	1			GO:0080074//spermidine:caffeoyl CoA N-acyltransferase activity	1			GO:0016746//transferase activity, transferring acyl groups	4	GO:0003883//CTP synthase activity	1
GO:0008242//omega peptidase activity	1			GO:0080073//spermidine:coumaroyl CoA N-acyltransferase activity	1			GO:0016762//xyloglucan:xyloglucosyl transferase activity	7	GO:0050373//UDP-arabinose 4-epimerase activity	1
GO:0003997//acyl-CoA oxidase activity	1			GO:0080075//spermidine:feruloyl CoA N-acyltransferase activity	1			GO:0019139//cytokinin dehydrogenase activity	3	GO:0016905//myosin heavy chain kinase activity	1
GO:0003995//acyl-CoA dehydrogenase activity	1			GO:0046577//long-chain-alcohol oxidase activity	3			GO:0008762//UDP-N-acetylmuramate dehydrogenase activity	7	GO:0005355//glucose transmembrane transporter activity	1
GO:0015408	5			GO:0004629//phospholipase C activity	1			GO:0005375//copper ion transmembrane transporter activity	1	GO:0015148//D-xylose transmembrane transporter activity	1
GO:0046982//protein heterodimerization activity	2			GO:0015114//phosphate ion transmembrane transporter activity	3			GO:0003843//1,3-beta-D-glucan synthase activity	15	GO:0015575//mannitol transmembrane transporter activity	1
GO:0004571//mannosyl-oligosaccharide 1,2-alpha-mannosidase activity	2			GO:0051903//S-(hydroxymethyl)glutathione dehydrogenase activity	1			GO:0008080//N-acetyltransferase activity	1	GO:0015168//glycerol transmembrane transporter activity	1
GO:0003899//DNA-directed RNA polymerase activity	2			GO:0008107//galactoside 2-alpha-L-fucosyltransferase activity	2			GO:0005267//potassium channel activity	1	GO:0005365//myo-inositol transmembrane transporter activity	1
GO:0001053//plastid sigma factor activity	2			GO:0052923	1			GO:0005089//Rho guanyl-nucleotide exchange factor activity	4	GO:0015576//sorbitol transmembrane transporter activity	1
GO:0008060//ARF GTPase activator activity	1			GO:0000010//trans-hexaprenyltranstransferase activity	1			GO:0004634//phosphopyruvate hydratase activity	2	GO:0015591//D-ribose transmembrane transporter activity	1
GO:0004676//3-phosphoinositide-dependent protein kinase activity	1			GO:0050347//trans-octaprenyltranstransferase activity	1			GO:0004519//endonuclease activity	2	GO:0008453//alanine-glyoxylate transaminase activity	1
GO:0070300//phosphatidic acid binding	1			GO:0050113//inositol oxygenase activity	1			GO:0003725//double-stranded RNA binding	2	GO:0051287//NAD binding	4
GO:0004843//ubiquitin-specific protease activity	2			GO:0004506//squalene monooxygenase activity	3			GO:0008324//cation transmembrane transporter activity	1	GO:0052692//raffinose alpha-galactosidase activity	2
GO:0004047//aminomethyltransferase activity	2			GO:0004350//glutamate-5-semialdehyde dehydrogenase activity	3			GO:0005366//myo-inositol:hydrogen symporter activity	1	GO:0032549//ribonucleoside binding	3
GO:0004084//branched-chain-amino-acid transaminase activity	2			GO:0004349//glutamate 5-kinase activity	3			GO:0080030//methyl indole-3-acetate esterase activity	2	GO:0004620//phospholipase activity	1
GO:0019903//protein phosphatase binding	1			GO:0052731//phosphocholine phosphatase activity	3			GO:0050253//retinyl-palmitate esterase activity	2	GO:0000014//single-stranded DNA specific endodeoxyribonuclease activity	1
GO:0016887//ATPase activity	5			GO:0052732//phosphoethanolamine phosphatase activity	3			GO:0080031//methyl salicylate esterase activity	2	GO:0043765//T/G mismatch-specific endonuclease activity	1
GO:0004872//receptor activity	3			GO:0004795//threonine synthase activity	1			GO:0080032//methyl jasmonate esterase activity	2	GO:0046961//proton-transporting ATPase activity, rotational mechanism	1
GO:0005097//Rab GTPase activator activity	2			GO:0016682//oxidoreductase activity, acting on diphenols and related substances as donors, oxygen as acceptor	1			GO:0016709//oxidoreductase activity, acting on paired donors, with incorporation or reduction of molecular oxygen, NAD(P)H as one donor, and incorporation of one atom of oxygen	4	GO:0046933//hydrogen ion transporting ATP synthase activity, rotational mechanism	1
GO:0016630//protochlorophyllide reductase activity	1			GO:0008898//homocysteine S-methyltransferase activity	2			GO:0008395//steroid hydroxylase activity	1	GO:0015086//cadmium ion transmembrane transporter activity	1
GO:0009672//auxin:hydrogen symporter activity	1			GO:0015088//copper uptake transmembrane transporter activity	1			GO:0017137//Rab GTPase binding	2	GO:0016296//palmitoyl-[acyl-carrier-protein] hydrolase activity	1
GO:0035252//UDP-xylosyltransferase activity	2			GO:0005381//iron ion transmembrane transporter activity	2			GO:0030742//GTP-dependent protein binding	1	GO:0004320//oleoyl-[acyl-carrier-protein] hydrolase activity	1
GO:0008017//microtubule binding	5			GO:0016462//pyrophosphatase activity	2			GO:0004525//ribonuclease III activity	1	GO:0016295//myristoyl-[acyl-carrier-protein] hydrolase activity	1
GO:0046923//ER retention sequence binding	1			GO:0009674//potassium:sodium symporter activity	1			GO:0015369//calcium:hydrogen antiporter activity	1	GO:0003979//UDP-glucose 6-dehydrogenase activity	1
GO:0003724//RNA helicase activity	2			GO:0004739//pyruvate dehydrogenase (acetyl-transferring) activity	1			GO:0016891//endoribonuclease activity, producing 5'-phosphomonoesters	2	GO:0051539//4 iron, 4 sulfur cluster binding	1
GO:0015297//antiporter activity	5			GO:0016820//hydrolase activity, acting on acid anhydrides, catalyzing transmembrane movement of substances	2			GO:0004703//G-protein coupled receptor kinase activity	1	GO:0030572//phosphatidyltransferase activity	1
GO:0008728//GTP diphosphokinase activity	2			GO:0003887//DNA-directed DNA polymerase activity	1			GO:0004427//inorganic diphosphatase activity	5	GO:0019904//protein domain specific binding	2
GO:0015238//drug transmembrane transporter activity	5			GO:0003896//DNA primase activity	1			GO:0009678//hydrogen-translocating pyrophosphatase activity	5	GO:0016297//acyl-[acyl-carrier-protein] hydrolase activity	1
GO:0047172//shikimate O-hydroxycinnamoyltransferase activity	1			GO:0008825//cyclopropane-fatty-acyl-phospholipid synthase activity	2			GO:0000155//phosphorelay sensor kinase activity	6	GO:0004561//alpha-N-acetylglucosaminidase activity	1
GO:0047205//quinate O-hydroxycinnamoyltransferase activity	1			GO:0010279//indole-3-acetic acid amido synthetase activity	2			GO:0015250//water channel activity	5	GO:0004089//carbonate dehydratase activity	4
GO:0047672	2			GO:0048040//UDP-glucuronate decarboxylase activity	2			GO:0043424//protein histidine kinase binding	2	GO:0008536//Ran GTPase binding	1
GO:0003906//DNA-(apurinic or apyrimidinic site) lyase activity	1			GO:0050597	2			GO:0018024//histone-lysine N-methyltransferase activity	1	GO:0004708//MAP kinase kinase activity	1
GO:0019104//DNA N-glycosylase activity	1			GO:0015145//monosaccharide transmembrane transporter activity	1			GO:0003978//UDP-glucose 4-epimerase activity	3	GO:0052716//hydroquinone:oxygen oxidoreductase activity	8
GO:0016671//oxidoreductase activity, acting on a sulfur group of donors, disulfide as acceptor	3			GO:0004568//chitinase activity	2			GO:0048038//quinone binding	2	GO:0042285//xylosyltransferase activity	2
GO:0008146//sulfotransferase activity	1			GO:0015450//P-P-bond-hydrolysis-driven protein transmembrane transporter activity	3			GO:0016779//nucleotidyltransferase activity	2	GO:0005086//ARF guanyl-nucleotide exchange factor activity	9
GO:0016207//4-coumarate-CoA ligase activity	1			GO:0016655//oxidoreductase activity, acting on NAD(P)H, quinone or similar compound as acceptor	1			GO:0000049//tRNA binding	3	GO:0047006//17-alpha,20-alpha-dihydroxypregn-4-en-3-one dehydrogenase activity	1
GO:0008121//ubiquinol-cytochrome-c reductase activity	1			GO:0016616//oxidoreductase activity, acting on the CH-OH group of donors, NAD or NADP as acceptor	2			GO:0008353//RNA polymerase II carboxy-terminal domain kinase activity	5	GO:0016308//1-phosphatidylinositol-4-phosphate 5-kinase activity	5
GO:0009011//starch synthase activity	2			GO:0003849//3-deoxy-7-phosphoheptulonate synthase activity	1			GO:0004693//cyclin-dependent protein kinase activity	1	GO:0005388//calcium-transporting ATPase activity	5
GO:0008375//acetylglucosaminyltransferase activity	1			GO:0015078//hydrogen ion transmembrane transporter activity	4			GO:0005275//amine transmembrane transporter activity	3	GO:0030414//peptidase inhibitor activity	1
GO:0000215//tRNA 2'-phosphotransferase activity	1			GO:0015232//heme transporter activity	2			GO:0005384//manganese ion transmembrane transporter activity	3	GO:0005216//ion channel activity	2
GO:0030674//protein binding, bridging	1			GO:0042936//dipeptide transporter activity	3			GO:0008444//CDP-diacylglycerol-glycerol-3-phosphate 3-phosphatidyltransferase activity	3	GO:0047334//diphosphate-fructose-6-phosphate 1-phosphotransferase activity	1
GO:0016881//acid-amino acid ligase activity	1			GO:0071771//aldehyde decarbonylase activity	2			GO:0050661//NADP binding	13	GO:0047434//indolepyruvate decarboxylase activity	1
GO:0003867//4-aminobutyrate transaminase activity	1			GO:0008047//enzyme activator activity	1			GO:0004499//N,N-dimethylaniline monooxygenase activity	2	GO:0009671//nitrate:hydrogen symporter activity	1
GO:0015419//sulfate transmembrane-transporting ATPase activity	2			GO:0008794//arsenate reductase (glutaredoxin) activity	2			GO:0050897//cobalt ion binding	16	GO:0004812//aminoacyl-tRNA ligase activity	1
GO:0004767//sphingomyelin phosphodiesterase activity	1			GO:0004142//diacylglycerol cholinephosphotransferase activity	1			GO:0051537//2 iron, 2 sulfur cluster binding	3	GO:0005093//Rab GDP-dissociation inhibitor activity	3
GO:0004712//protein serine/threonine/tyrosine kinase activity	2			GO:0050508//glucuronosyl-N-acetylglucosaminyl-proteoglycan 4-alpha-N-acetylglucosaminyltransferase activity	1			GO:0019156//isoamylase activity	1	GO:0030797	1
GO:0080064//4,4-dimethyl-9beta,19-cyclopropylsterol-4alpha-methyl oxidase activity	2			GO:0031386//protein tag	1			GO:0004556//alpha-amylase activity	1	GO:0008506//sucrose:hydrogen symporter activity	1
GO:0008922//long-chain fatty acid [acyl-carrier-protein] ligase activity	1			GO:0015105//arsenite transmembrane transporter activity	1			GO:0004034//aldose 1-epimerase activity	2	GO:0050306	2
GO:0004467//long-chain fatty acid-CoA ligase activity	1			GO:0080138//borate uptake transmembrane transporter activity	1			GO:0000224//peptide-N4-(N-acetyl-beta-glucosaminyl)asparagine amidase activity	1	GO:0051669	2
GO:0050281//serine-glyoxylate transaminase activity	1			GO:0030795//jasmonate O-methyltransferase activity	1			GO:0080132//fatty acid alpha-hydroxylase activity	3	GO:0030976//thiamine pyrophosphate binding	2
GO:0004303//estradiol 17-beta-dehydrogenase activity	1			GO:0008137//NADH dehydrogenase (ubiquinone) activity	9			GO:0046424//ferulate 5-hydroxylase activity	2	GO:0004737//pyruvate decarboxylase activity	2
GO:0051087//chaperone binding	1			GO:0003713//transcription coactivator activity	1			GO:0015204//urea transmembrane transporter activity	2	GO:0004845//uracil phosphoribosyltransferase activity	2
GO:0005234//extracellular-glutamate-gated ion channel activity	1			GO:0005247//voltage-gated chloride channel activity	2			GO:0015446//arsenite-transmembrane transporting ATPase activity	3	GO:0034480	2
GO:0004970//ionotropic glutamate receptor activity	1			GO:0080146//L-cysteine desulfhydrase activity	1			GO:0004340//glucokinase activity	6	GO:0052642//lysophosphatidic acid phosphatase activity	1
GO:0005217//intracellular ligand-gated ion channel activity	1			GO:0044540//L-cystine L-cysteine-lyase (deaminating)	1			GO:0004435//phosphatidylinositol phospholipase C activity	2	GO:0004614//phosphoglucomutase activity	1
GO:0004965//G-protein coupled GABA receptor activity	1			GO:0004121//cystathionine beta-lyase activity	1			GO:0016985//mannan endo-1,4-beta-mannosidase activity	4	GO:0004022//alcohol dehydrogenase (NAD) activity	1
GO:0004594//pantothenate kinase activity	1			GO:0004123//cystathionine gamma-lyase activity	1			GO:0015144//carbohydrate transmembrane transporter activity	1	GO:0004321//fatty-acyl-CoA synthase activity	2
GO:0016760//cellulose synthase (UDP-forming) activity	1			GO:0050529	1			GO:0015175//neutral amino acid transmembrane transporter activity	2	GO:0051749//indole acetic acid carboxyl methyltransferase activity	2
GO:0050590	1			GO:0047209//coniferyl-alcohol glucosyltransferase activity	1			GO:0015172//acidic amino acid transmembrane transporter activity	2	GO:0008526//phosphatidylinositol transporter activity	2
GO:0045431//flavonol synthase activity	1			GO:0004353//glutamate dehydrogenase [NAD(P)+] activity	2			GO:0008519//ammonium transmembrane transporter activity	3	GO:0010174//nucleoside transmembrane transporter activity, against a concentration gradient	1
GO:0005452//inorganic anion exchanger activity	1			GO:0005338//nucleotide-sugar transmembrane transporter activity	2			GO:0015326//cationic amino acid transmembrane transporter activity	6	GO:0033808	1
GO:0008378//galactosyltransferase activity	1			GO:0005310//dicarboxylic acid transmembrane transporter activity	2			GO:0047911	1	GO:0015098//molybdate ion transmembrane transporter activity	2
GO:0008553//hydrogen-exporting ATPase activity, phosphorylative mechanism	1			GO:0030775//glucuronoxylan 4-O-methyltransferase activity	1			GO:0016765//transferase activity, transferring alkyl or aryl (other than methyl) groups	1	GO:0015116//sulfate transmembrane transporter activity	2
GO:0004028//3-chloroallyl aldehyde dehydrogenase activity	1			GO:0030247//polysaccharide binding	1			GO:0015198//oligopeptide transporter activity	7	GO:0033773	1
GO:0008886//glyceraldehyde-3-phosphate dehydrogenase (NADP+) (non-phosphorylating) activity	1			GO:0047395//glycerophosphoinositol glycerophosphodiesterase activity	2			GO:0005354//galactose transmembrane transporter activity	3	GO:0009824//AMP dimethylallyltransferase activity	1
GO:0004725//protein tyrosine phosphatase activity	2			GO:0030515//snoRNA binding	2			GO:0003885//D-arabinono-1,4-lactone oxidase activity	4	GO:0052694//jasmonoyl-isoleucine-12-hydroxylase activity	1
GO:0008138//protein tyrosine/serine/threonine phosphatase activity	2			GO:0005546//phosphatidylinositol-4,5-bisphosphate binding	1			GO:0050105//L-gulonolactone oxidase activity	4	GO:0004605//phosphatidate cytidylyltransferase activity	2
GO:0019001//guanyl nucleotide binding	1			GO:0004630//phospholipase D activity	1			GO:0004527//exonuclease activity	1	GO:0008061//chitin binding	2
GO:0004838//L-tyrosine:2-oxoglutarate aminotransferase activity	1			GO:0070290//NAPE-specific phospholipase D activity	1			GO:0004067//asparaginase activity	2	GO:0008935//1,4-dihydroxy-2-naphthoyl-CoA synthase activity	2
GO:0033855	1			GO:0018826//methionine gamma-lyase activity	5			GO:0047389//glycerophosphocholine phosphodiesterase activity	2	GO:0000773//phosphatidyl-N-methylethanolamine N-methyltransferase activity	1
GO:0080130//L-phenylalanine:2-oxoglutarate aminotransferase activity	1			GO:0003962//cystathionine gamma-synthase activity	4			GO:0008889//glycerophosphodiester phosphodiesterase activity	4	GO:0080101//phosphatidyl-N-dimethylethanolamine N-methyltransferase activity	1
GO:0005100//Rho GTPase activator activity	1			GO:0019843//rRNA binding	4			GO:0003939//L-iditol 2-dehydrogenase activity	1	GO:0070524//11-beta-hydroxysteroid dehydrogenase (NADP+) activity	1
GO:0008514//organic anion transmembrane transporter activity	1			GO:0052727	1			GO:0016702//oxidoreductase activity, acting on single donors with incorporation of molecular oxygen, incorporation of two atoms of oxygen	5	GO:0072582//17-beta-hydroxysteroid dehydrogenase (NADP+) activity	1
GO:0052854//medium-chain-(S)-2-hydroxy-acid oxidase activity	1			GO:0052728	1			GO:0008236//serine-type peptidase activity	3	GO:0072555//17-beta-ketosteroid reductase activity	1
GO:0052852//very-long-chain-(S)-2-hydroxy-acid oxidase activity	1			GO:0045436//lycopene beta cyclase activity	1			GO:0071614//linoleic acid epoxygenase activity	1	GO:0009044//xylan 1,4-beta-xylosidase activity	3
GO:0052853//long-chain-(S)-2-hydroxy-long-chain-acid oxidase activity	1			GO:0050589//leucocyanidin oxygenase activity	1			GO:0004392//heme oxygenase (decyclizing) activity	1	GO:0017048//Rho GTPase binding	3
GO:0010181//FMN binding	1			GO:0016168//chlorophyll binding	2			GO:0004366//glycerol-3-phosphate O-acyltransferase activity	1	GO:0016620//oxidoreductase activity, acting on the aldehyde or oxo group of donors, NAD or NADP as acceptor	1
GO:0005544//calcium-dependent phospholipid binding	1			GO:0003883//CTP synthase activity	3			GO:0050616	1	GO:0004014//adenosylmethionine decarboxylase activity	1
GO:0008194//UDP-glycosyltransferase activity	1			GO:0004560//alpha-L-fucosidase activity	1			GO:0004180//carboxypeptidase activity	1	GO:0016629//12-oxophytodienoate reductase activity	1
GO:0001758//retinal dehydrogenase activity	1			GO:0003954//NADH dehydrogenase activity	1			GO:0016720//delta12-fatty acid dehydrogenase activity	5	GO:0032794//GTPase activating protein binding	1
GO:0022857//transmembrane transporter activity	1			GO:0046914//transition metal ion binding	1			GO:0042389//omega-3 fatty acid desaturase activity	4	GO:0003855//3-dehydroquinate dehydratase activity	1
GO:0017025//TBP-class protein binding	2			GO:0050373//UDP-arabinose 4-epimerase activity	1			GO:0016717//oxidoreductase activity, acting on paired donors, with oxidation of a pair of donors resulting in the reduction of molecular oxygen to two molecules of water	9	GO:0004764//shikimate 3-dehydrogenase (NADP+) activity	1
GO:0050291//sphingosine N-acyltransferase activity	2			GO:0016905//myosin heavy chain kinase activity	3			GO:0030060//L-malate dehydrogenase activity	5	GO:0003868//4-hydroxyphenylpyruvate dioxygenase activity	1
GO:0009001//serine O-acetyltransferase activity	1			GO:0003746//translation elongation factor activity	1			GO:0004629//phospholipase C activity	1	GO:0031418//L-ascorbic acid binding	1
GO:0008905	1			GO:0008661//1-deoxy-D-xylulose-5-phosphate synthase activity	1			GO:0015114//phosphate ion transmembrane transporter activity	4	GO:0009815//1-aminocyclopropane-1-carboxylate oxidase activity	1
GO:0047364//desulfoglucosinolate sulfotransferase activity	1			GO:0004370//glycerol kinase activity	3			GO:0051903//S-(hydroxymethyl)glutathione dehydrogenase activity	2	GO:0004430//1-phosphatidylinositol 4-kinase activity	2
GO:0009916//alternative oxidase activity	2			GO:0019200//carbohydrate kinase activity	3			GO:0050113//inositol oxygenase activity	1	GO:0003999//adenine phosphoribosyltransferase activity	1
GO:0046524//sucrose-phosphate synthase activity	2			GO:0016707//gibberellin 3-beta-dioxygenase activity	1			GO:0004506//squalene monooxygenase activity	6	GO:0015398//high affinity secondary active ammonium transmembrane transporter activity	1
GO:0004675//transmembrane receptor protein serine/threonine kinase activity	1			GO:0008692//3-hydroxybutyryl-CoA epimerase activity	1			GO:0004350//glutamate-5-semialdehyde dehydrogenase activity	5	GO:0016811//hydrolase activity, acting on carbon-nitrogen (but not peptide) bonds, in linear amides	1
GO:0031625//ubiquitin protein ligase binding	2			GO:0003857//3-hydroxyacyl-CoA dehydrogenase activity	1			GO:0004349//glutamate 5-kinase activity	5	GO:0004793//threonine aldolase activity	1
GO:0016791//phosphatase activity	1			GO:0004300//enoyl-CoA hydratase activity	1			GO:0016682//oxidoreductase activity, acting on diphenols and related substances as donors, oxygen as acceptor	1	GO:0005096//GTPase activator activity	1
GO:0019199//transmembrane receptor protein kinase activity	1			GO:0018812	1			GO:0008898//homocysteine S-methyltransferase activity	1	GO:0008970//phosphatidylcholine 1-acylhydrolase activity	1
GO:0004222//metalloendopeptidase activity	2			GO:0070001//aspartic-type peptidase activity	1			GO:0005381//iron ion transmembrane transporter activity	3	GO:0004017//adenylate kinase activity	2
GO:0030410//nicotianamine synthase activity	2			GO:0005355//glucose transmembrane transporter activity	1			GO:0004739//pyruvate dehydrogenase (acetyl-transferring) activity	6	GO:0032550	2
GO:0016746//transferase activity, transferring acyl groups	3			GO:0015148//D-xylose transmembrane transporter activity	1			GO:0016820//hydrolase activity, acting on acid anhydrides, catalyzing transmembrane movement of substances	1	GO:0032559	2
GO:0031683//G-protein beta/gamma-subunit complex binding	1			GO:0015575//mannitol transmembrane transporter activity	1			GO:0008825//cyclopropane-fatty-acyl-phospholipid synthase activity	1	GO:0043168	2
GO:0016762//xyloglucan:xyloglucosyl transferase activity	2			GO:0015168//glycerol transmembrane transporter activity	1			GO:0010279//indole-3-acetic acid amido synthetase activity	3	GO:0043531//ADP binding	2
GO:0019139//cytokinin dehydrogenase activity	1			GO:0005365//myo-inositol transmembrane transporter activity	1			GO:0048040//UDP-glucuronate decarboxylase activity	10	GO:0003846//2-acylglycerol O-acyltransferase activity	1
GO:0008762//UDP-N-acetylmuramate dehydrogenase activity	1			GO:0015576//sorbitol transmembrane transporter activity	1			GO:0050597	1	GO:0004622//lysophospholipase activity	1
GO:0005385//zinc ion transmembrane transporter activity	1			GO:0015591//D-ribose transmembrane transporter activity	1			GO:0015145//monosaccharide transmembrane transporter activity	1	GO:0047724//inosine nucleosidase activity	2
GO:0005375//copper ion transmembrane transporter activity	1			GO:0008453//alanine-glyoxylate transaminase activity	1			GO:0004568//chitinase activity	2	GO:0008843//endochitinase activity	1
GO:0003843//1,3-beta-D-glucan synthase activity	3			GO:0035197//siRNA binding	3			GO:0015450//P-P-bond-hydrolysis-driven protein transmembrane transporter activity	3	GO:0016231//beta-N-acetylglucosaminidase activity	1
GO:0008080//N-acetyltransferase activity	1			GO:0051287//NAD binding	4			GO:0016616//oxidoreductase activity, acting on the CH-OH group of donors, NAD or NADP as acceptor	2	GO:0004557//alpha-galactosidase activity	3
GO:0005267//potassium channel activity	1			GO:0016651//oxidoreductase activity, acting on NAD(P)H	1			GO:0003849//3-deoxy-7-phosphoheptulonate synthase activity	1	GO:0046556//alpha-N-arabinofuranosidase activity	1
GO:0005089//Rho guanyl-nucleotide exchange factor activity	1			GO:0050236//pyridoxine:NADP 4-dehydrogenase activity	1			GO:0015078//hydrogen ion transmembrane transporter activity	5	GO:0047526	1
GO:0004634//phosphopyruvate hydratase activity	1			GO:0047654	1			GO:0042936//dipeptide transporter activity	2	GO:0000293//ferric-chelate reductase activity	2
GO:0008974//phosphoribulokinase activity	2			GO:0008158//hedgehog receptor activity	1			GO:0008047//enzyme activator activity	1	GO:0016817//hydrolase activity, acting on acid anhydrides	1
GO:0004519//endonuclease activity	1			GO:0052692//raffinose alpha-galactosidase activity	6			GO:0008794//arsenate reductase (glutaredoxin) activity	1	GO:0005337//nucleoside transmembrane transporter activity	3
GO:0003725//double-stranded RNA binding	3			GO:0047274//galactinol-sucrose galactosyltransferase activity	5			GO:0004142//diacylglycerol cholinephosphotransferase activity	1	GO:0051740//ethylene binding	2
GO:0008324//cation transmembrane transporter activity	1			GO:0046408//chlorophyll synthetase activity	1			GO:0050508//glucuronosyl-N-acetylglucosaminyl-proteoglycan 4-alpha-N-acetylglucosaminyltransferase activity	2	GO:0030234//enzyme regulator activity	1
GO:0005366//myo-inositol:hydrogen symporter activity	1			GO:0005085//guanyl-nucleotide exchange factor activity	1			GO:0030795//jasmonate O-methyltransferase activity	2	GO:0004714//transmembrane receptor protein tyrosine kinase activity	1
GO:0080030//methyl indole-3-acetate esterase activity	1			GO:0016984//ribulose-bisphosphate carboxylase activity	1			GO:0008137//NADH dehydrogenase (ubiquinone) activity	10	GO:0047622//adenosine nucleosidase activity	2
GO:0050253//retinyl-palmitate esterase activity	1			GO:0004723//calcium-dependent protein serine/threonine phosphatase activity	1			GO:0003713//transcription coactivator activity	1	GO:0004491//methylmalonate-semialdehyde dehydrogenase (acylating) activity	1
GO:0080031//methyl salicylate esterase activity	1			GO:0003690//double-stranded DNA binding	1			GO:0005247//voltage-gated chloride channel activity	6	GO:0015203//polyamine transmembrane transporter activity	1
GO:0080032//methyl jasmonate esterase activity	1			GO:0004478//methionine adenosyltransferase activity	2			GO:0050529	1	GO:0016631//enoyl-[acyl-carrier-protein] reductase activity	1
GO:0005053//peroxisome matrix targeting signal-2 binding	1			GO:0009978//allene oxide synthase activity	1			GO:0047209//coniferyl-alcohol glucosyltransferase activity	1	GO:0047012//sterol-4-alpha-carboxylate 3-dehydrogenase (decarboxylating) activity	1
GO:0004402//histone acetyltransferase activity	1			GO:0047987	1			GO:0004353//glutamate dehydrogenase [NAD(P)+] activity	2	GO:0004367//glycerol-3-phosphate dehydrogenase [NAD+] activity	3
GO:0016161//beta-amylase activity	3			GO:0003712//transcription cofactor activity	3			GO:0005338//nucleotide-sugar transmembrane transporter activity	2	GO:0003983//UTP:glucose-1-phosphate uridylyltransferase activity	1
GO:0016709//oxidoreductase activity, acting on paired donors, with incorporation or reduction of molecular oxygen, NAD(P)H as one donor, and incorporation of one atom of oxygen	1			GO:0008131//primary amine oxidase activity	2			GO:0030775//glucuronoxylan 4-O-methyltransferase activity	1	GO:0003977//UDP-N-acetylglucosamine diphosphorylase activity	1
GO:0008395//steroid hydroxylase activity	1			GO:0008936//nicotinamidase activity	1			GO:0030247//polysaccharide binding	2	GO:0016688//L-ascorbate peroxidase activity	1
GO:0017137//Rab GTPase binding	2			GO:0032549//ribonucleoside binding	1			GO:0005546//phosphatidylinositol-4,5-bisphosphate binding	5	GO:0047631//ADP-ribose diphosphatase activity	1
GO:0030742//GTP-dependent protein binding	2			GO:0004620//phospholipase activity	1			GO:0004630//phospholipase D activity	9	GO:0047734//CDP-glycerol diphosphatase activity	1
GO:0004525//ribonuclease III activity	1			GO:0047617//acyl-CoA hydrolase activity	1			GO:0070290//NAPE-specific phospholipase D activity	9	GO:0046820//4-amino-4-deoxychorismate synthase activity	1
GO:0015369//calcium:hydrogen antiporter activity	1			GO:0004421//hydroxymethylglutaryl-CoA synthase activity	3			GO:0003962//cystathionine gamma-synthase activity	3	GO:0016833//oxo-acid-lyase activity	1
GO:0016891//endoribonuclease activity, producing 5'-phosphomonoesters	1			GO:0016157//sucrose synthase activity	1			GO:0050589//leucocyanidin oxygenase activity	2	GO:0000285//1-phosphatidylinositol-3-phosphate 5-kinase activity	1
GO:0004703//G-protein coupled receptor kinase activity	1			GO:0004033//aldo-keto reductase (NADP) activity	1			GO:0003883//CTP synthase activity	2	GO:0005245//voltage-gated calcium channel activity	1
GO:0004848//ureidoglycolate hydrolase activity	1			GO:0042937//tripeptide transporter activity	2			GO:0004560//alpha-L-fucosidase activity	1	GO:0004692//cGMP-dependent protein kinase activity	1
GO:0045547//dehydrodolichyl diphosphate synthase activity	1			GO:0043130//ubiquitin binding	1			GO:0003954//NADH dehydrogenase activity	1	GO:0047714//galactolipase activity	1
GO:0004665//prephenate dehydrogenase (NADP+) activity	1			GO:0000014//single-stranded DNA specific endodeoxyribonuclease activity	2			GO:0046914//transition metal ion binding	2	GO:0004069//L-aspartate:2-oxoglutarate aminotransferase activity	1
GO:0008977//prephenate dehydrogenase activity	1			GO:0043765//T/G mismatch-specific endonuclease activity	2			GO:0050373//UDP-arabinose 4-epimerase activity	3	GO:0045485//omega-6 fatty acid desaturase activity	1
GO:0004427//inorganic diphosphatase activity	1			GO:0046961//proton-transporting ATPase activity, rotational mechanism	1			GO:0016905//myosin heavy chain kinase activity	9	GO:0042284//sphingolipid delta-4 desaturase activity	1
GO:0009678//hydrogen-translocating pyrophosphatase activity	1			GO:0046933//hydrogen ion transporting ATP synthase activity, rotational mechanism	1			GO:0003746//translation elongation factor activity	3	GO:0008281//sulfonylurea receptor activity	2
GO:0000155//phosphorelay sensor kinase activity	1			GO:0051920//peroxiredoxin activity	1			GO:0004370//glycerol kinase activity	1	GO:0071992//phytochelatin transmembrane transporter activity	1
GO:0015250//water channel activity	1			GO:0004449//isocitrate dehydrogenase (NAD+) activity	2			GO:0019200//carbohydrate kinase activity	1	GO:0030158//protein xylosyltransferase activity	1
GO:0004555//alpha,alpha-trehalase activity	1			GO:0003964//RNA-directed DNA polymerase activity	3			GO:0005355//glucose transmembrane transporter activity	1	GO:0004345//glucose-6-phosphate dehydrogenase activity	1
GO:0044183//protein binding involved in protein folding	1			GO:0047980//hippurate hydrolase activity	1			GO:0015148//D-xylose transmembrane transporter activity	1	GO:0042578//phosphoric ester hydrolase activity	1
GO:0019204//nucleotide phosphatase activity	1			GO:0015086//cadmium ion transmembrane transporter activity	1			GO:0015575//mannitol transmembrane transporter activity	1	GO:0003830//beta-1,4-mannosylglycoprotein 4-beta-N-acetylglucosaminyltransferase activity	1
GO:0004647//phosphoserine phosphatase activity	1			GO:0004550//nucleoside diphosphate kinase activity	1			GO:0015168//glycerol transmembrane transporter activity	1	GO:0003727//single-stranded RNA binding	1
GO:0043424//protein histidine kinase binding	2			GO:0016296//palmitoyl-[acyl-carrier-protein] hydrolase activity	1			GO:0005365//myo-inositol transmembrane transporter activity	1	GO:0008463//formylmethionine deformylase activity	1
GO:0018024//histone-lysine N-methyltransferase activity	1			GO:0004320//oleoyl-[acyl-carrier-protein] hydrolase activity	1			GO:0015576//sorbitol transmembrane transporter activity	1	GO:0042586//peptide deformylase activity	1
GO:0003935//GTP cyclohydrolase II activity	1			GO:0016295//myristoyl-[acyl-carrier-protein] hydrolase activity	1			GO:0015591//D-ribose transmembrane transporter activity	1	GO:0004610//phosphoacetylglucosamine mutase activity	1
GO:0008686//3,4-dihydroxy-2-butanone-4-phosphate synthase activity	1			GO:0004053//arginase activity	1			GO:0008453//alanine-glyoxylate transaminase activity	1	GO:0016992//lipoate synthase activity	1
GO:0003978//UDP-glucose 4-epimerase activity	1			GO:0008783//agmatinase activity	1			GO:0051287//NAD binding	20	GO:0000062//fatty-acyl-CoA binding	1
GO:0016901//oxidoreductase activity, acting on the CH-OH group of donors, quinone or similar compound as acceptor	1			GO:0008878//glucose-1-phosphate adenylyltransferase activity	2			GO:0052692//raffinose alpha-galactosidase activity	2	GO:0004181//metallocarboxypeptidase activity	1
GO:0048038//quinone binding	1			GO:0010012//steroid 22-alpha hydroxylase activity	1			GO:0047274//galactinol-sucrose galactosyltransferase activity	1	GO:0017050//D-erythro-sphingosine kinase activity	2
GO:0016779//nucleotidyltransferase activity	2			GO:0047268//galactinol-raffinose galactosyltransferase activity	2			GO:0005085//guanyl-nucleotide exchange factor activity	1	GO:0004143//diacylglycerol kinase activity	2
GO:0000049//tRNA binding	1			GO:0004365//glyceraldehyde-3-phosphate dehydrogenase (NAD+) (phosphorylating) activity	1			GO:0004478//methionine adenosyltransferase activity	2	GO:0008266//poly(U) RNA binding	1
GO:0008353//RNA polymerase II carboxy-terminal domain kinase activity	1			GO:0048531//beta-1,3-galactosyltransferase activity	1			GO:0009978//allene oxide synthase activity	1	GO:0004819//glutamine-tRNA ligase activity	1
GO:0004693//cyclin-dependent protein kinase activity	1			GO:0001671//ATPase activator activity	1			GO:0047987	1	GO:0004818//glutamate-tRNA ligase activity	1
GO:0033549//MAP kinase phosphatase activity	1			GO:0003979//UDP-glucose 6-dehydrogenase activity	1			GO:0008131//primary amine oxidase activity	2	GO:0001888//glucuronyl-galactosyl-proteoglycan 4-alpha-N-acetylglucosaminyltransferase activity	1
GO:0005275//amine transmembrane transporter activity	1			GO:0004129//cytochrome-c oxidase activity	4			GO:0032549//ribonucleoside binding	3	GO:0008793//aromatic-amino-acid:2-oxoglutarate aminotransferase activity	1
GO:0015081//sodium ion transmembrane transporter activity	1			GO:0017040//ceramidase activity	1			GO:0004620//phospholipase activity	3	GO:0016847//1-aminocyclopropane-1-carboxylate synthase activity	1
GO:0005384//manganese ion transmembrane transporter activity	1			GO:0016846//carbon-sulfur lyase activity	1			GO:0047617//acyl-CoA hydrolase activity	1
GO:0015491//cation:cation antiporter activity	1			GO:0010294//abscisic acid glucosyltransferase activity	1			GO:0004421//hydroxymethylglutaryl-CoA synthase activity	2
GO:0008444//CDP-diacylglycerol-glycerol-3-phosphate 3-phosphatidyltransferase activity	1			GO:0080043//quercetin 3-O-glucosyltransferase activity	1			GO:0016157//sucrose synthase activity	4
GO:0003960//NADPH:quinone reductase activity	1			GO:0047893//flavonol 3-O-glucosyltransferase activity	1			GO:0043130//ubiquitin binding	1
GO:0050661//NADP binding	1			GO:0003841//1-acylglycerol-3-phosphate O-acyltransferase activity	1			GO:0000014//single-stranded DNA specific endodeoxyribonuclease activity	1
GO:0004499//N,N-dimethylaniline monooxygenase activity	1			GO:0004332//fructose-bisphosphate aldolase activity	2			GO:0043765//T/G mismatch-specific endonuclease activity	1
GO:0034387//4-aminobutyrate:pyruvate transaminase activity	1			GO:0004301//epoxide hydrolase activity	1			GO:0046961//proton-transporting ATPase activity, rotational mechanism	5
GO:0050897//cobalt ion binding	1			GO:0050311//sulfite reductase (ferredoxin) activity	1			GO:0046933//hydrogen ion transporting ATP synthase activity, rotational mechanism	5
GO:0003992//N2-acetyl-L-ornithine:2-oxoglutarate 5-aminotransferase activity	1			GO:0051539//4 iron, 4 sulfur cluster binding	2			GO:0004449//isocitrate dehydrogenase (NAD+) activity	4
GO:0004161//dimethylallyltranstransferase activity	1			GO:0016002//sulfite reductase activity	1			GO:0047980//hippurate hydrolase activity	1
GO:0010357//homogentisate solanesyltransferase activity	1			GO:0004869//cysteine-type endopeptidase inhibitor activity	1			GO:0015086//cadmium ion transmembrane transporter activity	8
GO:0010356//homogentisate geranylgeranyltransferase activity	1			GO:0008792//arginine decarboxylase activity	1			GO:0004550//nucleoside diphosphate kinase activity	1
GO:0005487//nucleocytoplasmic transporter activity	1			GO:0009982//pseudouridine synthase activity	2			GO:0016296//palmitoyl-[acyl-carrier-protein] hydrolase activity	1
GO:0010355//homogentisate farnesyltransferase activity	1			GO:0005460//UDP-glucose transmembrane transporter activity	1			GO:0004320//oleoyl-[acyl-carrier-protein] hydrolase activity	1
GO:0045140//inositol phosphoceramide synthase activity	1			GO:0005459//UDP-galactose transmembrane transporter activity	1			GO:0016295//myristoyl-[acyl-carrier-protein] hydrolase activity	1
GO:0080054//low affinity nitrate transmembrane transporter activity	1			GO:0004359//glutaminase activity	1			GO:0010012//steroid 22-alpha hydroxylase activity	1
GO:0051537//2 iron, 2 sulfur cluster binding	1			GO:0030572//phosphatidyltransferase activity	1			GO:0047268//galactinol-raffinose galactosyltransferase activity	2
GO:0010277//chlorophyllide a oxygenase [overall] activity	1			GO:0004351//glutamate decarboxylase activity	2			GO:0004365//glyceraldehyde-3-phosphate dehydrogenase (NAD+) (phosphorylating) activity	2
GO:0000976//transcription regulatory region sequence-specific DNA binding	1			GO:0004618//phosphoglycerate kinase activity	1			GO:0003979//UDP-glucose 6-dehydrogenase activity	4
GO:0019156//isoamylase activity	1			GO:0004673//protein histidine kinase activity	1			GO:0004129//cytochrome-c oxidase activity	2
GO:0004556//alpha-amylase activity	1			GO:0050521//alpha-glucan, water dikinase activity	1			GO:0003841//1-acylglycerol-3-phosphate O-acyltransferase activity	2
GO:0019201//nucleotide kinase activity	1			GO:0003998//acylphosphatase activity	1			GO:0004332//fructose-bisphosphate aldolase activity	3
GO:0004034//aldose 1-epimerase activity	1			GO:0016404//15-hydroxyprostaglandin dehydrogenase (NAD+) activity	1			GO:0051539//4 iron, 4 sulfur cluster binding	6
GO:0000224//peptide-N4-(N-acetyl-beta-glucosaminyl)asparagine amidase activity	1			GO:0019904//protein domain specific binding	1			GO:0008792//arginine decarboxylase activity	1
GO:0080132//fatty acid alpha-hydroxylase activity	1			GO:0004623//phospholipase A2 activity	1			GO:0030572//phosphatidyltransferase activity	2
GO:0046424//ferulate 5-hydroxylase activity	1			GO:0050321//tau-protein kinase activity	2			GO:0004618//phosphoglycerate kinase activity	1
GO:0047513//1,2-alpha-L-fucosidase activity	1			GO:0000234//phosphoethanolamine N-methyltransferase activity	1			GO:0019904//protein domain specific binding	5
GO:0015204//urea transmembrane transporter activity	1			GO:0004379//glycylpeptide N-tetradecanoyltransferase activity	1			GO:0004623//phospholipase A2 activity	1
GO:0051739//ammonia transmembrane transporter activity	1			GO:0052667//phosphomethylethanolamine N-methyltransferase activity	1			GO:0004335//galactokinase activity	2
GO:0015200//methylammonium transmembrane transporter activity	1			GO:0004335//galactokinase activity	1			GO:0016297//acyl-[acyl-carrier-protein] hydrolase activity	2
GO:0015446//arsenite-transmembrane transporting ATPase activity	1			GO:0033858//N-acetylgalactosamine kinase activity	1			GO:0015174//basic amino acid transmembrane transporter activity	1
GO:0004340//glucokinase activity	1			GO:0016297//acyl-[acyl-carrier-protein] hydrolase activity	1			GO:0004561//alpha-N-acetylglucosaminidase activity	2
GO:0004435//phosphatidylinositol phospholipase C activity	1			GO:0015174//basic amino acid transmembrane transporter activity	1			GO:0008097//5S rRNA binding	1
GO:0016767//geranylgeranyl-diphosphate geranylgeranyltransferase activity	1			GO:0015399//primary active transmembrane transporter activity	1			GO:0004743//pyruvate kinase activity	2
				GO:0045158	1			GO:0030955//potassium ion binding	2
				GO:0004512//inositol-3-phosphate synthase activity	1			GO:0004089//carbonate dehydratase activity	4
				GO:0046910//pectinesterase inhibitor activity	1			GO:0050269//coniferyl-aldehyde dehydrogenase activity	1
				GO:0015157//oligosaccharide transmembrane transporter activity	1			GO:0008536//Ran GTPase binding	2
				GO:0004561//alpha-N-acetylglucosaminidase activity	1			GO:0005179//hormone activity	1
				GO:0008097//5S rRNA binding	1			GO:0004834//tryptophan synthase activity	1
				GO:0004144//diacylglycerol O-acyltransferase activity	1			GO:0004708//MAP kinase kinase activity	2
				GO:0004743//pyruvate kinase activity	1			GO:0052716//hydroquinone:oxygen oxidoreductase activity	13
				GO:0030955//potassium ion binding	1			GO:0042285//xylosyltransferase activity	2
				GO:0004643//phosphoribosylaminoimidazolecarboxamide formyltransferase activity	1			GO:0005086//ARF guanyl-nucleotide exchange factor activity	21
				GO:0003937//IMP cyclohydrolase activity	1			GO:0047006//17-alpha,20-alpha-dihydroxypregn-4-en-3-one dehydrogenase activity	2
				GO:0018858//benzoate-CoA ligase activity	1			GO:0016308//1-phosphatidylinositol-4-phosphate 5-kinase activity	6
				GO:0004089//carbonate dehydratase activity	1			GO:0005388//calcium-transporting ATPase activity	10
				GO:0052654//L-leucine transaminase activity	1			GO:0030414//peptidase inhibitor activity	1
				GO:0052655//L-valine transaminase activity	1			GO:0019900//kinase binding	3
				GO:0052656//L-isoleucine transaminase activity	1			GO:0050664//oxidoreductase activity, acting on NAD(P)H, oxygen as acceptor	1
				GO:0050269//coniferyl-aldehyde dehydrogenase activity	1			GO:0005216//ion channel activity	4
				GO:0008115//sarcosine oxidase activity	1			GO:0047334//diphosphate-fructose-6-phosphate 1-phosphotransferase activity	9
				GO:0010176//homogentisate phytyltransferase activity	1			GO:0008773//[protein-PII] uridylyltransferase activity	1
				GO:0008536//Ran GTPase binding	1			GO:0016175//superoxide-generating NADPH oxidase activity	1
				GO:0005179//hormone activity	1			GO:0047434//indolepyruvate decarboxylase activity	2
				GO:0070008//serine-type exopeptidase activity	1			GO:0009671//nitrate:hydrogen symporter activity	3
				GO:0052684//L-serine hydro-lyase (adding indole, L-tryptophan-forming) activity	1			GO:0015932//nucleobase-containing compound transmembrane transporter activity	1
				GO:0004834//tryptophan synthase activity	1			GO:0004812//aminoacyl-tRNA ligase activity	2
								GO:0045551//cinnamyl-alcohol dehydrogenase activity	2
								GO:0018456//aryl-alcohol dehydrogenase (NAD+) activity	2
								GO:0016595//glutamate binding	1
								GO:0005093//Rab GDP-dissociation inhibitor activity	3
								GO:0030797	1
								GO:0008506//sucrose:hydrogen symporter activity	1
								GO:0050306	2
								GO:0051669	2
								GO:0030976//thiamine pyrophosphate binding	4
								GO:0004737//pyruvate decarboxylase activity	3
								GO:0004845//uracil phosphoribosyltransferase activity	3
								GO:0034480	2
								GO:0052642//lysophosphatidic acid phosphatase activity	1
								GO:0008534//oxidized purine nucleobase lesion DNA N-glycosylase activity	1
								GO:0010333//terpene synthase activity	1
								GO:0009905//ent-copalyl diphosphate synthase activity	1
								GO:0004614//phosphoglucomutase activity	2
								GO:0004022//alcohol dehydrogenase (NAD) activity	2
								GO:0080041//ADP-ribose pyrophosphohydrolase activity	2
								GO:0051536//iron-sulfur cluster binding	6
								GO:0050734//hydroxycinnamoyltransferase activity	1
								GO:0004321//fatty-acyl-CoA synthase activity	2
								GO:0051749//indole acetic acid carboxyl methyltransferase activity	2
								GO:0008526//phosphatidylinositol transporter activity	2
								GO:0010174//nucleoside transmembrane transporter activity, against a concentration gradient	1
								GO:0033808	1
								GO:0015098//molybdate ion transmembrane transporter activity	2
								GO:0015116//sulfate transmembrane transporter activity	2
								GO:0033773	1
								GO:0009824//AMP dimethylallyltransferase activity	1
								GO:0052694//jasmonoyl-isoleucine-12-hydroxylase activity	1
								GO:0004605//phosphatidate cytidylyltransferase activity	2
								GO:0008061//chitin binding	2
								GO:0008935//1,4-dihydroxy-2-naphthoyl-CoA synthase activity	2
								GO:0008508//bile acid:sodium symporter activity	1
								GO:0000773//phosphatidyl-N-methylethanolamine N-methyltransferase activity	1
								GO:0080101//phosphatidyl-N-dimethylethanolamine N-methyltransferase activity	1
								GO:0070524//11-beta-hydroxysteroid dehydrogenase (NADP+) activity	1
								GO:0072582//17-beta-hydroxysteroid dehydrogenase (NADP+) activity	1
								GO:0072555//17-beta-ketosteroid reductase activity	1
								GO:0009044//xylan 1,4-beta-xylosidase activity	4
								GO:0043812//phosphatidylinositol-4-phosphate phosphatase activity	2
								GO:0004439//phosphatidylinositol-4,5-bisphosphate 5-phosphatase activity	2
								GO:0017048//Rho GTPase binding	4
								GO:0016620//oxidoreductase activity, acting on the aldehyde or oxo group of donors, NAD or NADP as acceptor	1
								GO:0004014//adenosylmethionine decarboxylase activity	2
								GO:0016629//12-oxophytodienoate reductase activity	1
								GO:2001070//starch binding	1
								GO:0032794//GTPase activating protein binding	1
								GO:0003855//3-dehydroquinate dehydratase activity	1
								GO:0004764//shikimate 3-dehydrogenase (NADP+) activity	1
								GO:0052634//C-19 gibberellin 2-beta-dioxygenase activity	1
								GO:0003868//4-hydroxyphenylpyruvate dioxygenase activity	1
								GO:0031418//L-ascorbic acid binding	1
								GO:0009815//1-aminocyclopropane-1-carboxylate oxidase activity	1
								GO:0004430//1-phosphatidylinositol 4-kinase activity	5
								GO:0003999//adenine phosphoribosyltransferase activity	3
								GO:0080123//jasmonate-amino synthetase activity	1
								GO:0070566//adenylyltransferase activity	1
								GO:0050213//progesterone 5-alpha-reductase activity	1
								GO:0015398//high affinity secondary active ammonium transmembrane transporter activity	2
								GO:0004348//glucosylceramidase activity	2
								GO:0016811//hydrolase activity, acting on carbon-nitrogen (but not peptide) bonds, in linear amides	1
								GO:0045548//phenylalanine ammonia-lyase activity	6
								GO:0004793//threonine aldolase activity	2
								GO:0005096//GTPase activator activity	2
								GO:0008970//phosphatidylcholine 1-acylhydrolase activity	2
								GO:0004017//adenylate kinase activity	5
								GO:0032550	2
								GO:0032559	2
								GO:0043168	2
								GO:0043531//ADP binding	2
								GO:0003846//2-acylglycerol O-acyltransferase activity	1
								GO:0004622//lysophospholipase activity	1
								GO:0008964//phosphoenolpyruvate carboxylase activity	1
								GO:0004742//dihydrolipoyllysine-residue acetyltransferase activity	5
								GO:0043754//dihydrolipoyllysine-residue (2-methylpropanoyl)transferase activity	3
								GO:0016619//malate dehydrogenase (oxaloacetate-decarboxylating) activity	2
								GO:0047724//inosine nucleosidase activity	3
								GO:0010334//sesquiterpene synthase activity	1
								GO:0008843//endochitinase activity	1
								GO:0016231//beta-N-acetylglucosaminidase activity	1
								GO:0004557//alpha-galactosidase activity	3
								GO:0046556//alpha-N-arabinofuranosidase activity	1
								GO:0033771	1
								GO:0008601//protein phosphatase type 2A regulator activity	4
								GO:0047526	1
								GO:0000293//ferric-chelate reductase activity	2
								GO:0016817//hydrolase activity, acting on acid anhydrides	5
								GO:0005337//nucleoside transmembrane transporter activity	4
								GO:0004375//glycine dehydrogenase (decarboxylating) activity	6
								GO:0051740//ethylene binding	2
								GO:0034075//arabidiol synthase activity	1
								GO:0080011//baruol synthase activity	1
								GO:0034074//marneral synthase activity	1
								GO:0042300//beta-amyrin synthase activity	1
								GO:0042299//lupeol synthase activity	1
								GO:0051746//thalianol synthase activity	1
								GO:0005200//structural constituent of cytoskeleton	12
								GO:0030234//enzyme regulator activity	4
								GO:0004714//transmembrane receptor protein tyrosine kinase activity	1
								GO:0004420//hydroxymethylglutaryl-CoA reductase (NADPH) activity	2
								GO:0047622//adenosine nucleosidase activity	2
								GO:0004491//methylmalonate-semialdehyde dehydrogenase (acylating) activity	1
								GO:0004617//phosphoglycerate dehydrogenase activity	1
								GO:0015121//phosphoenolpyruvate:phosphate antiporter activity	2
								GO:0009670	2
								GO:0004352//glutamate dehydrogenase (NAD+) activity	2
								GO:0015203//polyamine transmembrane transporter activity	1
								GO:0016631//enoyl-[acyl-carrier-protein] reductase activity	1
								GO:0047012//sterol-4-alpha-carboxylate 3-dehydrogenase (decarboxylating) activity	2
								GO:0004372//glycine hydroxymethyltransferase activity	3
								GO:0004367//glycerol-3-phosphate dehydrogenase [NAD+] activity	3
								GO:0003983//UTP:glucose-1-phosphate uridylyltransferase activity	2
								GO:0003977//UDP-N-acetylglucosamine diphosphorylase activity	1
								GO:0008113//peptide-methionine-(S)-S-oxide reductase activity	2
								GO:0050307//sucrose-phosphate phosphatase activity	3
								GO:0043495//protein anchor	1
								GO:0016688//L-ascorbate peroxidase activity	2
								GO:0052826//inositol hexakisphosphate 2-phosphatase activity	1
								GO:0019210//kinase inhibitor activity	1
								GO:0005432//calcium:sodium antiporter activity	2
								GO:0047631//ADP-ribose diphosphatase activity	2
								GO:0047734//CDP-glycerol diphosphatase activity	2
								GO:0030732	2
								GO:0046820//4-amino-4-deoxychorismate synthase activity	2
								GO:0016833//oxo-acid-lyase activity	1
								GO:0000285//1-phosphatidylinositol-3-phosphate 5-kinase activity	4
								GO:0004802//transketolase activity	1
								GO:0005245//voltage-gated calcium channel activity	2
								GO:0004692//cGMP-dependent protein kinase activity	1
								GO:0047714//galactolipase activity	3
								GO:0004616//phosphogluconate dehydrogenase (decarboxylating) activity	2
								GO:0047787//delta4-3-oxosteroid 5beta-reductase activity	1
								GO:0004069//L-aspartate:2-oxoglutarate aminotransferase activity	6
								GO:0045485//omega-6 fatty acid desaturase activity	1
								GO:0042284//sphingolipid delta-4 desaturase activity	2
								GO:0015131//oxaloacetate transmembrane transporter activity	3
								GO:0015367//oxoglutarate:malate antiporter activity	3
								GO:0004612//phosphoenolpyruvate carboxykinase (ATP) activity	2
								GO:0008281//sulfonylurea receptor activity	2
								GO:0071992//phytochelatin transmembrane transporter activity	3
								GO:0033853//aspartate-prephenate aminotransferase activity	2
								GO:0033854//glutamate-prephenate aminotransferase activity	2
								GO:0016413//O-acetyltransferase activity	1
								GO:0010348//lithium:hydrogen antiporter activity	1
								GO:0045153//electron transporter, transferring electrons within CoQH2-cytochrome c reductase complex activity	1
								GO:0030158//protein xylosyltransferase activity	2
								GO:0004345//glucose-6-phosphate dehydrogenase activity	2
								GO:0047995	1
								GO:0047964//glyoxylate reductase activity	1
								GO:0004029//aldehyde dehydrogenase (NAD) activity	4
								GO:0004411//homogentisate 1,2-dioxygenase activity	2
								GO:0050221//prostaglandin-E2 9-reductase activity	1
								GO:0004591//oxoglutarate dehydrogenase (succinyl-transferring) activity	1
								GO:0004825//methionine-tRNA ligase activity	2
								GO:0003989//acetyl-CoA carboxylase activity	1
								GO:0009374//biotin binding	1
								GO:0004775//succinate-CoA ligase (ADP-forming) activity	2
								GO:0004776//succinate-CoA ligase (GDP-forming) activity	2
								GO:0042578//phosphoric ester hydrolase activity	2
								GO:0004559//alpha-mannosidase activity	3
								GO:0004148//dihydrolipoyl dehydrogenase activity	3
								GO:0003830//beta-1,4-mannosylglycoprotein 4-beta-N-acetylglucosaminyltransferase activity	3
								GO:0004822//isoleucine-tRNA ligase activity	2
								GO:0002161//aminoacyl-tRNA editing activity	3
								GO:0004619//phosphoglycerate mutase activity	3
								GO:0004615//phosphomannomutase activity	2
								GO:0004844//uracil DNA N-glycosylase activity	1
								GO:0004315//3-oxoacyl-[acyl-carrier-protein] synthase activity	2
								GO:0015391//nucleobase:cation symporter activity	1
								GO:0004807//triose-phosphate isomerase activity	1
								GO:0070273//phosphatidylinositol-4-phosphate binding	2
								GO:0032266//phosphatidylinositol-3-phosphate binding	2
								GO:0043325//phosphatidylinositol-3,4-bisphosphate binding	2
								GO:0004045//aminoacyl-tRNA hydrolase activity	1
								GO:0004768//stearoyl-CoA 9-desaturase activity	1
								GO:0045300//acyl-[acyl-carrier-protein] desaturase activity	1
								GO:0003727//single-stranded RNA binding	2
								GO:0016872//intramolecular lyase activity	1
								GO:0005504//fatty acid binding	1
								GO:0030942//endoplasmic reticulum signal peptide binding	1
								GO:0008312//7S RNA binding	1
								GO:0005347//ATP transmembrane transporter activity	4
								GO:0008463//formylmethionine deformylase activity	1
								GO:0042586//peptide deformylase activity	1
								GO:0033926	1
								GO:0008757//S-adenosylmethionine-dependent methyltransferase activity	2
								GO:0051731//polynucleotide 5'-hydroxyl-kinase activity	2
								GO:0003972//RNA ligase (ATP) activity	2
								GO:0004113//2',3'-cyclic-nucleotide 3'-phosphodiesterase activity	2
								GO:0015193//L-proline transmembrane transporter activity	1
								GO:0004801//sedoheptulose-7-phosphate:D-glyceraldehyde-3-phosphate glyceronetransferase activity	1
								GO:0016656//monodehydroascorbate reductase (NADH) activity	2
								GO:0004751//ribose-5-phosphate isomerase activity	1
								GO:0004610//phosphoacetylglucosamine mutase activity	2
								GO:0035004//phosphatidylinositol 3-kinase activity	1
								GO:0016992//lipoate synthase activity	2
								GO:0004823//leucine-tRNA ligase activity	1
								GO:0000062//fatty-acyl-CoA binding	1
								GO:0008276//protein methyltransferase activity	1
								GO:0004032//alditol:NADP+ 1-oxidoreductase activity	1
								GO:0033843//xyloglucan 6-xylosyltransferase activity	1
								GO:0015271//outward rectifier potassium channel activity	1
								GO:0003938//IMP dehydrogenase activity	1
								GO:0042282//hydroxymethylglutaryl-CoA reductase activity	1
								GO:0019912//cyclin-dependent protein kinase activating kinase activity	1
								GO:0016810//hydrolase activity, acting on carbon-nitrogen (but not peptide) bonds	1
								GO:0010488//UDP-galactose:N-glycan beta-1,3-galactosyltransferase activity	1
								GO:0004049//anthranilate synthase activity	1
								GO:0052691//UDP-arabinopyranose mutase activity	1
								GO:0004856//xylulokinase activity	1
								GO:0004108//citrate (Si)-synthase activity	1
								GO:0008142//oxysterol binding	1
								GO:0004181//metallocarboxypeptidase activity	1
								GO:0004013//adenosylhomocysteinase activity	3
								GO:0008949//oxalyl-CoA decarboxylase activity	1
								GO:0008120//ceramide glucosyltransferase activity	1
								GO:0008198//ferrous iron binding	1
								GO:0004149//dihydrolipoyllysine-residue succinyltransferase activity	3
								GO:0008134//transcription factor binding	1
								GO:0008117//sphinganine-1-phosphate aldolase activity	1
								GO:0016831//carboxy-lyase activity	2
								GO:0003840//gamma-glutamyltransferase activity	1
								GO:0016756//glutathione gamma-glutamylcysteinyltransferase activity	1
								GO:0017050//D-erythro-sphingosine kinase activity	2
								GO:0004143//diacylglycerol kinase activity	2
								GO:0005262//calcium channel activity	2
								GO:0005222//intracellular cAMP activated cation channel activity	2
								GO:0008266//poly(U) RNA binding	3
								GO:0008177//succinate dehydrogenase (ubiquinone) activity	1
								GO:0015036//disulfide oxidoreductase activity	2
								GO:0004008//copper-exporting ATPase activity	2
								GO:0004819//glutamine-tRNA ligase activity	1
								GO:0004818//glutamate-tRNA ligase activity	1
								GO:0031957//very long-chain fatty acid-CoA ligase activity	1
								GO:0008417//fucosyltransferase activity	1
								GO:0016208//AMP binding	1
								GO:0005254//chloride channel activity	1
								GO:0003678//DNA helicase activity	1
								GO:0004438//phosphatidylinositol-3-phosphatase activity	1
								GO:0052629//phosphatidylinositol-3,5-bisphosphate 3-phosphatase activity	1
								GO:0016530//metallochaperone activity	1
								GO:0004020//adenylylsulfate kinase activity	1
								GO:0042162//telomeric DNA binding	1
								GO:0004368//glycerol-3-phosphate dehydrogenase activity	1
								GO:0004369	1
								GO:0010179//IAA-Ala conjugate hydrolase activity	1
								GO:0000979//RNA polymerase II core promoter sequence-specific DNA binding	1
								GO:0080122//AMP transmembrane transporter activity	2
								GO:0015217//ADP transmembrane transporter activity	2
								GO:0004831//tyrosine-tRNA ligase activity	1
								GO:0030675//Rac GTPase activator activity	1
								GO:0004371//glycerone kinase activity	1
								GO:0003934//GTP cyclohydrolase I activity	1
								GO:0008840//4-hydroxy-tetrahydrodipicolinate synthase	1
								GO:0003988//acetyl-CoA C-acyltransferase activity	1
								GO:0015139//alpha-ketoglutarate transmembrane transporter activity	1
								GO:0004126//cytidine deaminase activity	1
								GO:0004124//cysteine synthase activity	1
								GO:0046899//nucleoside triphosphate adenylate kinase activity	1
								GO:0004072//aspartate kinase activity	1
								GO:0052632//citrate hydro-lyase (cis-aconitate-forming) activity	1
								GO:0052633//isocitrate hydro-lyase (cis-aconitate-forming) activity	1
								GO:0016307//phosphatidylinositol phosphate kinase activity	1
								GO:0004385//guanylate kinase activity	1
								GO:0016972//thiol oxidase activity	1
								GO:0001104//RNA polymerase II transcription cofactor activity	1
								GO:0004333//fumarate hydratase activity	1
								GO:0004001//adenosine kinase activity	1
								GO:0017150//tRNA dihydrouridine synthase activity	1
								GO:0008891//glycolate oxidase activity	1
								GO:0010013//N-1-naphthylphthalamic acid binding	1
								GO:0003842//1-pyrroline-5-carboxylate dehydrogenase activity	1
								GO:0004815//aspartate-tRNA ligase activity	1
								GO:0001888//glucuronyl-galactosyl-proteoglycan 4-alpha-N-acetylglucosaminyltransferase activity	1
								GO:0000250//lanosterol synthase activity	1
								GO:0016209//antioxidant activity	1
								GO:0047912//galacturonokinase activity	2
								GO:0003881//CDP-diacylglycerol-inositol 3-phosphatidyltransferase activity	1
								GO:0004347//glucose-6-phosphate isomerase activity	1
								GO:0004602//glutathione peroxidase activity	1
								GO:0003923//GPI-anchor transamidase activity	1
								GO:0008987//quinolinate synthetase A activity	1
								GO:0016741	1
								GO:0008793//aromatic-amino-acid:2-oxoglutarate aminotransferase activity	1
								GO:0016847//1-aminocyclopropane-1-carboxylate synthase activity	1
								GO:0004096//catalase activity	1
								GO:0031177//phosphopantetheine binding	1
								GO:0000036//ACP phosphopantetheine attachment site binding involved in fatty acid biosynthetic process	1
								GO:0000179//rRNA (adenine-N6,N6-)-dimethyltransferase activity	1
								GO:0004314//[acyl-carrier-protein] S-malonyltransferase activity	1
								GO:0008482//sulfite oxidase activity	1
								GO:0030151//molybdenum ion binding	1
								GO:0047940//glucuronokinase activity	1
								GO:0009702//L-arabinokinase activity	1
								GO:0004076//biotin synthase activity	1
								GO:0004398//histidine decarboxylase activity	1
								GO:0008381//mechanically-gated ion channel activity	1
								GO:0036094//small molecule binding	1
								GO:0004378//GDP-Man:Man1GlcNAc2-PP-Dol alpha-1,3-mannosyltransferase activity	1
								GO:0033164//glycolipid 6-alpha-mannosyltransferase activity	1
								GO:0004030//aldehyde dehydrogenase [NAD(P)+] activity	1

## Sheet: GO Process TET
GO Process	TET up-regulated	GO Process	TET stage-enriched
GO:0043069//negative regulation of programmed cell death	12	GO:0006468//protein phosphorylation	24
GO:0048544//recognition of pollen	7	GO:0008152//metabolic process	18
GO:0030036//actin cytoskeleton organization	3	GO:0055114//oxidation-reduction process	13
GO:0007165//signal transduction	32	GO:0051567//histone H3-K9 methylation	12
GO:0045492//xylan biosynthetic process	6	GO:0006306//DNA methylation	11
GO:0044765	4	GO:0006355//regulation of transcription, DNA-dependent	11
GO:0016126//sterol biosynthetic process	12	GO:0008283//cell proliferation	10
GO:0009926//auxin polar transport	8	GO:0000226//microtubule cytoskeleton organization	10
GO:0046482//para-aminobenzoic acid metabolic process	5	GO:0000911//cytokinesis by cell plate formation	10
GO:0009867//jasmonic acid mediated signaling pathway	12	GO:0016310//phosphorylation	9
GO:0009408//response to heat	9	GO:0010200//response to chitin	9
GO:0009932//cell tip growth	7	GO:0005975//carbohydrate metabolic process	9
GO:0006468//protein phosphorylation	69	GO:0006275//regulation of DNA replication	8
GO:0030968//endoplasmic reticulum unfolded protein response	10	GO:0007165//signal transduction	8
GO:0042023//DNA endoreduplication	6	GO:0009793//embryo development ending in seed dormancy	8
GO:0009306//protein secretion	2	GO:0007018//microtubule-based movement	8
GO:0002213//defense response to insect	2	GO:0009737//response to abscisic acid stimulus	8
GO:0016310//phosphorylation	39	GO:0009909//regulation of flower development	7
GO:0005992//trehalose biosynthetic process	12	GO:0048453//sepal formation	7
GO:0006810//transport	11	GO:0006346//methylation-dependent chromatin silencing	7
GO:0016558//protein import into peroxisome matrix	7	GO:0009556//microsporogenesis	7
GO:0010413//glucuronoxylan metabolic process	6	GO:0048451//petal formation	7
GO:0055046//microgametogenesis	5	GO:0009753//response to jasmonic acid stimulus	7
GO:0048235//pollen sperm cell differentiation	5	GO:0006944//cellular membrane fusion	7
GO:0015914//phospholipid transport	4	GO:0006629//lipid metabolic process	7
GO:0010089//xylem development	4	GO:0009651//response to salt stress	7
GO:0009933//meristem structural organization	2	GO:0050896//response to stimulus	7
GO:0010020//chloroplast fission	1	GO:0009409//response to cold	7
GO:0010200//response to chitin	21	GO:0006342//chromatin silencing	6
GO:0000272//polysaccharide catabolic process	6	GO:0009414//response to water deprivation	6
GO:0009846//pollen germination	6	GO:0009611//response to wounding	6
GO:0009695//jasmonic acid biosynthetic process	4	GO:0010228//vegetative to reproductive phase transition of meristem	6
GO:0010227//floral organ abscission	1	GO:0051788//response to misfolded protein	6
GO:0016311//dephosphorylation	1	GO:0000165//MAPK cascade	6
GO:0055114//oxidation-reduction process	94	GO:0031048//chromatin silencing by small RNA	5
GO:0008283//cell proliferation	17	GO:0006200//ATP catabolic process	5
GO:0010075//regulation of meristem growth	12	GO:0051726//regulation of cell cycle	5
GO:0006886//intracellular protein transport	12	GO:0046686//response to cadmium ion	5
GO:0006470//protein dephosphorylation	11	GO:0055085//transmembrane transport	5
GO:0006979//response to oxidative stress	10	GO:0051301//cell division	5
GO:0006270//DNA replication initiation	10	GO:0006511//ubiquitin-dependent protein catabolic process	5
GO:0048765//root hair cell differentiation	9	GO:0009744//response to sucrose stimulus	5
GO:0010090//trichome morphogenesis	9	GO:0009750//response to fructose stimulus	5
GO:0045454//cell redox homeostasis	8	GO:0006270//DNA replication initiation	5
GO:0010389//regulation of G2/M transition of mitotic cell cycle	8	GO:0006487//protein N-linked glycosylation	5
GO:0009637//response to blue light	7	GO:0009416//response to light stimulus	5
GO:0010310//regulation of hydrogen peroxide metabolic process	6	GO:0046854//phosphatidylinositol phosphorylation	5
GO:0009646//response to absence of light	2	GO:0019375//galactolipid biosynthetic process	5
GO:0009911//positive regulation of flower development	2	GO:0009791//post-embryonic development	5
GO:0009736//cytokinin mediated signaling pathway	2	GO:0048767//root hair elongation	5
GO:0009060//aerobic respiration	2	GO:0042742//defense response to bacterium	5
GO:0055085//transmembrane transport	46	GO:0000186//activation of MAPKK activity	4
GO:0009793//embryo development ending in seed dormancy	25	GO:0009664//plant-type cell wall organization	4
GO:0009909//regulation of flower development	21	GO:0009408//response to heat	4
GO:0006629//lipid metabolic process	19	GO:0010075//regulation of meristem growth	4
GO:0009744//response to sucrose stimulus	18	GO:0006260//DNA replication	4
GO:0006950//response to stress	18	GO:0043248//proteasome assembly	4
GO:0009555//pollen development	17	GO:0009845//seed germination	4
GO:0016036//cellular response to phosphate starvation	11	GO:0031348//negative regulation of defense response	4
GO:0009058//biosynthetic process	11	GO:0050832//defense response to fungus	4
GO:0045010//actin nucleation	10	GO:0008284//positive regulation of cell proliferation	4
GO:0006888//ER to Golgi vesicle-mediated transport	10	GO:0006508//proteolysis	4
GO:0006623//protein targeting to vacuole	9	GO:0031047//gene silencing by RNA	4
GO:0042542//response to hydrogen peroxide	7	GO:0010267//production of ta-siRNAs involved in RNA interference	4
GO:0010182//sugar mediated signaling pathway	6	GO:0019252//starch biosynthetic process	4
GO:0008361//regulation of cell size	6	GO:0042538//hyperosmotic salinity response	4
GO:0051607//defense response to virus	5	GO:0044238//primary metabolic process	4
GO:0051645//Golgi localization	5	GO:0001666//response to hypoxia	4
GO:0009908//flower development	5	GO:0010260//organ senescence	4
GO:0009821//alkaloid biosynthetic process	4	GO:0006098//pentose-phosphate shunt	4
GO:0006633//fatty acid biosynthetic process	4	GO:0016567//protein ubiquitination	4
GO:0010193//response to ozone	4	GO:0006950//response to stress	4
GO:0000038//very long-chain fatty acid metabolic process	4	GO:0016192//vesicle-mediated transport	4
GO:0035194//posttranscriptional gene silencing by RNA	4	GO:0010584//pollen exine formation	4
GO:0000910//cytokinesis	3	GO:0000278//mitotic cell cycle	4
GO:0080175//phragmoplast microtubule organization	3	GO:0009555//pollen development	4
GO:0048439//flower morphogenesis	3	GO:0043161//proteasomal ubiquitin-dependent protein catabolic process	4
GO:0051555//flavonol biosynthetic process	3	GO:0009738//abscisic acid mediated signaling pathway	4
GO:0016246//RNA interference	3	GO:0010048//vernalization response	4
GO:0006075//(1->3)-beta-D-glucan biosynthetic process	3	GO:0009723//response to ethylene stimulus	4
GO:0006665//sphingolipid metabolic process	2	GO:0010103//stomatal complex morphogenesis	4
GO:0016121//carotene catabolic process	1	GO:0010167//response to nitrate	4
GO:0008152//metabolic process	51	GO:0006888//ER to Golgi vesicle-mediated transport	3
GO:0005975//carbohydrate metabolic process	32	GO:0009616//virus induced gene silencing	3
GO:0051567//histone H3-K9 methylation	26	GO:0042542//response to hydrogen peroxide	3
GO:0009860//pollen tube growth	24	GO:0052543//callose deposition in cell wall	3
GO:0010584//pollen exine formation	19	GO:0006096//glycolysis	3
GO:0006612//protein targeting to membrane	17	GO:0010182//sugar mediated signaling pathway	3
GO:0048767//root hair elongation	17	GO:0006486//protein glycosylation	3
GO:0050896//response to stimulus	16	GO:0006972//hyperosmotic response	3
GO:0006457//protein folding	15	GO:0055046//microgametogenesis	3
GO:0006275//regulation of DNA replication	15	GO:0009644//response to high light intensity	3
GO:0006511//ubiquitin-dependent protein catabolic process	13	GO:0048544//recognition of pollen	3
GO:0034976//response to endoplasmic reticulum stress	10	GO:0009697//salicylic acid biosynthetic process	3
GO:0006855//drug transmembrane transport	9	GO:0043481//anthocyanin accumulation in tissues in response to UV light	3
GO:0009862//systemic acquired resistance, salicylic acid mediated signaling pathway	9	GO:0006623//protein targeting to vacuole	3
GO:0009644//response to high light intensity	8	GO:0035196//production of miRNAs involved in gene silencing by miRNA	3
GO:0009630//gravitropism	8	GO:0009987//cellular process	3
GO:0080110//sporopollenin biosynthetic process	7	GO:0010106//cellular response to iron ion starvation	3
GO:0009809//lignin biosynthetic process	7	GO:0009624//response to nematode	3
GO:0009266//response to temperature stimulus	6	GO:0007030//Golgi organization	3
GO:0009845//seed germination	6	GO:0050789//regulation of biological process	3
GO:0009735//response to cytokinin stimulus	6	GO:0006259//DNA metabolic process	3
GO:0006662//glycerol ether metabolic process	5	GO:0000280//nuclear division	3
GO:0010043//response to zinc ion	5	GO:0007067//mitosis	3
GO:0009834//secondary cell wall biogenesis	4	GO:0042023//DNA endoreduplication	3
GO:0007346//regulation of mitotic cell cycle	4	GO:0010027//thylakoid membrane organization	3
GO:0015824//proline transport	4	GO:0007169//transmembrane receptor protein tyrosine kinase signaling pathway	3
GO:0006869//lipid transport	4	GO:0009058//biosynthetic process	3
GO:0019745//pentacyclic triterpenoid biosynthetic process	3	GO:0010389//regulation of G2/M transition of mitotic cell cycle	3
GO:0009725//response to hormone stimulus	3	GO:0016246//RNA interference	3
GO:0007389//pattern specification process	3	GO:0010089//xylem development	3
GO:0035304//regulation of protein dephosphorylation	3	GO:0005982//starch metabolic process	3
GO:0009620//response to fungus	3	GO:0052542//defense response by callose deposition	3
GO:0006983//ER overload response	3	GO:0016197//endosomal transport	3
GO:0015992//proton transport	2	GO:0009902//chloroplast relocation	3
GO:0001676//long-chain fatty acid metabolic process	2	GO:0009640//photomorphogenesis	3
GO:0009435//NAD biosynthetic process	2	GO:0016458//gene silencing	3
GO:1901701	2	GO:0009733//response to auxin stimulus	3
GO:0032025//response to cobalt ion	2	GO:0016036//cellular response to phosphate starvation	3
GO:0051792//medium-chain fatty acid biosynthetic process	2	GO:0045454//cell redox homeostasis	3
GO:0010162//seed dormancy process	2	GO:0043414//macromolecule methylation	3
GO:0043086//negative regulation of catalytic activity	2	GO:0009867//jasmonic acid mediated signaling pathway	3
GO:0043066//negative regulation of apoptotic process	2	GO:0009610//response to symbiotic fungus	3
GO:0010154//fruit development	2	GO:0009827//plant-type cell wall modification	3
GO:0045087//innate immune response	1	GO:0009086//methionine biosynthetic process	3
GO:0032502//developmental process	1	GO:0000394//RNA splicing, via endonucleolytic cleavage and ligation	3
GO:0009835//fruit ripening	1	GO:0009658//chloroplast organization	3
GO:0009653//anatomical structure morphogenesis	1	GO:0006012//galactose metabolic process	3
GO:0010223//secondary shoot formation	1	GO:0015706//nitrate transport	3
GO:0043289	1	GO:0006826//iron ion transport	3
GO:0044707	1	GO:0002679//respiratory burst involved in defense response	3
GO:0006621//protein retention in ER lumen	1	GO:0032259//methylation	3
GO:0080119//ER body organization	1	GO:0006914//autophagy	3
GO:0048229//gametophyte development	1	GO:0009860//pollen tube growth	3
GO:0048825//cotyledon development	1	GO:0045893//positive regulation of transcription, DNA-dependent	3
GO:0040007//growth	1	GO:0009832//plant-type cell wall biogenesis	3
GO:0010380//regulation of chlorophyll biosynthetic process	1	GO:0031408//oxylipin biosynthetic process	3
GO:0006200//ATP catabolic process	35	GO:0000272//polysaccharide catabolic process	2
GO:0009651//response to salt stress	29	GO:0000023//maltose metabolic process	2
GO:0006944//cellular membrane fusion	26	GO:0016572//histone phosphorylation	2
GO:0009611//response to wounding	24	GO:0010311//lateral root formation	2
GO:0006306//DNA methylation	24	GO:0009558//embryo sac cellularization	2
GO:0009409//response to cold	22	GO:0006952//defense response	2
GO:0009624//response to nematode	21	GO:1900111//positive regulation of histone H3-K9 dimethylation	2
GO:0000165//MAPK cascade	21	GO:0009266//response to temperature stimulus	2
GO:0006342//chromatin silencing	17	GO:0006397//mRNA processing	2
GO:0009827//plant-type cell wall modification	15	GO:0006075//(1->3)-beta-D-glucan biosynthetic process	2
GO:0009750//response to fructose stimulus	15	GO:0019438//aromatic compound biosynthetic process	2
GO:0006487//protein N-linked glycosylation	13	GO:0016570//histone modification	2
GO:0051788//response to misfolded protein	13	GO:0010118//stomatal movement	2
GO:0010167//response to nitrate	13	GO:0009267//cellular response to starvation	2
GO:0009664//plant-type cell wall organization	12	GO:0044036//cell wall macromolecule metabolic process	2
GO:0031048//chromatin silencing by small RNA	11	GO:0000079//regulation of cyclin-dependent protein serine/threonine kinase activity	2
GO:0048453//sepal formation	11	GO:0007112//male meiosis cytokinesis	2
GO:0048451//petal formation	11	GO:0006413//translational initiation	2
GO:0043161//proteasomal ubiquitin-dependent protein catabolic process	11	GO:0010193//response to ozone	2
GO:0007169//transmembrane receptor protein tyrosine kinase signaling pathway	11	GO:0009825//multidimensional cell growth	2
GO:0010048//vernalization response	10	GO:0010529//negative regulation of transposition	2
GO:0019761//glucosinolate biosynthetic process	9	GO:0000914//phragmoplast assembly	2
GO:0051225//spindle assembly	9	GO:0010245//radial microtubular system formation	2
GO:0007030//Golgi organization	9	GO:0007267//cell-cell signaling	2
GO:0009791//post-embryonic development	9	GO:0044260	2
GO:0000186//activation of MAPKK activity	9	GO:0007346//regulation of mitotic cell cycle	2
GO:0015031//protein transport	9	GO:0009749//response to glucose stimulus	2
GO:0010583//response to cyclopentenone	9	GO:0043090//amino acid import	2
GO:0019375//galactolipid biosynthetic process	9	GO:0009853//photorespiration	2
GO:0001666//response to hypoxia	9	GO:0080129//proteasome core complex assembly	2
GO:0006865//amino acid transport	8	GO:0006261//DNA-dependent DNA replication	2
GO:0044763	8	GO:0006790//sulfur compound metabolic process	2
GO:0009616//virus induced gene silencing	8	GO:0046855//inositol phosphate dephosphorylation	2
GO:0006833//water transport	8	GO:0019684//photosynthesis, light reaction	2
GO:0000278//mitotic cell cycle	8	GO:0009834//secondary cell wall biogenesis	2
GO:0051707//response to other organism	7	GO:0009407//toxin catabolic process	2
GO:0010315//auxin efflux	7	GO:0035067//negative regulation of histone acetylation	2
GO:0010541//acropetal auxin transport	7	GO:0048573//photoperiodism, flowering	2
GO:0030048//actin filament-based movement	7	GO:0006865//amino acid transport	2
GO:0016132//brassinosteroid biosynthetic process	7	GO:0048440//carpel development	2
GO:0030003//cellular cation homeostasis	7	GO:0050794//regulation of cellular process	2
GO:0008284//positive regulation of cell proliferation	7	GO:0006470//protein dephosphorylation	2
GO:0006914//autophagy	7	GO:0048765//root hair cell differentiation	2
GO:0006007//glucose catabolic process	6	GO:0051225//spindle assembly	2
GO:0006816//calcium ion transport	6	GO:0006457//protein folding	2
GO:0044767	6	GO:0016558//protein import into peroxisome matrix	2
GO:0016570//histone modification	6	GO:0043631//RNA polyadenylation	2
GO:0070838//divalent metal ion transport	6	GO:0009637//response to blue light	2
GO:0005982//starch metabolic process	5	GO:0016051//carbohydrate biosynthetic process	2
GO:0009958//positive gravitropism	5	GO:0008652//cellular amino acid biosynthetic process	2
GO:0046520//sphingoid biosynthetic process	5	GO:0000413//protein peptidyl-prolyl isomerization	2
GO:0007034//vacuolar transport	5	GO:0045003//double-strand break repair via synthesis-dependent strand annealing	2
GO:0010218//response to far red light	5	GO:0010150//leaf senescence	2
GO:0009165//nucleotide biosynthetic process	4	GO:0009657//plastid organization	2
GO:0080129//proteasome core complex assembly	4	GO:0006863//purine nucleobase transport	2
GO:0000413//protein peptidyl-prolyl isomerization	4	GO:0006979//response to oxidative stress	2
GO:0044265//cellular macromolecule catabolic process	4	GO:0010087//phloem or xylem histogenesis	2
GO:0009805//coumarin biosynthetic process	4	GO:0006810//transport	2
GO:0009963//positive regulation of flavonoid biosynthetic process	4	GO:0044237//cellular metabolic process	2
GO:0009825//multidimensional cell growth	3	GO:0010310//regulation of hydrogen peroxide metabolic process	2
GO:0010025//wax biosynthetic process	3	GO:0016556//mRNA modification	2
GO:0044036//cell wall macromolecule metabolic process	3	GO:0006833//water transport	2
GO:0005985//sucrose metabolic process	3	GO:0046777//protein autophosphorylation	2
GO:0009560//embryo sac egg cell differentiation	3	GO:0000271//polysaccharide biosynthetic process	2
GO:0048317//seed morphogenesis	3	GO:0010014//meristem initiation	2
GO:0031408//oxylipin biosynthetic process	3	GO:0035194//posttranscriptional gene silencing by RNA	2
GO:0042398//cellular modified amino acid biosynthetic process	3	GO:0007034//vacuolar transport	2
GO:0000902//cell morphogenesis	3	GO:0006661//phosphatidylinositol biosynthetic process	2
GO:0007062//sister chromatid cohesion	3	GO:0009816//defense response to bacterium, incompatible interaction	2
GO:0006949//syncytium formation	2	GO:0080175//phragmoplast microtubule organization	2
GO:0048268//clathrin coat assembly	2	GO:0019288//isopentenyl diphosphate biosynthetic process, mevalonate-independent pathway	2
GO:0071310//cellular response to organic substance	2	GO:0022402//cell cycle process	2
GO:0046680//response to DDT	2	GO:0045892//negative regulation of transcription, DNA-dependent	2
GO:0019853//L-ascorbic acid biosynthetic process	2	GO:0006996//organelle organization	2
GO:0010233//phloem transport	2	GO:0048235//pollen sperm cell differentiation	2
GO:0010155//regulation of proton transport	2	GO:0009719	2
GO:0019637//organophosphate metabolic process	2	GO:0006281//DNA repair	2
GO:0050665//hydrogen peroxide biosynthetic process	2	GO:0010332//response to gamma radiation	2
GO:0007585//respiratory gaseous exchange	2	GO:0007126//meiosis	2
GO:0031110//regulation of microtubule polymerization or depolymerization	2	GO:0030048//actin filament-based movement	2
GO:0032851//positive regulation of Rab GTPase activity	2	GO:0030244//cellulose biosynthetic process	2
GO:0042752//regulation of circadian rhythm	2	GO:0009932//cell tip growth	2
GO:0035445//borate transmembrane transport	2	GO:0006612//protein targeting to membrane	2
GO:0000041//transition metal ion transport	2	GO:0009694//jasmonic acid metabolic process	2
GO:0042744//hydrogen peroxide catabolic process	2	GO:0008361//regulation of cell size	2
GO:0006364//rRNA processing	2	GO:0007623//circadian rhythm	2
GO:0006754//ATP biosynthetic process	1	GO:0034660//ncRNA metabolic process	2
GO:0010216//maintenance of DNA methylation	1	GO:0006635//fatty acid beta-oxidation	2
GO:0033198//response to ATP	1	GO:0009814//defense response, incompatible interaction	2
GO:0045333//cellular respiration	1	GO:0016444//somatic cell DNA recombination	2
GO:0031930//mitochondria-nucleus signaling pathway	1	GO:0016568//chromatin modification	2
GO:0033615//mitochondrial proton-transporting ATP synthase complex assembly	1	GO:0015914//phospholipid transport	2
GO:0034613//cellular protein localization	1	GO:0006812//cation transport	2
GO:0010265//SCF complex assembly	1	GO:0071555//cell wall organization	2
GO:0006974//response to DNA damage stimulus	1	GO:0010218//response to far red light	2
GO:0048523//negative regulation of cellular process	1	GO:0016569//covalent chromatin modification	2
GO:0034440//lipid oxidation	1	GO:0005992//trehalose biosynthetic process	2
GO:0045727//positive regulation of translation	1	GO:0010363//regulation of plant-type hypersensitive response	2
GO:0015969//guanosine tetraphosphate metabolic process	1	GO:0032957//inositol trisphosphate metabolic process	2
GO:0009698//phenylpropanoid metabolic process	1	GO:0016117//carotenoid biosynthetic process	2
GO:0006399//tRNA metabolic process	1	GO:0035556//intracellular signal transduction	2
GO:0006355//regulation of transcription, DNA-dependent	43	GO:0006997//nucleus organization	1
GO:0009414//response to water deprivation	34	GO:0050891//multicellular organismal water homeostasis	1
GO:0006508//proteolysis	30	GO:0009612//response to mechanical stimulus	1
GO:0046686//response to cadmium ion	25	GO:0009735//response to cytokinin stimulus	1
GO:0000911//cytokinesis by cell plate formation	24	GO:0009451//RNA modification	1
GO:0009737//response to abscisic acid stimulus	21	GO:0033615//mitochondrial proton-transporting ATP synthase complex assembly	1
GO:0050832//defense response to fungus	19	GO:0009933//meristem structural organization	1
GO:0009753//response to jasmonic acid stimulus	18	GO:0019915//lipid storage	1
GO:0009723//response to ethylene stimulus	17	GO:0006499//N-terminal protein myristoylation	1
GO:0000226//microtubule cytoskeleton organization	17	GO:0000289//nuclear-transcribed mRNA poly(A) tail shortening	1
GO:0048193//Golgi vesicle transport	15	GO:0007000//nucleolus organization	1
GO:0010363//regulation of plant-type hypersensitive response	15	GO:0048825//cotyledon development	1
GO:0042742//defense response to bacterium	15	GO:0071423//malate transmembrane transport	1
GO:0009733//response to auxin stimulus	15	GO:0010492//maintenance of shoot apical meristem identity	1
GO:0009738//abscisic acid mediated signaling pathway	15	GO:0009755//hormone-mediated signaling pathway	1
GO:0051301//cell division	14	GO:0019760//glucosinolate metabolic process	1
GO:0042538//hyperosmotic salinity response	14	GO:0006873//cellular ion homeostasis	1
GO:0045893//positive regulation of transcription, DNA-dependent	14	GO:0090305//nucleic acid phosphodiester bond hydrolysis	1
GO:0009556//microsporogenesis	13	GO:0015819//lysine transport	1
GO:0006346//methylation-dependent chromatin silencing	12	GO:0010440//stomatal lineage progression	1
GO:0007018//microtubule-based movement	12	GO:0042752//regulation of circadian rhythm	1
GO:0010228//vegetative to reproductive phase transition of meristem	12	GO:0018130	1
GO:0051726//regulation of cell cycle	12	GO:0010483//pollen tube reception	1
GO:0000394//RNA splicing, via endonucleolytic cleavage and ligation	12	GO:0005983//starch catabolic process	1
GO:0007264//small GTPase mediated signal transduction	12	GO:0009739//response to gibberellin stimulus	1
GO:0006857//oligopeptide transport	11	GO:0007020//microtubule nucleation	1
GO:0009987//cellular process	11	GO:0009693//ethylene biosynthetic process	1
GO:0006952//defense response	11	GO:0009965//leaf morphogenesis	1
GO:0009086//methionine biosynthetic process	11	GO:0048653//anther development	1
GO:0015706//nitrate transport	11	GO:0051649//establishment of localization in cell	1
GO:0031348//negative regulation of defense response	11	GO:0043170	1
GO:0006635//fatty acid beta-oxidation	10	GO:0048829//root cap development	1
GO:0048443//stamen development	10	GO:0046482//para-aminobenzoic acid metabolic process	1
GO:0009407//toxin catabolic process	10	GO:0006820//anion transport	1
GO:0046777//protein autophosphorylation	10	GO:0003002//regionalization	1
GO:0016567//protein ubiquitination	10	GO:0048608//reproductive structure development	1
GO:0030244//cellulose biosynthetic process	10	GO:0009625//response to insect	1
GO:0032259//methylation	10	GO:0007015//actin filament organization	1
GO:0006499//N-terminal protein myristoylation	10	GO:0009060//aerobic respiration	1
GO:0009965//leaf morphogenesis	10	GO:0006886//intracellular protein transport	1
GO:0043481//anthocyanin accumulation in tissues in response to UV light	9	GO:0007127//meiosis I	1
GO:0048440//carpel development	9	GO:0034645//cellular macromolecule biosynthetic process	1
GO:0071555//cell wall organization	9	GO:0051186//cofactor metabolic process	1
GO:0010267//production of ta-siRNAs involved in RNA interference	9	GO:0031087//deadenylation-independent decapping of nuclear-transcribed mRNA	1
GO:0009610//response to symbiotic fungus	9	GO:0009855//determination of bilateral symmetry	1
GO:0048366//leaf development	9	GO:0015813//L-glutamate transport	1
GO:0015996//chlorophyll catabolic process	9	GO:0003333//amino acid transmembrane transport	1
GO:0010224//response to UV-B	9	GO:0042430	1
GO:0043248//proteasome assembly	9	GO:0009926//auxin polar transport	1
GO:0000079//regulation of cyclin-dependent protein serine/threonine kinase activity	9	GO:0022904//respiratory electron transport chain	1
GO:0009832//plant-type cell wall biogenesis	8	GO:0006655//phosphatidylglycerol biosynthetic process	1
GO:0009640//photomorphogenesis	8	GO:0046148//pigment biosynthetic process	1
GO:0009749//response to glucose stimulus	8	GO:0008654//phospholipid biosynthetic process	1
GO:0019243//methylglyoxal catabolic process to D-lactate	8	GO:0060151//peroxisome localization	1
GO:0006098//pentose-phosphate shunt	8	GO:2000112	1
GO:0010260//organ senescence	8	GO:0009061//anaerobic respiration	1
GO:0009416//response to light stimulus	8	GO:0031323//regulation of cellular metabolic process	1
GO:0030154//cell differentiation	8	GO:0010583//response to cyclopentenone	1
GO:0010540//basipetal auxin transport	7	GO:0016070//RNA metabolic process	1
GO:0007155//cell adhesion	7	GO:0044271//cellular nitrogen compound biosynthetic process	1
GO:0035196//production of miRNAs involved in gene silencing by miRNA	7	GO:0051453//regulation of intracellular pH	1
GO:0080167//response to karrikin	7	GO:0010037//response to carbon dioxide	1
GO:0016192//vesicle-mediated transport	7	GO:0048193//Golgi vesicle transport	1
GO:0010118//stomatal movement	7	GO:0009165//nucleotide biosynthetic process	1
GO:0007267//cell-cell signaling	7	GO:0010207//photosystem II assembly	1
GO:0006096//glycolysis	7	GO:0071310//cellular response to organic substance	1
GO:0031047//gene silencing by RNA	7	GO:0007155//cell adhesion	1
GO:0000956//nuclear-transcribed mRNA catabolic process	7	GO:0009056//catabolic process	1
GO:0016117//carotenoid biosynthetic process	7	GO:0006813//potassium ion transport	1
GO:0006812//cation transport	6	GO:0032312//regulation of ARF GTPase activity	1
GO:0019344//cysteine biosynthetic process	6	GO:0051510//regulation of unidimensional cell growth	1
GO:0035556//intracellular signal transduction	6	GO:0010033//response to organic substance	1
GO:0008643//carbohydrate transport	6	GO:0009910//negative regulation of flower development	1
GO:0007275//multicellular organismal development	6	GO:0006917//induction of apoptosis	1
GO:0010286//heat acclimation	6	GO:0010114//response to red light	1
GO:0010150//leaf senescence	6	GO:0042398//cellular modified amino acid biosynthetic process	1
GO:0009873//ethylene mediated signaling pathway	6	GO:0044272//sulfur compound biosynthetic process	1
GO:0051510//regulation of unidimensional cell growth	6	GO:0010215//cellulose microfibril organization	1
GO:0009902//chloroplast relocation	6	GO:0006464//cellular protein modification process	1
GO:0010027//thylakoid membrane organization	6	GO:0030036//actin cytoskeleton organization	1
GO:0050794//regulation of cellular process	6	GO:0042254//ribosome biogenesis	1
GO:0009863//salicylic acid mediated signaling pathway	5	GO:0010162//seed dormancy process	1
GO:0006661//phosphatidylinositol biosynthetic process	5	GO:0051716//cellular response to stimulus	1
GO:0007623//circadian rhythm	5	GO:0080167//response to karrikin	1
GO:0060151//peroxisome localization	5	GO:0051646//mitochondrion localization	1
GO:0051646//mitochondrion localization	5	GO:0051645//Golgi localization	1
GO:0022900//electron transport chain	5	GO:0009954//proximal/distal pattern formation	1
GO:0009628//response to abiotic stimulus	5	GO:0043412//macromolecule modification	1
GO:0006598//polyamine catabolic process	5	GO:0019219	1
GO:0016043//cellular component organization	5	GO:0043069//negative regulation of programmed cell death	1
GO:0007067//mitosis	5	GO:0009626//plant-type hypersensitive response	1
GO:0042127//regulation of cell proliferation	5	GO:0009958//positive gravitropism	1
GO:0019288//isopentenyl diphosphate biosynthetic process, mevalonate-independent pathway	5	GO:0010252//auxin homeostasis	1
GO:0006312//mitotic recombination	5	GO:0009695//jasmonic acid biosynthetic process	1
GO:0006486//protein glycosylation	5	GO:0009817//defense response to fungus, incompatible interaction	1
GO:0048364//root development	5	GO:0009908//flower development	1
GO:0006261//DNA-dependent DNA replication	5	GO:0007033//vacuole organization	1
GO:0000280//nuclear division	4	GO:0010265//SCF complex assembly	1
GO:0009734//auxin mediated signaling pathway	4	GO:0090342//regulation of cell aging	1
GO:0048653//anther development	4	GO:0010629//negative regulation of gene expression	1
GO:0010053//root epidermal cell differentiation	4	GO:0009873//ethylene mediated signaling pathway	1
GO:0035725//sodium ion transmembrane transport	4	GO:0010052//guard cell differentiation	1
GO:0008219//cell death	4	GO:0048441//petal development	1
GO:0009607//response to biotic stimulus	4	GO:0009734//auxin mediated signaling pathway	1
GO:0006259//DNA metabolic process	4	GO:0006351//transcription, DNA-dependent	1
GO:0043414//macromolecule methylation	4	GO:0080147//root hair cell development	1
GO:0009684//indoleacetic acid biosynthetic process	4	GO:0060862//negative regulation of floral organ abscission	1
GO:0015693//magnesium ion transport	4	GO:0015808//L-alanine transport	1
GO:0006813//potassium ion transport	4	GO:0048527//lateral root development	1
GO:0019433//triglyceride catabolic process	4	GO:0015809//arginine transport	1
GO:0048441//petal development	4	GO:0009862//systemic acquired resistance, salicylic acid mediated signaling pathway	1
GO:0070981//L-asparagine biosynthetic process	4	GO:0006633//fatty acid biosynthetic process	1
GO:0043617//cellular response to sucrose starvation	4	GO:0009639//response to red or far red light	1
GO:0007049//cell cycle	4	GO:0010090//trichome morphogenesis	1
GO:0051302//regulation of cell division	4	GO:0030243//cellulose metabolic process	1
GO:0032875//regulation of DNA endoreduplication	4	GO:0006816//calcium ion transport	1
GO:0007276//gamete generation	4	GO:0007389//pattern specification process	1
GO:0010114//response to red light	4	GO:0009963//positive regulation of flavonoid biosynthetic process	1
GO:0006352//DNA-dependent transcription, initiation	4	GO:0000373//Group II intron splicing	1
GO:0006972//hyperosmotic response	4	GO:0048731	1
GO:0010332//response to gamma radiation	4	GO:0019745//pentacyclic triterpenoid biosynthetic process	1
GO:0016444//somatic cell DNA recombination	4	GO:0040007//growth	1
GO:0007140//male meiosis	4	GO:0032025//response to cobalt ion	1
GO:0009739//response to gibberellin stimulus	4	GO:0006094//gluconeogenesis	1
GO:0006464//cellular protein modification process	4	GO:0042991//transcription factor import into nucleus	1
GO:0000914//phragmoplast assembly	3	GO:0006606//protein import into nucleus	1
GO:0043090//amino acid import	3	GO:0008299//isoprenoid biosynthetic process	1
GO:0009954//proximal/distal pattern formation	3	GO:0001676//long-chain fatty acid metabolic process	1
GO:0010311//lateral root formation	3	GO:0006066//alcohol metabolic process	1
GO:0007020//microtubule nucleation	3	GO:0000902//cell morphogenesis	1
GO:0006569//tryptophan catabolic process	3	GO:2000692//negative regulation of seed maturation	1
GO:0016051//carbohydrate biosynthetic process	3	GO:0010817//regulation of hormone levels	1
GO:0006012//galactose metabolic process	3	GO:0031146//SCF-dependent proteasomal ubiquitin-dependent protein catabolic process	1
GO:0048731	3	GO:0006364//rRNA processing	1
GO:0052543//callose deposition in cell wall	3	GO:0043900//regulation of multi-organism process	1
GO:0010091//trichome branching	3	GO:0009116//nucleoside metabolic process	1
GO:0006066//alcohol metabolic process	3	GO:0080021//response to benzoic acid stimulus	1
GO:0006820//anion transport	3	GO:0009069//serine family amino acid metabolic process	1
GO:1901700	3	GO:0019637//organophosphate metabolic process	1
GO:0009615//response to virus	3	GO:0006732//coenzyme metabolic process	1
GO:0022402//cell cycle process	3	GO:0010315//auxin efflux	1
GO:0016226//iron-sulfur cluster assembly	3	GO:0010541//acropetal auxin transport	1
GO:0010039//response to iron ion	3	GO:0000956//nuclear-transcribed mRNA catabolic process	1
GO:0009267//cellular response to starvation	3	GO:0010305//leaf vascular tissue pattern formation	1
GO:0043631//RNA polyadenylation	3	GO:0048446//petal morphogenesis	1
GO:0045132//meiotic chromosome segregation	3	GO:0016126//sterol biosynthetic process	1
GO:0042138//meiotic DNA double-strand break formation	3	GO:0030397//membrane disassembly	1
GO:0007131//reciprocal meiotic recombination	3	GO:0033591//response to L-ascorbic acid	1
GO:0070918//production of small RNA involved in gene silencing by RNA	3	GO:0009647//skotomorphogenesis	1
GO:0048527//lateral root development	3	GO:0071367//cellular response to brassinosteroid stimulus	1
GO:0000712//resolution of meiotic recombination intermediates	3	GO:0048610//cellular process involved in reproduction	1
GO:0000819//sister chromatid segregation	3	GO:0042744//hydrogen peroxide catabolic process	1
GO:0031347//regulation of defense response	2	GO:0007059//chromosome segregation	1
GO:0033591//response to L-ascorbic acid	2	GO:0015824//proline transport	1
GO:0006887//exocytosis	2	GO:0030261//chromosome condensation	1
GO:0030418//nicotianamine biosynthetic process	2	GO:0007094//mitotic spindle assembly checkpoint	1
GO:0071472//cellular response to salt stress	2	GO:0046483//heterocycle metabolic process	1
GO:0080026//response to indolebutyric acid stimulus	2	GO:0009270//response to humidity	1
GO:0006378//mRNA polyadenylation	2	GO:0051607//defense response to virus	1
GO:0000160//two-component signal transduction system (phosphorelay)	2	GO:0010216//maintenance of DNA methylation	1
GO:0006796//phosphate-containing compound metabolic process	2	GO:0042539//hypotonic salinity response	1
GO:0008299//isoprenoid biosynthetic process	2	GO:0043622//cortical microtubule organization	1
GO:0016926//protein desumoylation	2	GO:0080026//response to indolebutyric acid stimulus	1
GO:0048768//root hair cell tip growth	2	GO:0009560//embryo sac egg cell differentiation	1
GO:0019915//lipid storage	2	GO:0048481//ovule development	1
GO:0009960//endosperm development	2	GO:0000024//maltose biosynthetic process	1
GO:0009773//photosynthetic electron transport in photosystem I	2	GO:0040029//regulation of gene expression, epigenetic	1
GO:0009816//defense response to bacterium, incompatible interaction	2	GO:0070918//production of small RNA involved in gene silencing by RNA	1
GO:0019538//protein metabolic process	2	GO:0009595//detection of biotic stimulus	1
GO:0044710	2	GO:0009773//photosynthetic electron transport in photosystem I	1
GO:0048481//ovule development	2	GO:0035304//regulation of protein dephosphorylation	1
GO:0008380//RNA splicing	2	GO:0019752//carboxylic acid metabolic process	1
GO:0006997//nucleus organization	2	GO:0009751//response to salicylic acid stimulus	1
GO:0071215//cellular response to abscisic acid stimulus	2	GO:0006412//translation	1
GO:0080022//primary root development	2	GO:0032065//cortical protein anchoring	1
GO:0031537//regulation of anthocyanin metabolic process	2	GO:0006598//polyamine catabolic process	1
GO:0010119//regulation of stomatal movement	2	GO:0009698//phenylpropanoid metabolic process	1
GO:0015770//sucrose transport	2	GO:0006796//phosphate-containing compound metabolic process	1
GO:0035067//negative regulation of histone acetylation	2	GO:0051188//cofactor biosynthetic process	1
GO:0010529//negative regulation of transposition	2	GO:0080090//regulation of primary metabolic process	1
GO:1900111//positive regulation of histone H3-K9 dimethylation	2	GO:0000096//sulfur amino acid metabolic process	1
GO:0006897//endocytosis	2	GO:0048443//stamen development	1
GO:0007059//chromosome segregation	2	GO:0045010//actin nucleation	1
GO:0006879//cellular iron ion homeostasis	2	GO:0009809//lignin biosynthetic process	1
GO:0000302//response to reactive oxygen species	2	GO:0010286//heat acclimation	1
GO:0071482//cellular response to light stimulus	2	GO:0046836//glycolipid transport	1
GO:0006811//ion transport	2	GO:0080022//primary root development	1
GO:0006874//cellular calcium ion homeostasis	2	GO:0008380//RNA splicing	1
GO:0007186//G-protein coupled receptor signaling pathway	2	GO:0006811//ion transport	1
GO:0043247//telomere maintenance in response to DNA damage	2	GO:0080058//protein deglutathionylation	1
GO:0000724//double-strand break repair via homologous recombination	2	GO:0034440//lipid oxidation	1
GO:0007129//synapsis	2	GO:0009646//response to absence of light	1
GO:0032204//regulation of telomere maintenance	2	GO:0046680//response to DDT	1
GO:0009755//hormone-mediated signaling pathway	2	GO:0006184//GTP catabolic process	1
GO:0016101//diterpenoid metabolic process	1	GO:0048449//floral organ formation	1
GO:0006904//vesicle docking involved in exocytosis	1	GO:0009786//regulation of asymmetric cell division	1
GO:0010222//stem vascular tissue pattern formation	1	GO:0050826//response to freezing	1
GO:0009699//phenylpropanoid biosynthetic process	1	GO:0006521//regulation of cellular amino acid metabolic process	1
GO:0009298//GDP-mannose biosynthetic process	1	GO:0006897//endocytosis	1
GO:0030497//fatty acid elongation	1	GO:0043085//positive regulation of catalytic activity	1
GO:0003002//regionalization	1	GO:0035725//sodium ion transmembrane transport	1
GO:0010073//meristem maintenance	1	GO:0016441//posttranscriptional gene silencing	1
GO:0000245//spliceosomal complex assembly	1	GO:0010072//primary shoot apical meristem specification	1
GO:0009638//phototropism	1	GO:0030497//fatty acid elongation	1
GO:0051865//protein autoubiquitination	1	GO:0046202//cyanide biosynthetic process	1
GO:0010366//negative regulation of ethylene biosynthetic process	1	GO:0048366//leaf development	1
GO:0000188//inactivation of MAPK activity	1	GO:0007568//aging	1
GO:0070417//cellular response to cold	1	GO:0006725//cellular aromatic compound metabolic process	1
GO:0034605//cellular response to heat	1	GO:0007154//cell communication	1
GO:0080024//indolebutyric acid metabolic process	1	GO:0006007//glucose catabolic process	1
GO:0001708//cell fate specification	1	GO:0042726//flavin-containing compound metabolic process	1
GO:0016124//xanthophyll catabolic process	1	GO:0009653//anatomical structure morphogenesis	1
GO:0023014//signal transduction by phosphorylation	1	GO:0010073//meristem maintenance	1
GO:0010439//regulation of glucosinolate biosynthetic process	1	GO:0002213//defense response to insect	1
GO:0043157//response to cation stress	1	GO:0006266//DNA ligation	1
GO:1901575	1	GO:0006310//DNA recombination	1
GO:0006139//nucleobase-containing compound metabolic process	1	GO:0009620//response to fungus	1
GO:0044281//small molecule metabolic process	1	GO:0009861//jasmonic acid and ethylene-dependent systemic resistance	1
GO:0042128//nitrate assimilation	1	GO:0000245//spliceosomal complex assembly	1
GO:0048446//petal morphogenesis	1	GO:0060867//fruit abscission	1
GO:0007000//nucleolus organization	1	GO:0045487//gibberellin catabolic process	1
GO:0009786//regulation of asymmetric cell division	1	GO:0071365//cellular response to auxin stimulus	1
GO:0050826//response to freezing	1	GO:0010262//somatic embryogenesis	1
GO:0006521//regulation of cellular amino acid metabolic process	1	GO:0048577//negative regulation of short-day photoperiodism, flowering	1
GO:0048829//root cap development	1	GO:0010047//fruit dehiscence	1
GO:0009833//primary cell wall biogenesis	1	GO:0009789//positive regulation of abscisic acid mediated signaling pathway	1
GO:0018131//oxazole or thiazole biosynthetic process	1	GO:0009641//shade avoidance	1
GO:0015743//malate transport	1	GO:0090304	1
GO:0090342//regulation of cell aging	1	GO:0009250//glucan biosynthetic process	1
GO:0010629//negative regulation of gene expression	1	GO:0000041//transition metal ion transport	1
GO:0030397//membrane disassembly	1	GO:0015996//chlorophyll catabolic process	1
GO:0048262//determination of dorsal/ventral asymmetry	1	GO:0046786//viral replication complex formation and maintenance	1
GO:0080092//regulation of pollen tube growth	1	GO:0048589//developmental growth	1
GO:0006917//induction of apoptosis	1	GO:0015812//gamma-aminobutyric acid transport	1
GO:0015995//chlorophyll biosynthetic process	1	GO:0016132//brassinosteroid biosynthetic process	1
GO:0043335//protein unfolding	1	GO:0019344//cysteine biosynthetic process	1
GO:0010731//protein glutathionylation	1	GO:0009627//systemic acquired resistance	1
GO:0009553//embryo sac development	1	GO:0010337//regulation of salicylic acid metabolic process	1
GO:0010430//fatty acid omega-oxidation	1	GO:0006817//phosphate ion transport	1
GO:0005993//trehalose catabolic process	1	GO:0071805//potassium ion transmembrane transport	1
GO:0071705	1	GO:0009772//photosynthetic electron transport in photosystem II	1
GO:1901698	1	GO:0031347//regulation of defense response	1
GO:0032456//endocytic recycling	1	GO:0015994//chlorophyll metabolic process	1
GO:0001778//plasma membrane repair	1	GO:0009743//response to carbohydrate stimulus	1
GO:0046740//spread of virus in host, cell to cell	1	GO:0044085	1
GO:0007033//vacuole organization	1	GO:0010540//basipetal auxin transport	1
GO:2000030//regulation of response to red or far red light	1	GO:0009863//salicylic acid mediated signaling pathway	1
GO:0017004//cytochrome complex assembly	1	GO:0030968//endoplasmic reticulum unfolded protein response	1
GO:0010483//pollen tube reception	1	GO:0010196//nonphotochemical quenching	1
GO:0009645//response to low light intensity stimulus	1	GO:0010588//cotyledon vascular tissue pattern formation	1
GO:0019408//dolichol biosynthetic process	1	GO:0048367//shoot system development	1
GO:0035235//ionotropic glutamate receptor signaling pathway	1	GO:0010417//glucuronoxylan biosynthetic process	1
GO:0006657//CDP-choline pathway	1	GO:0006662//glycerol ether metabolic process	1
GO:0080055//low affinity nitrate transport	1	GO:0019853//L-ascorbic acid biosynthetic process	1
GO:0010098//suspensor development	1	GO:0009298//GDP-mannose biosynthetic process	1
GO:0043562//cellular response to nitrogen levels	1	GO:0010043//response to zinc ion	1
GO:0010440//stomatal lineage progression	1	GO:0043647//inositol phosphate metabolic process	1
GO:0016579//protein deubiquitination	1	GO:0048655//tapetal layer morphogenesis	1
GO:0048530//fruit morphogenesis	1	GO:0010208//pollen wall assembly	1
GO:0009765//photosynthesis, light harvesting	1	GO:0009846//pollen germination	1
GO:0048467//gynoecium development	1	GO:0045489//pectin biosynthetic process	1
GO:0090436//leaf pavement cell development	1	GO:0007049//cell cycle	1
GO:0010196//nonphotochemical quenching	1	GO:0048868//pollen tube development	1
GO:0044699	11
GO:0045892//negative regulation of transcription, DNA-dependent	11
GO:0010103//stomatal complex morphogenesis	10
GO:0006826//iron ion transport	10
GO:0016458//gene silencing	9
GO:0010106//cellular response to iron ion starvation	9
GO:0044238//primary metabolic process	8
GO:0009627//systemic acquired resistance	8
GO:0048868//pollen tube development	8
GO:0048610//cellular process involved in reproduction	8
GO:0048449//floral organ formation	8
GO:0046854//phosphatidylinositol phosphorylation	7
GO:0002679//respiratory burst involved in defense response	7
GO:0016572//histone phosphorylation	7
GO:0019252//starch biosynthetic process	7
GO:0006351//transcription, DNA-dependent	6
GO:0006863//purine nucleobase transport	6
GO:0006891//intra-Golgi vesicle-mediated transport	5
GO:0090304	5
GO:0044237//cellular metabolic process	5
GO:0071805//potassium ion transmembrane transport	5
GO:0044260	5
GO:0002237//response to molecule of bacterial origin	5
GO:0009658//chloroplast organization	5
GO:0048438//floral whorl development	5
GO:0052542//defense response by callose deposition	5
GO:0009693//ethylene biosynthetic process	5
GO:0040029//regulation of gene expression, epigenetic	4
GO:0050789//regulation of biological process	4
GO:0006260//DNA replication	4
GO:0048608//reproductive structure development	4
GO:0007017//microtubule-based process	4
GO:0010359//regulation of anion channel activity	4
GO:0009595//detection of biotic stimulus	4
GO:0009697//salicylic acid biosynthetic process	4
GO:0048573//photoperiodism, flowering	4
GO:0007568//aging	4
GO:0009741//response to brassinosteroid stimulus	4
GO:0010014//meristem initiation	4
GO:0009887//organ morphogenesis	4
GO:0009639//response to red or far red light	4
GO:0016556//mRNA modification	4
GO:0006413//translational initiation	4
GO:0007126//meiosis	4
GO:0006265//DNA topological change	3
GO:0016197//endosomal transport	3
GO:0016569//covalent chromatin modification	3
GO:0034968//histone lysine methylation	3
GO:0006885//regulation of pH	3
GO:0071369//cellular response to ethylene stimulus	3
GO:0009612//response to mechanical stimulus	3
GO:0009814//defense response, incompatible interaction	3
GO:0009694//jasmonic acid metabolic process	3
GO:0010207//photosystem II assembly	3
GO:0010072//primary shoot apical meristem specification	3
GO:0000023//maltose metabolic process	3
GO:0034660//ncRNA metabolic process	3
GO:0006084//acetyl-CoA metabolic process	3
GO:0006396//RNA processing	3
GO:0042631//cellular response to water deprivation	3
GO:0009817//defense response to fungus, incompatible interaction	3
GO:0030001//metal ion transport	3
GO:0009944//polarity specification of adaxial/abaxial axis	3
GO:0007015//actin filament organization	3
GO:0009270//response to humidity	3
GO:0043085//positive regulation of catalytic activity	3
GO:0009901//anther dehiscence	3
GO:0010087//phloem or xylem histogenesis	3
GO:0009062//fatty acid catabolic process	3
GO:0045595//regulation of cell differentiation	3
GO:1901362	3
GO:0019438//aromatic compound biosynthetic process	3
GO:0009719	3
GO:0010033//response to organic substance	3
GO:0006397//mRNA processing	3
GO:0006434//seryl-tRNA aminoacylation	3
GO:0006222//UMP biosynthetic process	3
GO:0009910//negative regulation of flower development	3
GO:0006094//gluconeogenesis	3
GO:0009888//tissue development	3
GO:0010638//positive regulation of organelle organization	3
GO:0001510//RNA methylation	3
GO:0033044//regulation of chromosome organization	3
GO:0016568//chromatin modification	3
GO:0006184//GTP catabolic process	3
GO:0000239//pachytene	3
GO:0007135//meiosis II	3
GO:0051445//regulation of meiotic cell cycle	3
GO:0015074//DNA integration	3
GO:0015884//folic acid transport	3
GO:0010492//maintenance of shoot apical meristem identity	3
GO:0043412//macromolecule modification	2
GO:0090305//nucleic acid phosphodiester bond hydrolysis	2
GO:0006996//organelle organization	2
GO:0043622//cortical microtubule organization	2
GO:0071586//CAAX-box protein processing	2
GO:0019722//calcium-mediated signaling	2
GO:0031540//regulation of anthocyanin biosynthetic process	2
GO:0043900//regulation of multi-organism process	2
GO:0016578//histone deubiquitination	2
GO:0006606//protein import into nucleus	2
GO:0032940//secretion by cell	2
GO:0010143//cutin biosynthetic process	2
GO:0044774//mitotic DNA integrity checkpoint	2
GO:0009957//epidermal cell fate specification	2
GO:0071281//cellular response to iron ion	2
GO:0071732//cellular response to nitric oxide	2
GO:0060918//auxin transport	2
GO:0006655//phosphatidylglycerol biosynthetic process	2
GO:0009934//regulation of meristem structural organization	2
GO:0042759//long-chain fatty acid biosynthetic process	2
GO:0002238//response to molecule of fungal origin	2
GO:0046855//inositol phosphate dephosphorylation	2
GO:0032957//inositol trisphosphate metabolic process	2
GO:0006412//translation	2
GO:0009626//plant-type hypersensitive response	2
GO:0009751//response to salicylic acid stimulus	2
GO:0006817//phosphate ion transport	2
GO:0006807//nitrogen compound metabolic process	2
GO:0060776//simple leaf morphogenesis	2
GO:0006541//glutamine metabolic process	2
GO:0048367//shoot system development	2
GO:0006354//DNA-dependent transcription, elongation	2
GO:0006790//sulfur compound metabolic process	2
GO:0043170	2
GO:0048658//tapetal layer development	2
GO:0003006//developmental process involved in reproduction	2
GO:0008272//sulfate transport	2
GO:0010588//cotyledon vascular tissue pattern formation	2
GO:0010305//leaf vascular tissue pattern formation	2
GO:0009853//photorespiration	2
GO:0044267//cellular protein metabolic process	2
GO:0010047//fruit dehiscence	2
GO:0045490//pectin catabolic process	2
GO:0007127//meiosis I	2
GO:0090333//regulation of stomatal closure	2
GO:0010107//potassium ion import	2
GO:0008652//cellular amino acid biosynthetic process	2
GO:0009657//plastid organization	2
GO:0005983//starch catabolic process	2
GO:0009855//determination of bilateral symmetry	2
GO:0000271//polysaccharide biosynthetic process	2
GO:0009631//cold acclimation	2
GO:0009718//anthocyanin-containing compound biosynthetic process	2
GO:1901038//cyanidin 3-O-glucoside metabolic process	2
GO:0018130	2
GO:0016070//RNA metabolic process	2
GO:0044271//cellular nitrogen compound biosynthetic process	2
GO:0034645//cellular macromolecule biosynthetic process	2
GO:0051604//protein maturation	2
GO:0010498//proteasomal protein catabolic process	2
GO:0007010//cytoskeleton organization	2
GO:0006266//DNA ligation	2
GO:0035335//peptidyl-tyrosine dephosphorylation	2
GO:0034314//Arp2/3 complex-mediated actin nucleation	2
GO:0010467//gene expression	2
GO:0006073//cellular glucan metabolic process	2
GO:0006366//transcription from RNA polymerase II promoter	2
GO:0006310//DNA recombination	2
GO:0006281//DNA repair	2
GO:0019684//photosynthesis, light reaction	2
GO:0010495//long-distance posttranscriptional gene silencing	2
GO:0006334//nucleosome assembly	2
GO:0006338//chromatin remodeling	2
GO:0050891//multicellular organismal water homeostasis	2
GO:0010037//response to carbon dioxide	2
GO:0006873//cellular ion homeostasis	2
GO:0006814//sodium ion transport	2
GO:0010351//lithium ion transport	2
GO:0042991//transcription factor import into nucleus	2
GO:0048655//tapetal layer morphogenesis	2
GO:0071367//cellular response to brassinosteroid stimulus	2
GO:0010208//pollen wall assembly	2
GO:0010152//pollen maturation	2
GO:0006777//Mo-molybdopterin cofactor biosynthetic process	2
GO:0045003//double-strand break repair via synthesis-dependent strand annealing	2
GO:0007112//male meiosis cytokinesis	2
GO:0010245//radial microtubular system formation	2
GO:0009558//embryo sac cellularization	2
GO:0051321//meiotic cell cycle	2
GO:0010051//xylem and phloem pattern formation	2
GO:0015819//lysine transport	2
GO:0015808//L-alanine transport	2
GO:0015813//L-glutamate transport	2
GO:0003333//amino acid transmembrane transport	2
GO:0015809//arginine transport	2
GO:0009581//detection of external stimulus	2
GO:0071722//detoxification of arsenic-containing substance	1
GO:0019219	1
GO:2000112	1
GO:0042726//flavin-containing compound metabolic process	1
GO:0060866	1
GO:0080147//root hair cell development	1
GO:0006571//tyrosine biosynthetic process	1
GO:0045860//positive regulation of protein kinase activity	1
GO:0006409//tRNA export from nucleus	1
GO:0009623//response to parasitic fungus	1
GO:0071366//cellular response to indolebutyric acid stimulus	1
GO:0000373//Group II intron splicing	1
GO:0009625//response to insect	1
GO:0031146//SCF-dependent proteasomal ubiquitin-dependent protein catabolic process	1
GO:0009641//shade avoidance	1
GO:0000256//allantoin catabolic process	1
GO:0009823//cytokinin catabolic process	1
GO:0019395//fatty acid oxidation	1
GO:0009567//double fertilization forming a zygote and endosperm	1
GO:0016998//cell wall macromolecule catabolic process	1
GO:0010264//myo-inositol hexakisphosphate biosynthetic process	1
GO:0071483//cellular response to blue light	1
GO:0046836//glycolipid transport	1
GO:0019760//glucosinolate metabolic process	1
GO:0009061//anaerobic respiration	1
GO:0046202//cyanide biosynthetic process	1
GO:0052546//cell wall pectin metabolic process	1
GO:0052541//plant-type cell wall cellulose metabolic process	1
GO:0009635//response to herbicide	1
GO:0010038//response to metal ion	1
GO:0080021//response to benzoic acid stimulus	1
GO:0010337//regulation of salicylic acid metabolic process	1
GO:0009799//specification of symmetry	1
GO:0009225//nucleotide-sugar metabolic process	1
GO:0015931//nucleobase-containing compound transport	1
GO:0010044//response to aluminum ion	1
GO:0032784//regulation of DNA-dependent transcription, elongation	1
GO:0042793//transcription from plastid promoter	1
GO:0006559//L-phenylalanine catabolic process	1
GO:0009299//mRNA transcription	1
GO:0042548//regulation of photosynthesis, light reaction	1
GO:0010102//lateral root morphogenesis	1
GO:0006417//regulation of translation	1
GO:0006020//inositol metabolic process	1
GO:0019484//beta-alanine catabolic process	1
GO:0009450//gamma-aminobutyric acid catabolic process	1
GO:0010183//pollen tube guidance	1
GO:0006540//glutamate decarboxylation to succinate	1
GO:0009865//pollen tube adhesion	1
GO:0030148//sphingolipid biosynthetic process	1
GO:0010148//transpiration	1
GO:0009878//nodule morphogenesis	1
GO:0010268//brassinosteroid homeostasis	1
GO:0042814//monopolar cell growth	1
GO:0060548//negative regulation of cell death	1
GO:0009690//cytokinin metabolic process	1
GO:0045793//positive regulation of cell size	1
GO:0080058//protein deglutathionylation	1
GO:0009789//positive regulation of abscisic acid mediated signaling pathway	1
GO:0051156//glucose 6-phosphate metabolic process	1
GO:0071704	1
GO:0032880//regulation of protein localization	1
GO:0030433//ER-associated protein catabolic process	1
GO:0010197//polar nucleus fusion	1
GO:0071669//plant-type cell wall organization or biogenesis	1
GO:0007094//mitotic spindle assembly checkpoint	1
GO:0048856//anatomical structure development	1
GO:0042221//response to chemical stimulus	1
GO:0009448//gamma-aminobutyric acid metabolic process	1
GO:0009063//cellular amino acid catabolic process	1
GO:0009812//flavonoid metabolic process	1
GO:0045491//xylan metabolic process	1
GO:0071577//zinc ion transmembrane transport	1
GO:0009056//catabolic process	1
GO:0009785//blue light signaling pathway	1
GO:0010017//red or far-red light signaling pathway	1
GO:0009830//cell wall modification involved in abscission	1
GO:0040008//regulation of growth	1
GO:0048437//floral organ development	1
GO:0009886//post-embryonic morphogenesis	1
GO:0048646//anatomical structure formation involved in morphogenesis	1
GO:0048507//meristem development	1
GO:0044272//sulfur compound biosynthetic process	1
GO:0051649//establishment of localization in cell	1
GO:0009069//serine family amino acid metabolic process	1
GO:0009772//photosynthetic electron transport in photosystem II	1
GO:0051188//cofactor biosynthetic process	1
GO:0080090//regulation of primary metabolic process	1
GO:0031323//regulation of cellular metabolic process	1
GO:0000096//sulfur amino acid metabolic process	1
GO:0006732//coenzyme metabolic process	1
GO:1901605	1
GO:0015994//chlorophyll metabolic process	1
GO:0009743//response to carbohydrate stimulus	1
GO:0044085	1
GO:0009250//glucan biosynthetic process	1
GO:0046345//abscisic acid catabolic process	1
GO:0030912	1
GO:0048838//release of seed from dormancy	1
GO:0010817//regulation of hormone levels	1
GO:0000024//maltose biosynthetic process	1
GO:0006002//fructose 6-phosphate metabolic process	1
GO:0006349//regulation of gene expression by genetic imprinting	1
GO:0034197//triglyceride transport	1
GO:0010867//positive regulation of triglyceride biosynthetic process	1
GO:0016573//histone acetylation	1
GO:0009746	1
GO:0097305//response to alcohol	1
GO:0030261//chromosome condensation	1
GO:0007076//mitotic chromosome condensation	1
GO:0010052//guard cell differentiation	1
GO:0060862//negative regulation of floral organ abscission	1
GO:2000692//negative regulation of seed maturation	1
GO:0060867//fruit abscission	1
GO:0045487//gibberellin catabolic process	1
GO:0071365//cellular response to auxin stimulus	1
GO:0010262//somatic embryogenesis	1
GO:0048577//negative regulation of short-day photoperiodism, flowering	1
GO:0016559//peroxisome fission	1
GO:2000652//regulation of secondary cell wall biogenesis	1
GO:0006637//acyl-CoA metabolic process	1
GO:0046148//pigment biosynthetic process	1
GO:0051186//cofactor metabolic process	1
GO:0044723	1
GO:0008654//phospholipid biosynthetic process	1
GO:0006535//cysteine biosynthetic process from serine	1
GO:0009970//cellular response to sulfate starvation	1
GO:0046483//heterocycle metabolic process	1
GO:1901360	1
GO:0006725//cellular aromatic compound metabolic process	1
GO:0007154//cell communication	1
GO:0051716//cellular response to stimulus	1
GO:0006694//steroid biosynthetic process	1
GO:0000012//single strand break repair	1
GO:0006302//double-strand break repair	1
GO:0009647//skotomorphogenesis	1
GO:0010166//wax metabolic process	1
GO:0009880//embryonic pattern specification	1
GO:0048833//specification of floral organ number	1
GO:0010450//inflorescence meristem growth	1
GO:0048448//stamen morphogenesis	1
GO:0009451//RNA modification	1
GO:0000289//nuclear-transcribed mRNA poly(A) tail shortening	1
GO:0010508//positive regulation of autophagy	1
GO:0010417//glucuronoxylan biosynthetic process	1
GO:0032312//regulation of ARF GTPase activity	1
GO:0051453//regulation of intracellular pH	1
GO:0031087//deadenylation-independent decapping of nuclear-transcribed mRNA	1
GO:0016441//posttranscriptional gene silencing	1
GO:0071423//malate transmembrane transport	1
GO:0009829	1
GO:0007113//endomitotic cell cycle	1
GO:0007088//regulation of mitosis	1
GO:0040020//regulation of meiosis	1
GO:0045489//pectin biosynthetic process	1
GO:0032065//cortical protein anchoring	1
GO:0006546//glycine catabolic process	1
GO:0071918//urea transmembrane transport	1
GO:0072489//methylammonium transmembrane transport	1
GO:0009231//riboflavin biosynthetic process	1
GO:0044030//regulation of DNA methylation	1
GO:0016048//detection of temperature stimulus	1
GO:0044070//regulation of anion transport	1
GO:0015711//organic anion transport	1
GO:0015698//inorganic anion transport	1
GO:0042539//hypotonic salinity response	1
GO:0009861//jasmonic acid and ethylene-dependent systemic resistance	1
GO:0046394	1
GO:0042435//indole-containing compound biosynthetic process	1
GO:0042545//cell wall modification	1
GO:0015937//coenzyme A biosynthetic process	1
GO:0051017//actin filament bundle assembly	1
GO:0016482//cytoplasmic transport	1
GO:0006388//tRNA splicing, via endonucleolytic cleavage and ligation	1
GO:0000412//histone peptidyl-prolyl isomerization	1
GO:0010189//vitamin E biosynthetic process	1
GO:0006520//cellular amino acid metabolic process	1
GO:0048831//regulation of shoot system development	1
GO:0051171//regulation of nitrogen compound metabolic process	1
GO:0010029//regulation of seed germination	1
GO:0031326	1
GO:0016104//triterpenoid biosynthetic process	1
GO:0048316//seed development	1
GO:0080178//5-carbamoylmethyluridine metabolic process	1
GO:0006400//tRNA modification	1
GO:0006984//ER-nucleus signaling pathway	1
GO:0071446//cellular response to salicylic acid stimulus	1
GO:0071470//cellular response to osmotic stress	1
GO:0010253//UDP-rhamnose biosynthetic process	1
GO:0045226//extracellular polysaccharide biosynthetic process	1
GO:0010214//seed coat development	1
GO:0010192//mucilage biosynthetic process	1
GO:0043067//regulation of programmed cell death	1
GO:0010136//ureide catabolic process	1
GO:0006626//protein targeting to mitochondrion	1
GO:0009116//nucleoside metabolic process	1
GO:0030026//cellular manganese ion homeostasis	1
GO:0070588//calcium ion transmembrane transport	1
GO:0006882//cellular zinc ion homeostasis	1
GO:0006793//phosphorus metabolic process	1
GO:0051592//response to calcium ion	1
GO:0042254//ribosome biogenesis	1
GO:0055072//iron ion homeostasis	1
GO:0006014//D-ribose metabolic process	1
GO:0031116//positive regulation of microtubule polymerization	1
GO:0043647//inositol phosphate metabolic process	1
GO:0035281//pre-miRNA export from nucleus	1
GO:0010236//plastoquinone biosynthetic process	1
GO:0046369//galactose biosynthetic process	1
GO:0010252//auxin homeostasis	1
GO:0016120//carotene biosynthetic process	1
GO:0009920//cell plate formation involved in plant-type cell wall biogenesis	1
GO:0048488//synaptic vesicle endocytosis	1
GO:0070647//protein modification by small protein conjugation or removal	1
GO:0048589//developmental growth	1
GO:0015812//gamma-aminobutyric acid transport	1
GO:0006631//fatty acid metabolic process	1
GO:0032313//regulation of Rab GTPase activity	1
GO:0009826//unidimensional cell growth	1
GO:0019752//carboxylic acid metabolic process	1
GO:0042430	1
GO:0010165//response to X-ray	1
GO:0043687//post-translational protein modification	1
GO:0043966//histone H3 acetylation	1
GO:0051365//cellular response to potassium ion starvation	1
GO:0045040//protein import into mitochondrial outer membrane	1
GO:0006406//mRNA export from nucleus	1
GO:0048519//negative regulation of biological process	1
GO:0009956//radial pattern formation	1
GO:0016049//cell growth	1
GO:0030422//production of siRNA involved in RNA interference	1
GO:0046786//viral replication complex formation and maintenance	1
GO:0010215//cellulose microfibril organization	1
GO:0030243//cellulose metabolic process	1
GO:0022904//respiratory electron transport chain	1

## Sheet: GO Process UNM
GO Process	UNM up-regulated	GO Process	UNM stage-enriched
GO:0006073//cellular glucan metabolic process	8	GO:0055114//oxidation-reduction process	31
GO:0006812//cation transport	6	GO:0006355//regulation of transcription, DNA-dependent	10
GO:0009699//phenylpropanoid biosynthetic process	2	GO:0006508//proteolysis	9
GO:0042335//cuticle development	8	GO:0008152//metabolic process	8
GO:0044699	8	GO:0055085//transmembrane transport	7
GO:0006412//translation	29	GO:0051707//response to other organism	6
GO:0009826//unidimensional cell growth	10	GO:0046686//response to cadmium ion	6
GO:0006260//DNA replication	3	GO:0006066//alcohol metabolic process	6
GO:0055114//oxidation-reduction process	166	GO:0006950//response to stress	5
GO:0046686//response to cadmium ion	55	GO:0006633//fatty acid biosynthetic process	5
GO:0006457//protein folding	23	GO:0042742//defense response to bacterium	5
GO:0010167//response to nitrate	14	GO:0009737//response to abscisic acid stimulus	5
GO:0008643//carbohydrate transport	11	GO:0009414//response to water deprivation	5
GO:0042773//ATP synthesis coupled electron transport	5	GO:0009409//response to cold	5
GO:0009835//fruit ripening	3	GO:0045892//negative regulation of transcription, DNA-dependent	5
GO:0007062//sister chromatid cohesion	1	GO:0009651//response to salt stress	5
GO:0005975//carbohydrate metabolic process	26	GO:0009628//response to abiotic stimulus	4
GO:0009733//response to auxin stimulus	16	GO:0006629//lipid metabolic process	4
GO:0009624//response to nematode	15	GO:0042335//cuticle development	4
GO:0009628//response to abiotic stimulus	14	GO:0006817//phosphate ion transport	4
GO:0051707//response to other organism	13	GO:0000038//very long-chain fatty acid metabolic process	4
GO:0006612//protein targeting to membrane	13	GO:0009611//response to wounding	4
GO:0043069//negative regulation of programmed cell death	11	GO:0031408//oxylipin biosynthetic process	4
GO:0044763	7	GO:0019375//galactolipid biosynthetic process	4
GO:0006970//response to osmotic stress	6	GO:0006468//protein phosphorylation	4
GO:0016926//protein desumoylation	4	GO:0048364//root development	4
GO:0000003//reproduction	2	GO:0008643//carbohydrate transport	4
GO:0019374//galactolipid metabolic process	1	GO:0016036//cellular response to phosphate starvation	4
GO:0006950//response to stress	32	GO:0009725//response to hormone stimulus	3
GO:0042538//hyperosmotic salinity response	16	GO:0050832//defense response to fungus	3
GO:1901700	14	GO:0006470//protein dephosphorylation	3
GO:0016036//cellular response to phosphate starvation	14	GO:0010025//wax biosynthetic process	3
GO:0006633//fatty acid biosynthetic process	13	GO:0007165//signal transduction	3
GO:0006096//glycolysis	11	GO:0009627//systemic acquired resistance	3
GO:0009627//systemic acquired resistance	11	GO:0010114//response to red light	3
GO:0006071//glycerol metabolic process	7	GO:0010200//response to chitin	3
GO:0010089//xylem development	7	GO:0046777//protein autophosphorylation	3
GO:0050794//regulation of cellular process	4	GO:0009753//response to jasmonic acid stimulus	3
GO:0071396//cellular response to lipid	1	GO:0006412//translation	3
GO:2000069//regulation of post-embryonic root development	1	GO:0043447//alkane biosynthetic process	3
GO:0019567//arabinose biosynthetic process	1	GO:0006833//water transport	3
GO:0007049//cell cycle	1	GO:0009553//embryo sac development	3
GO:0015786//UDP-glucose transport	1	GO:0007267//cell-cell signaling	3
GO:0072334//UDP-galactose transmembrane transport	1	GO:0010430//fatty acid omega-oxidation	3
GO:0055085//transmembrane transport	61	GO:0009788//negative regulation of abscisic acid mediated signaling pathway	2
GO:0009737//response to abscisic acid stimulus	39	GO:0006810//transport	2
GO:0016310//phosphorylation	20	GO:0010167//response to nitrate	2
GO:0006200//ATP catabolic process	18	GO:0006949//syncytium formation	2
GO:0009860//pollen tube growth	15	GO:0009740//gibberellic acid mediated signaling pathway	2
GO:0009793//embryo development ending in seed dormancy	13	GO:0032940//secretion by cell	2
GO:0010075//regulation of meristem growth	12	GO:0010075//regulation of meristem growth	2
GO:0030968//endoplasmic reticulum unfolded protein response	11	GO:0022900//electron transport chain	2
GO:0009086//methionine biosynthetic process	11	GO:0010154//fruit development	2
GO:0009744//response to sucrose stimulus	10	GO:0010119//regulation of stomatal movement	2
GO:0009269//response to desiccation	10	GO:0005975//carbohydrate metabolic process	2
GO:0048481//ovule development	9	GO:0009086//methionine biosynthetic process	2
GO:0006833//water transport	9	GO:0048235//pollen sperm cell differentiation	2
GO:0043090//amino acid import	8	GO:0006351//transcription, DNA-dependent	2
GO:0048443//stamen development	8	GO:0000394//RNA splicing, via endonucleolytic cleavage and ligation	2
GO:0009809//lignin biosynthetic process	7	GO:0010048//vernalization response	2
GO:0048441//petal development	7	GO:0009616//virus induced gene silencing	2
GO:0016132//brassinosteroid biosynthetic process	6	GO:0010050//vegetative phase change	2
GO:0010025//wax biosynthetic process	6	GO:0010043//response to zinc ion	2
GO:0002237//response to molecule of bacterial origin	5	GO:0009793//embryo development ending in seed dormancy	2
GO:0009926//auxin polar transport	5	GO:0010224//response to UV-B	2
GO:0007623//circadian rhythm	5	GO:0006414//translational elongation	2
GO:0007267//cell-cell signaling	4	GO:0010051//xylem and phloem pattern formation	2
GO:0009853//photorespiration	4	GO:0009855//determination of bilateral symmetry	2
GO:0048440//carpel development	4	GO:0010162//seed dormancy process	2
GO:0043447//alkane biosynthetic process	4	GO:0042254//ribosome biogenesis	2
GO:0009612//response to mechanical stimulus	3	GO:0030643//cellular phosphate ion homeostasis	2
GO:0009693//ethylene biosynthetic process	3	GO:0009567//double fertilization forming a zygote and endosperm	2
GO:0006487//protein N-linked glycosylation	3	GO:0010310//regulation of hydrogen peroxide metabolic process	2
GO:1900150//regulation of defense response to fungus	3	GO:0009733//response to auxin stimulus	2
GO:0010430//fatty acid omega-oxidation	3	GO:0048439//flower morphogenesis	2
GO:0007389//pattern specification process	3	GO:0009624//response to nematode	2
GO:0006221//pyrimidine nucleotide biosynthetic process	3	GO:0034976//response to endoplasmic reticulum stress	2
GO:0009653//anatomical structure morphogenesis	3	GO:0006812//cation transport	2
GO:0009645//response to low light intensity stimulus	2	GO:0006071//glycerol metabolic process	2
GO:0044036//cell wall macromolecule metabolic process	2	GO:0032259//methylation	2
GO:0000272//polysaccharide catabolic process	2	GO:0080167//response to karrikin	2
GO:0080170//hydrogen peroxide transmembrane transport	2	GO:0006723//cuticle hydrocarbon biosynthetic process	2
GO:0016051//carbohydrate biosynthetic process	2	GO:0030001//metal ion transport	2
GO:0009658//chloroplast organization	2	GO:0006979//response to oxidative stress	2
GO:0010161//red light signaling pathway	1	GO:0010143//cutin biosynthetic process	2
GO:0019253//reductive pentose-phosphate cycle	1	GO:0048519//negative regulation of biological process	2
GO:0080029//cellular response to boron-containing substance levels	1	GO:0045893//positive regulation of transcription, DNA-dependent	2
GO:0010364//regulation of ethylene biosynthetic process	1	GO:0015706//nitrate transport	2
GO:0009225//nucleotide-sugar metabolic process	1	GO:0071918//urea transmembrane transport	2
GO:0010241//ent-kaurene oxidation to kaurenoic acid	1	GO:0009664//plant-type cell wall organization	2
GO:0016122//xanthophyll metabolic process	1	GO:0072488//ammonium transmembrane transport	2
GO:0006355//regulation of transcription, DNA-dependent	43	GO:0015986//ATP synthesis coupled proton transport	1
GO:0009651//response to salt stress	41	GO:0009828//plant-type cell wall loosening	1
GO:0008152//metabolic process	39	GO:0010930//negative regulation of auxin mediated signaling pathway	1
GO:0009409//response to cold	38	GO:0048765//root hair cell differentiation	1
GO:0009414//response to water deprivation	31	GO:0006995//cellular response to nitrogen starvation	1
GO:0080167//response to karrikin	29	GO:0009908//flower development	1
GO:0009611//response to wounding	29	GO:0071704	1
GO:0006508//proteolysis	29	GO:0005992//trehalose biosynthetic process	1
GO:0006468//protein phosphorylation	27	GO:0009969//xyloglucan biosynthetic process	1
GO:0006979//response to oxidative stress	25	GO:0071555//cell wall organization	1
GO:0009408//response to heat	21	GO:0009697//salicylic acid biosynthetic process	1
GO:0042742//defense response to bacterium	18	GO:0009416//response to light stimulus	1
GO:0006810//transport	17	GO:0006123//mitochondrial electron transport, cytochrome c to oxygen	1
GO:0006944//cellular membrane fusion	16	GO:0009630//gravitropism	1
GO:0009664//plant-type cell wall organization	16	GO:0006744//ubiquinone biosynthetic process	1
GO:0009644//response to high light intensity	16	GO:0006086//acetyl-CoA biosynthetic process from pyruvate	1
GO:0015706//nitrate transport	15	GO:0031539//positive regulation of anthocyanin metabolic process	1
GO:0009753//response to jasmonic acid stimulus	15	GO:0009987//cellular process	1
GO:0042542//response to hydrogen peroxide	15	GO:0006096//glycolysis	1
GO:0034976//response to endoplasmic reticulum stress	14	GO:0009862//systemic acquired resistance, salicylic acid mediated signaling pathway	1
GO:0050832//defense response to fungus	14	GO:0008610//lipid biosynthetic process	1
GO:0045893//positive regulation of transcription, DNA-dependent	14	GO:0006520//cellular amino acid metabolic process	1
GO:0045892//negative regulation of transcription, DNA-dependent	13	GO:0006119//oxidative phosphorylation	1
GO:0010363//regulation of plant-type hypersensitive response	13	GO:0010440//stomatal lineage progression	1
GO:0007165//signal transduction	13	GO:0050794//regulation of cellular process	1
GO:0009416//response to light stimulus	13	GO:0048522//positive regulation of cellular process	1
GO:0006629//lipid metabolic process	12	GO:0009863//salicylic acid mediated signaling pathway	1
GO:0010119//regulation of stomatal movement	12	GO:0009741//response to brassinosteroid stimulus	1
GO:0009555//pollen development	12	GO:0009585//red, far-red light phototransduction	1
GO:0031408//oxylipin biosynthetic process	12	GO:0009866//induced systemic resistance, ethylene mediated signaling pathway	1
GO:0006351//transcription, DNA-dependent	12	GO:0010072//primary shoot apical meristem specification	1
GO:0009725//response to hormone stimulus	11	GO:0051555//flavonol biosynthetic process	1
GO:0009987//cellular process	11	GO:0006869//lipid transport	1
GO:0048364//root development	11	GO:0010035//response to inorganic substance	1
GO:0042545//cell wall modification	11	GO:0010337//regulation of salicylic acid metabolic process	1
GO:0001510//RNA methylation	11	GO:0045493//xylan catabolic process	1
GO:0000394//RNA splicing, via endonucleolytic cleavage and ligation	10	GO:0060777	1
GO:0006066//alcohol metabolic process	10	GO:0009887//organ morphogenesis	1
GO:0010228//vegetative to reproductive phase transition of meristem	10	GO:0045010//actin nucleation	1
GO:0043086//negative regulation of catalytic activity	10	GO:0006007//glucose catabolic process	1
GO:0009407//toxin catabolic process	9	GO:0045017//glycerolipid biosynthetic process	1
GO:0006754//ATP biosynthetic process	9	GO:0009826//unidimensional cell growth	1
GO:0009867//jasmonic acid mediated signaling pathway	9	GO:0016043//cellular component organization	1
GO:0043481//anthocyanin accumulation in tissues in response to UV light	9	GO:0010588//cotyledon vascular tissue pattern formation	1
GO:0006949//syncytium formation	9	GO:0009956//radial pattern formation	1
GO:0000038//very long-chain fatty acid metabolic process	9	GO:0006914//autophagy	1
GO:0009909//regulation of flower development	9	GO:0015749//monosaccharide transport	1
GO:0048767//root hair elongation	8	GO:0006865//amino acid transport	1
GO:0010043//response to zinc ion	8	GO:0010099//regulation of photomorphogenesis	1
GO:0009738//abscisic acid mediated signaling pathway	8	GO:0045595//regulation of cell differentiation	1
GO:0015992//proton transport	7	GO:0006944//cellular membrane fusion	1
GO:0010224//response to UV-B	7	GO:0048868//pollen tube development	1
GO:0006888//ER to Golgi vesicle-mediated transport	7	GO:0033036	1
GO:0009816//defense response to bacterium, incompatible interaction	7	GO:0009751//response to salicylic acid stimulus	1
GO:0000165//MAPK cascade	7	GO:0007155//cell adhesion	1
GO:0009723//response to ethylene stimulus	7	GO:0010150//leaf senescence	1
GO:0010048//vernalization response	7	GO:0009845//seed germination	1
GO:0016117//carotenoid biosynthetic process	7	GO:0070417//cellular response to cold	1
GO:0010090//trichome morphogenesis	7	GO:0015031//protein transport	1
GO:0044238//primary metabolic process	7	GO:0009694//jasmonic acid metabolic process	1
GO:0009640//photomorphogenesis	7	GO:0006200//ATP catabolic process	1
GO:0044710	7	GO:0007275//multicellular organismal development	1
GO:0009553//embryo sac development	6	GO:0010014//meristem initiation	1
GO:0045492//xylan biosynthetic process	6	GO:0009790//embryo development	1
GO:0010413//glucuronoxylan metabolic process	6	GO:0009744//response to sucrose stimulus	1
GO:0006826//iron ion transport	6	GO:0019722//calcium-mediated signaling	1
GO:0009827//plant-type cell wall modification	6	GO:0043687//post-translational protein modification	1
GO:0031348//negative regulation of defense response	6	GO:0009817//defense response to fungus, incompatible interaction	1
GO:0006306//DNA methylation	6	GO:0009088//threonine biosynthetic process	1
GO:0009616//virus induced gene silencing	6	GO:0019222//regulation of metabolic process	1
GO:0071704	6	GO:0009823//cytokinin catabolic process	1
GO:0010584//pollen exine formation	6	GO:0009739//response to gibberellin stimulus	1
GO:0007155//cell adhesion	5	GO:0009738//abscisic acid mediated signaling pathway	1
GO:0010583//response to cyclopentenone	5	GO:0009060//aerobic respiration	1
GO:0048653//anther development	5	GO:0016567//protein ubiquitination	1
GO:0006470//protein dephosphorylation	5	GO:0019395//fatty acid oxidation	1
GO:0009825//multidimensional cell growth	5	GO:0008299//isoprenoid biosynthetic process	1
GO:0009697//salicylic acid biosynthetic process	5	GO:0009871//jasmonic acid and ethylene-dependent systemic resistance, ethylene mediated signaling pathway	1
GO:0009862//systemic acquired resistance, salicylic acid mediated signaling pathway	5	GO:0009407//toxin catabolic process	1
GO:0006012//galactose metabolic process	5	GO:0072593//reactive oxygen species metabolic process	1
GO:0035556//intracellular signal transduction	5	GO:0055072//iron ion homeostasis	1
GO:0051567//histone H3-K9 methylation	5	GO:0009644//response to high light intensity	1
GO:0010050//vegetative phase change	5	GO:0042542//response to hydrogen peroxide	1
GO:0008283//cell proliferation	5	GO:0009873//ethylene mediated signaling pathway	1
GO:0045010//actin nucleation	5	GO:0006952//defense response	1
GO:0046685//response to arsenic-containing substance	4	GO:0051607//defense response to virus	1
GO:0005982//starch metabolic process	4	GO:0048829//root cap development	1
GO:0009832//plant-type cell wall biogenesis	4	GO:0034434//sterol esterification	1
GO:0009932//cell tip growth	4	GO:0016127//sterol catabolic process	1
GO:0010106//cellular response to iron ion starvation	4	GO:0010074//maintenance of meristem identity	1
GO:0050665//hydrogen peroxide biosynthetic process	4	GO:0009944//polarity specification of adaxial/abaxial axis	1
GO:0009740//gibberellic acid mediated signaling pathway	4	GO:0016117//carotenoid biosynthetic process	1
GO:0008219//cell death	4	GO:0048544//recognition of pollen	1
GO:0048235//pollen sperm cell differentiation	4	GO:0015810//aspartate transport	1
GO:0009266//response to temperature stimulus	4	GO:0043090//amino acid import	1
GO:0009855//determination of bilateral symmetry	4	GO:0042343//indole glucosinolate metabolic process	1
GO:0008361//regulation of cell size	3	GO:0009813//flavonoid biosynthetic process	1
GO:0010233//phloem transport	3	GO:0010218//response to far red light	1
GO:0030418//nicotianamine biosynthetic process	3	GO:0006406//mRNA export from nucleus	1
GO:0030001//metal ion transport	3	GO:0042753//positive regulation of circadian rhythm	1
GO:0006308//DNA catabolic process	3	GO:0009909//regulation of flower development	1
GO:0048825//cotyledon development	3	GO:0010106//cellular response to iron ion starvation	1
GO:0002679//respiratory burst involved in defense response	3	GO:0051301//cell division	1
GO:0009873//ethylene mediated signaling pathway	3	GO:0019953//sexual reproduction	1
GO:0043687//post-translational protein modification	3	GO:0050896//response to stimulus	1
GO:0009686//gibberellin biosynthetic process	3	GO:0009816//defense response to bacterium, incompatible interaction	1
GO:0000413//protein peptidyl-prolyl isomerization	3	GO:0009835//fruit ripening	1
GO:0009688//abscisic acid biosynthetic process	3	GO:0010541//acropetal auxin transport	1
GO:0009165//nucleotide biosynthetic process	3	GO:0010315//auxin efflux	1
GO:0010388//cullin deneddylation	3	GO:0048856//anatomical structure development	1
GO:0006723//cuticle hydrocarbon biosynthetic process	3	GO:0015827//tryptophan transport	1
GO:0010035//response to inorganic substance	3	GO:0071396//cellular response to lipid	1
GO:0050789//regulation of biological process	3	GO:0009755//hormone-mediated signaling pathway	1
GO:0009791//post-embryonic development	3	GO:0006888//ER to Golgi vesicle-mediated transport	1
GO:0006897//endocytosis	3	GO:0042545//cell wall modification	1
GO:0034968//histone lysine methylation	3	GO:0034219//carbohydrate transmembrane transport	1
GO:0006364//rRNA processing	3	GO:0044238//primary metabolic process	1
GO:1901701	2	GO:0019646//aerobic electron transport chain	1
GO:0009755//hormone-mediated signaling pathway	2	GO:0019253//reductive pentose-phosphate cycle	1
GO:0006527//arginine catabolic process	2	GO:0009073//aromatic amino acid family biosynthetic process	1
GO:0033044//regulation of chromosome organization	2	GO:0009831//plant-type cell wall modification involved in multidimensional cell growth	1
GO:0009813//flavonoid biosynthetic process	2	GO:0042538//hyperosmotic salinity response	1
GO:0031347//regulation of defense response	2	GO:0001666//response to hypoxia	1
GO:0006541//glutamine metabolic process	2	GO:0010073//meristem maintenance	1
GO:0006536//glutamate metabolic process	2	GO:0048767//root hair elongation	1
GO:0043161//proteasomal ubiquitin-dependent protein catabolic process	2	GO:0048653//anther development	1
GO:0010182//sugar mediated signaling pathway	2	GO:0006826//iron ion transport	1
GO:0052542//defense response by callose deposition	2	GO:0010090//trichome morphogenesis	1
GO:0006561//proline biosynthetic process	2	GO:0016556//mRNA modification	1
GO:0015780//nucleotide-sugar transport	2	GO:0006098//pentose-phosphate shunt	1
GO:0080001//mucilage extrusion from seed coat	2	GO:0009750//response to fructose stimulus	1
GO:0000478//endonucleolytic cleavage involved in rRNA processing	2	GO:0006457//protein folding	1
GO:0033528//S-methylmethionine cycle	2	GO:0071266//'de novo' L-methionine biosynthetic process	1
GO:0009788//negative regulation of abscisic acid mediated signaling pathway	2	GO:0006855//drug transmembrane transport	1
GO:0033036	2	GO:0048367//shoot system development	1
GO:0044260	2	GO:0046482//para-aminobenzoic acid metabolic process	1
GO:0048869//cellular developmental process	2	GO:0018874//benzoate metabolic process	1
GO:0048608//reproductive structure development	2	GO:0001510//RNA methylation	1
GO:0048522//positive regulation of cellular process	1	GO:0009853//photorespiration	1
GO:0008295//spermidine biosynthetic process	1	GO:0016226//iron-sulfur cluster assembly	1
GO:0006086//acetyl-CoA biosynthetic process from pyruvate	1	GO:0031348//negative regulation of defense response	1
GO:0007131//reciprocal meiotic recombination	1	GO:0016310//phosphorylation	1
GO:0045132//meiotic chromosome segregation	1	GO:0007030//Golgi organization	1
GO:0042138//meiotic DNA double-strand break formation	1	GO:0006816//calcium ion transport	1
GO:0007129//synapsis	1	GO:0007020//microtubule nucleation	1
GO:0015700//arsenite transport	1	GO:0051276//chromosome organization	1
GO:0035445//borate transmembrane transport	1	GO:0008284//positive regulation of cell proliferation	1
GO:0006644//phospholipid metabolic process	1	GO:0006073//cellular glucan metabolic process	1
GO:0017145//stem cell division	1	GO:0046185//aldehyde catabolic process	1
GO:0045017//glycerolipid biosynthetic process	1	GO:0033993//response to lipid	1
GO:0033500//carbohydrate homeostasis	1	GO:0000079//regulation of cyclin-dependent protein serine/threonine kinase activity	1
GO:0007231//osmosensory signaling pathway	1	GO:0009965//leaf morphogenesis	1
GO:0009081//branched-chain amino acid metabolic process	1	GO:0016049//cell growth	1
GO:0048359//mucilage metabolic process involved seed coat development	1	GO:0043086//negative regulation of catalytic activity	1
GO:0009820//alkaloid metabolic process	1	GO:0009408//response to heat	1
GO:0009910//negative regulation of flower development	1	GO:0009686//gibberellin biosynthetic process	1
GO:0048577//negative regulation of short-day photoperiodism, flowering	1	GO:0016192//vesicle-mediated transport	1
GO:0051085//chaperone mediated protein folding requiring cofactor	1	GO:0080040//positive regulation of cellular response to phosphate starvation	1
GO:0042026//protein refolding	1	GO:0007264//small GTPase mediated signal transduction	1
GO:0042744//hydrogen peroxide catabolic process	1	GO:0048443//stamen development	1
GO:0010117//photoprotection	1	GO:0048441//petal development	1
GO:0032928//regulation of superoxide anion generation	1	GO:0048481//ovule development	1
GO:0043248//proteasome assembly	1	GO:0043481//anthocyanin accumulation in tissues in response to UV light	1
GO:0051788//response to misfolded protein	1	GO:0010540//basipetal auxin transport	1
GO:0010387//signalosome assembly	1	GO:0048440//carpel development	1
GO:0044767	1	GO:0009696//salicylic acid metabolic process	1
GO:0048316//seed development	1	GO:0080088//spermidine hydroxycinnamate conjugate biosynthetic process	1
GO:0048610//cellular process involved in reproduction	1	GO:0010584//pollen exine formation	1
GO:0031120//snRNA pseudouridine synthesis	1	GO:0009688//abscisic acid biosynthetic process	1
GO:0042991//transcription factor import into nucleus	1	GO:0043170	1
GO:0006346//methylation-dependent chromatin silencing	1	GO:0010030//positive regulation of seed germination	1
GO:0006857//oligopeptide transport	18
GO:0006952//defense response	14
GO:0010200//response to chitin	11
GO:0010114//response to red light	11
GO:0006855//drug transmembrane transport	11
GO:0006817//phosphate ion transport	10
GO:0019375//galactolipid biosynthetic process	10
GO:0050896//response to stimulus	10
GO:0009965//leaf morphogenesis	9
GO:0009741//response to brassinosteroid stimulus	9
GO:0010143//cutin biosynthetic process	8
GO:0071805//potassium ion transmembrane transport	8
GO:0022900//electron transport chain	8
GO:0042631//cellular response to water deprivation	8
GO:0006730//one-carbon metabolic process	8
GO:0032259//methylation	8
GO:0009908//flower development	7
GO:0010033//response to organic substance	7
GO:0009751//response to salicylic acid stimulus	7
GO:0019344//cysteine biosynthetic process	7
GO:0044237//cellular metabolic process	7
GO:0009969//xyloglucan biosynthetic process	7
GO:0006863//purine nucleobase transport	7
GO:0007030//Golgi organization	7
GO:0046777//protein autophosphorylation	7
GO:0048193//Golgi vesicle transport	6
GO:0006865//amino acid transport	6
GO:0009750//response to fructose stimulus	6
GO:0010540//basipetal auxin transport	6
GO:0010315//auxin efflux	6
GO:0006869//lipid transport	6
GO:0032940//secretion by cell	6
GO:0009845//seed germination	6
GO:0010154//fruit development	6
GO:0042254//ribosome biogenesis	6
GO:0009739//response to gibberellin stimulus	6
GO:0009615//response to virus	6
GO:0006414//translational elongation	6
GO:0006007//glucose catabolic process	6
GO:0016567//protein ubiquitination	5
GO:0009220//pyrimidine ribonucleotide biosynthetic process	5
GO:0006499//N-terminal protein myristoylation	5
GO:0008299//isoprenoid biosynthetic process	5
GO:0010541//acropetal auxin transport	5
GO:0006098//pentose-phosphate shunt	5
GO:0034484//raffinose catabolic process	5
GO:0051607//defense response to virus	5
GO:0008610//lipid biosynthetic process	5
GO:0000911//cytokinesis by cell plate formation	5
GO:0015931//nucleobase-containing compound transport	5
GO:0042546//cell wall biogenesis	5
GO:0006886//intracellular protein transport	5
GO:0030643//cellular phosphate ion homeostasis	5
GO:0019458//methionine catabolic process via 2-oxobutanoate	5
GO:0051289//protein homotetramerization	5
GO:0009970//cellular response to sulfate starvation	5
GO:0009684//indoleacetic acid biosynthetic process	5
GO:0010286//heat acclimation	5
GO:0048367//shoot system development	5
GO:0019953//sexual reproduction	5
GO:0048765//root hair cell differentiation	4
GO:0071555//cell wall organization	4
GO:0016126//sterol biosynthetic process	4
GO:0006511//ubiquitin-dependent protein catabolic process	4
GO:0045454//cell redox homeostasis	4
GO:0009734//auxin mediated signaling pathway	4
GO:0009610//response to symbiotic fungus	4
GO:0009617//response to bacterium	4
GO:0006636//unsaturated fatty acid biosynthetic process	4
GO:0009749//response to glucose stimulus	4
GO:0008272//sulfate transport	4
GO:0009828//plant-type cell wall loosening	4
GO:0006635//fatty acid beta-oxidation	4
GO:0016311//dephosphorylation	4
GO:0006099//tricarboxylic acid cycle	4
GO:0010118//stomatal movement	4
GO:0010162//seed dormancy process	4
GO:0080040//positive regulation of cellular response to phosphate starvation	4
GO:0010310//regulation of hydrogen peroxide metabolic process	4
GO:0006598//polyamine catabolic process	4
GO:0009567//double fertilization forming a zygote and endosperm	4
GO:0071369//cellular response to ethylene stimulus	4
GO:0071281//cellular response to iron ion	4
GO:0071732//cellular response to nitric oxide	4
GO:0009863//salicylic acid mediated signaling pathway	4
GO:0009735//response to cytokinin stimulus	4
GO:0009944//polarity specification of adaxial/abaxial axis	4
GO:0019252//starch biosynthetic process	4
GO:0009607//response to biotic stimulus	4
GO:0015031//protein transport	4
GO:0006486//protein glycosylation	4
GO:0006816//calcium ion transport	4
GO:0015986//ATP synthesis coupled proton transport	4
GO:0010051//xylem and phloem pattern formation	3
GO:0009887//organ morphogenesis	3
GO:0048439//flower morphogenesis	3
GO:0006164//purine nucleotide biosynthetic process	3
GO:0071918//urea transmembrane transport	3
GO:0009790//embryo development	3
GO:0006862//nucleotide transport	3
GO:0015696//ammonium transport	3
GO:0043269//regulation of ion transport	3
GO:0042938//dipeptide transport	3
GO:0016043//cellular component organization	3
GO:0070981//L-asparagine biosynthetic process	3
GO:0043617//cellular response to sucrose starvation	3
GO:0009695//jasmonic acid biosynthetic process	3
GO:0009831//plant-type cell wall modification involved in multidimensional cell growth	3
GO:0006413//translational initiation	3
GO:0006184//GTP catabolic process	3
GO:0055062//phosphate ion homeostasis	3
GO:0019288//isopentenyl diphosphate biosynthetic process, mevalonate-independent pathway	3
GO:0030154//cell differentiation	3
GO:0009073//aromatic amino acid family biosynthetic process	3
GO:0015824//proline transport	3
GO:0060777	3
GO:0010930//negative regulation of auxin mediated signaling pathway	3
GO:0006606//protein import into nucleus	3
GO:0006626//protein targeting to mitochondrion	3
GO:0000186//activation of MAPKK activity	3
GO:0006520//cellular amino acid metabolic process	3
GO:0006623//protein targeting to vacuole	3
GO:0007275//multicellular organismal development	3
GO:0019722//calcium-mediated signaling	3
GO:0048868//pollen tube development	3
GO:0010218//response to far red light	3
GO:0000271//polysaccharide biosynthetic process	3
GO:0009834//secondary cell wall biogenesis	3
GO:0009698//phenylpropanoid metabolic process	3
GO:0010183//pollen tube guidance	3
GO:0042398//cellular modified amino acid biosynthetic process	3
GO:0010184//cytokinin transport	3
GO:0015860//purine nucleoside transmembrane transport	3
GO:0009062//fatty acid catabolic process	3
GO:0019563//glycerol catabolic process	3
GO:0010188//response to microbial phytotoxin	3
GO:0006072//glycerol-3-phosphate metabolic process	3
GO:0009630//gravitropism	3
GO:0007033//vacuole organization	3
GO:0015757//galactose transport	3
GO:0051302//regulation of cell division	3
GO:0080086//stamen filament development	3
GO:0006397//mRNA processing	3
GO:0009620//response to fungus	3
GO:0009901//anther dehiscence	3
GO:0006569//tryptophan catabolic process	3
GO:0051301//cell division	3
GO:0016049//cell growth	3
GO:0009058//biosynthetic process	3
GO:0006694//steroid biosynthetic process	3
GO:0001666//response to hypoxia	3
GO:0006278//RNA-dependent DNA replication	3
GO:0045490//pectin catabolic process	3
GO:0009060//aerobic respiration	3
GO:0072488//ammonium transmembrane transport	3
GO:0048507//meristem development	2
GO:0015810//aspartate transport	2
GO:0015827//tryptophan transport	2
GO:1901362	2
GO:0017004//cytochrome complex assembly	2
GO:0015886//heme transport	2
GO:0045087//innate immune response	2
GO:0015802//basic amino acid transport	2
GO:0080052//response to histidine	2
GO:0042939//tripeptide transport	2
GO:0043201//response to leucine	2
GO:0080053//response to phenylalanine	2
GO:0006835//dicarboxylic acid transport	2
GO:0006839//mitochondrial transport	2
GO:0030048//actin filament-based movement	2
GO:0009268//response to pH	2
GO:0010053//root epidermal cell differentiation	2
GO:0002238//response to molecule of fungal origin	2
GO:0009646//response to absence of light	2
GO:0009448//gamma-aminobutyric acid metabolic process	2
GO:0051171//regulation of nitrogen compound metabolic process	2
GO:0009636//response to toxic substance	2
GO:0010027//thylakoid membrane organization	2
GO:0010439//regulation of glucosinolate biosynthetic process	2
GO:0046185//aldehyde catabolic process	2
GO:0015979//photosynthesis	2
GO:0006102//isocitrate metabolic process	2
GO:0006659//phosphatidylserine biosynthetic process	2
GO:0044765	2
GO:0051604//protein maturation	2
GO:0006406//mRNA export from nucleus	2
GO:0006556//S-adenosylmethionine biosynthetic process	2
GO:0015854//guanine transport	2
GO:0015853//adenine transport	2
GO:0080090//regulation of primary metabolic process	2
GO:0010468//regulation of gene expression	2
GO:2000112	2
GO:0009789//positive regulation of abscisic acid mediated signaling pathway	2
GO:0009595//detection of biotic stimulus	2
GO:0043900//regulation of multi-organism process	2
GO:0051555//flavonol biosynthetic process	2
GO:0019395//fatty acid oxidation	2
GO:0031323//regulation of cellular metabolic process	2
GO:0010256//endomembrane system organization	2
GO:0042353//fucose biosynthetic process	2
GO:0009556//microsporogenesis	2
GO:0015995//chlorophyll biosynthetic process	2
GO:0016226//iron-sulfur cluster assembly	2
GO:0009637//response to blue light	2
GO:0006342//chromatin silencing	2
GO:0048829//root cap development	2
GO:0009913//epidermal cell differentiation	2
GO:0048468//cell development	2
GO:0003002//regionalization	2
GO:0007568//aging	2
GO:0070417//cellular response to cold	2
GO:0042732//D-xylose metabolic process	2
GO:0015809//arginine transport	2
GO:0071554//cell wall organization or biogenesis	2
GO:0009799//specification of symmetry	2
GO:0009954//proximal/distal pattern formation	2
GO:0043085//positive regulation of catalytic activity	2
GO:0006972//hyperosmotic response	2
GO:0019761//glucosinolate biosynthetic process	2
GO:0048510//regulation of timing of transition from vegetative to reproductive phase	2
GO:1901684//arsenate ion transmembrane transport	2
GO:0010087//phloem or xylem histogenesis	2
GO:0034755//iron ion transmembrane transport	2
GO:0006655//phosphatidylglycerol biosynthetic process	2
GO:0019915//lipid storage	2
GO:0009817//defense response to fungus, incompatible interaction	2
GO:0019853//L-ascorbic acid biosynthetic process	2
GO:0000160//two-component signal transduction system (phosphorelay)	2
GO:0042752//regulation of circadian rhythm	2
GO:0006914//autophagy	2
GO:0006275//regulation of DNA replication	2
GO:0010389//regulation of G2/M transition of mitotic cell cycle	2
GO:0042023//DNA endoreduplication	2
GO:0016572//histone phosphorylation	2
GO:0006270//DNA replication initiation	2
GO:0042343//indole glucosinolate metabolic process	2
GO:0000902//cell morphogenesis	2
GO:0030036//actin cytoskeleton organization	2
GO:0006417//regulation of translation	2
GO:0009694//jasmonic acid metabolic process	2
GO:0006662//glycerol ether metabolic process	2
GO:0016925//protein sumoylation	2
GO:0032502//developmental process	2
GO:0006821//chloride transport	2
GO:0016192//vesicle-mediated transport	2
GO:0009641//shade avoidance	2
GO:0009308//amine metabolic process	2
GO:0010014//meristem initiation	2
GO:0048519//negative regulation of biological process	2
GO:0009911//positive regulation of flower development	2
GO:0009808//lignin metabolic process	2
GO:0000162//tryptophan biosynthetic process	2
GO:0000226//microtubule cytoskeleton organization	2
GO:0006108//malate metabolic process	2
GO:0044262//cellular carbohydrate metabolic process	2
GO:0019243//methylglyoxal catabolic process to D-lactate	2
GO:0005978//glycogen biosynthetic process	2
GO:0048366//leaf development	2
GO:0007264//small GTPase mediated signal transduction	2
GO:0009963//positive regulation of flavonoid biosynthetic process	2
GO:0007020//microtubule nucleation	2
GO:0003333//amino acid transmembrane transport	2
GO:0035265//organ growth	2
GO:0022904//respiratory electron transport chain	2
GO:0006119//oxidative phosphorylation	2
GO:0006885//regulation of pH	2
GO:0035725//sodium ion transmembrane transport	2
GO:0015884//folic acid transport	2
GO:0030244//cellulose biosynthetic process	2
GO:0006879//cellular iron ion homeostasis	2
GO:0035196//production of miRNAs involved in gene silencing by miRNA	1
GO:0010267//production of ta-siRNAs involved in RNA interference	1
GO:0005992//trehalose biosynthetic process	1
GO:0010115//regulation of abscisic acid biosynthetic process	1
GO:0016579//protein deubiquitination	1
GO:0016571//histone methylation	1
GO:0008033//tRNA processing	1
GO:0048262//determination of dorsal/ventral asymmetry	1
GO:0033591//response to L-ascorbic acid	1
GO:0052546//cell wall pectin metabolic process	1
GO:0052541//plant-type cell wall cellulose metabolic process	1
GO:0010037//response to carbon dioxide	1
GO:0015976//carbon utilization	1
GO:0019438//aromatic compound biosynthetic process	1
GO:0033466//trans-zeatin biosynthetic process	1
GO:0010260//organ senescence	1
GO:0000302//response to reactive oxygen species	1
GO:0012501//programmed cell death	1
GO:0008654//phospholipid biosynthetic process	1
GO:0010120//camalexin biosynthetic process	1
GO:0000169//activation of MAPK activity involved in osmosensory signaling pathway	1
GO:2000038//regulation of stomatal complex development	1
GO:2000037//regulation of stomatal complex patterning	1
GO:0080136//priming of cellular response to stress	1
GO:0006744//ubiquinone biosynthetic process	1
GO:0032781//positive regulation of ATPase activity	1
GO:0010731//protein glutathionylation	1
GO:0005983//starch catabolic process	1
GO:0009631//cold acclimation	1
GO:0001887//selenium compound metabolic process	1
GO:0034440//lipid oxidation	1
GO:1900366//negative regulation of defense response to insect	1
GO:0010311//lateral root formation	1
GO:0009888//tissue development	1
GO:0010638//positive regulation of organelle organization	1
GO:0043067//regulation of programmed cell death	1
GO:0009902//chloroplast relocation	1
GO:0042793//transcription from plastid promoter	1
GO:0030494	1
GO:0018298//protein-chromophore linkage	1
GO:0051262//protein tetramerization	1
GO:0048544//recognition of pollen	1
GO:0010289//homogalacturonan biosynthetic process	1
GO:0006396//RNA processing	1
GO:0001522//pseudouridine synthesis	1
GO:0005986//sucrose biosynthetic process	1
GO:0071836//nectar secretion	1
GO:0010264//myo-inositol hexakisphosphate biosynthetic process	1
GO:0006021//inositol biosynthetic process	1
GO:0009958//positive gravitropism	1
GO:0009652//thigmotropism	1
GO:0048730//epidermis morphogenesis	1
GO:0051179//localization	1
GO:0030497//fatty acid elongation	1
GO:0032456//endocytic recycling	1
GO:0006357//regulation of transcription from RNA polymerase II promoter	1
GO:0019365//pyridine nucleotide salvage	1
GO:0047484//regulation of response to osmotic stress	1
GO:0071497//cellular response to freezing	1
GO:0008535//respiratory chain complex IV assembly	1
GO:0034220//ion transmembrane transport	1
GO:0006241//CTP biosynthetic process	1
GO:0006165//nucleoside diphosphate phosphorylation	1
GO:0006183//GTP biosynthetic process	1
GO:0006228//UTP biosynthetic process	1
GO:0035304//regulation of protein dephosphorylation	1
GO:0031540//regulation of anthocyanin biosynthetic process	1
GO:0000028//ribosomal small subunit assembly	1
GO:0006665//sphingolipid metabolic process	1
GO:0042823//pyridoxal phosphate biosynthetic process	1
GO:0042819//vitamin B6 biosynthetic process	1
GO:0046483//heterocycle metabolic process	1
GO:1901360	1
GO:0006725//cellular aromatic compound metabolic process	1
GO:0007015//actin filament organization	1
GO:0009805//coumarin biosynthetic process	1
GO:0009423//chorismate biosynthetic process	1
GO:0033587//shikimate biosynthetic process	1
GO:0016042//lipid catabolic process	1
GO:0046470//phosphatidylcholine metabolic process	1
GO:0010155//regulation of proton transport	1
GO:0009072//aromatic amino acid family metabolic process	1
GO:0000096//sulfur amino acid metabolic process	1
GO:0044272//sulfur compound biosynthetic process	1
GO:0006766//vitamin metabolic process	1
GO:0006546//glycine catabolic process	1
GO:0019748//secondary metabolic process	1
GO:0009106//lipoate metabolic process	1
GO:0009108//coenzyme biosynthetic process	1
GO:0019216//regulation of lipid metabolic process	1
GO:0010817//regulation of hormone levels	1
GO:0008652//cellular amino acid biosynthetic process	1
GO:0006733//oxidoreduction coenzyme metabolic process	1
GO:0009117//nucleotide metabolic process	1
GO:0010529//negative regulation of transposition	1
GO:0030422//production of siRNA involved in RNA interference	1
GO:0010455//positive regulation of cell fate commitment	1
GO:0043562//cellular response to nitrogen levels	1
GO:0009830//cell wall modification involved in abscission	1
GO:0071266//'de novo' L-methionine biosynthetic process	1
GO:0019305//dTDP-rhamnose biosynthetic process	1
GO:0015800//acidic amino acid transport	1
GO:0015804//neutral amino acid transport	1
GO:0006995//cellular response to nitrogen starvation	1
GO:0006588//activation of tryptophan 5-monooxygenase activity	1
GO:0000077//DNA damage checkpoint	1
GO:0007154//cell communication	1
GO:0000023//maltose metabolic process	1
GO:0042425//choline biosynthetic process	1
GO:0048528//post-embryonic root development	1
GO:0006656//phosphatidylcholine biosynthetic process	1
GO:0019419//sulfate reduction	1
GO:0010197//polar nucleus fusion	1
GO:0051017//actin filament bundle assembly	1
GO:0015996//chlorophyll catabolic process	1
GO:0010023//proanthocyanidin biosynthetic process	1
GO:0007035//vacuolar acidification	1
GO:0032535//regulation of cellular component size	1
GO:0009560//embryo sac egg cell differentiation	1
GO:0017126//nucleologenesis	1
GO:0000741//karyogamy	1
GO:0009955//adaxial/abaxial pattern specification	1
GO:0010015//root morphogenesis	1
GO:0051258//protein polymerization	1
GO:0055071//manganese ion homeostasis	1
GO:0070574//cadmium ion transmembrane transport	1
GO:0015692//lead ion transport	1
GO:0071421//manganese ion transmembrane transport	1
GO:0006875//cellular metal ion homeostasis	1
GO:0010268//brassinosteroid homeostasis	1
GO:0042814//monopolar cell growth	1
GO:0015749//monosaccharide transport	1
GO:0034219//carbohydrate transmembrane transport	1
GO:0030003//cellular cation homeostasis	1
GO:0070838//divalent metal ion transport	1
GO:0044242//cellular lipid catabolic process	1
GO:0034434//sterol esterification	1
GO:0016127//sterol catabolic process	1
GO:0050826//response to freezing	1
GO:0034389//lipid particle organization	1
GO:0009933//meristem structural organization	1
GO:0010091//trichome branching	1
GO:0080088//spermidine hydroxycinnamate conjugate biosynthetic process	1
GO:0009719	1
GO:0045493//xylan catabolic process	1
GO:0009626//plant-type hypersensitive response	1
GO:0010942//positive regulation of cell death	1
GO:0006334//nucleosome assembly	1
GO:0048838//release of seed from dormancy	1
GO:0009687//abscisic acid metabolic process	1
GO:0006661//phosphatidylinositol biosynthetic process	1
GO:0015812//gamma-aminobutyric acid transport	1
GO:0006464//cellular protein modification process	1
GO:0048229//gametophyte development	1
GO:0030042//actin filament depolymerization	1
GO:0010031//circumnutation	1
GO:0048574//long-day photoperiodism, flowering	1
GO:0010629//negative regulation of gene expression	1
GO:0009639//response to red or far red light	1
GO:0031047//gene silencing by RNA	1
GO:0042127//regulation of cell proliferation	1
GO:0051225//spindle assembly	1
GO:0000280//nuclear division	1
GO:0009812//flavonoid metabolic process	1
GO:0006094//gluconeogenesis	1
GO:0071215//cellular response to abscisic acid stimulus	1
GO:0019318//hexose metabolic process	1
GO:0046394	1
GO:0010026//trichome differentiation	1
GO:0009957//epidermal cell fate specification	1
GO:0032880//regulation of protein localization	1
GO:0015698//inorganic anion transport	1
GO:0010588//cotyledon vascular tissue pattern formation	1
GO:0043170	1
GO:0006873//cellular ion homeostasis	1
GO:0010440//stomatal lineage progression	1
GO:0000079//regulation of cyclin-dependent protein serine/threonine kinase activity	1
GO:0080168//abscisic acid transport	1
GO:0010054//trichoblast differentiation	1
GO:0030301//cholesterol transport	1
GO:0006352//DNA-dependent transcription, initiation	1
GO:0000724//double-strand break repair via homologous recombination	1
GO:0048449//floral organ formation	1
GO:0006273//lagging strand elongation	1
GO:0071897//DNA biosynthetic process	1
GO:0006269//DNA replication, synthesis of RNA primer	1
GO:0010507//negative regulation of autophagy	1
GO:0046653//tetrahydrofolate metabolic process	1
GO:0090506//axillary shoot meristem initiation	1
GO:0010067//procambium histogenesis	1
GO:0010358//leaf shaping	1
GO:0000041//transition metal ion transport	1
GO:0071585//detoxification of cadmium ion	1
GO:0006891//intra-Golgi vesicle-mediated transport	1
GO:0006310//DNA recombination	1
GO:0080153//negative regulation of reductive pentose-phosphate cycle	1
GO:0010021//amylopectin biosynthetic process	1
GO:0010073//meristem maintenance	1
GO:0048445//carpel morphogenesis	1
GO:0006014//D-ribose metabolic process	1
GO:0010466//negative regulation of peptidase activity	1
GO:0046482//para-aminobenzoic acid metabolic process	1
GO:0018874//benzoate metabolic process	1
GO:0009696//salicylic acid metabolic process	1
GO:0009554//megasporogenesis	1
GO:0009759//indole glucosinolate biosynthetic process	1
GO:0052544//defense response by callose deposition in cell wall	1
GO:0009682//induced systemic resistance	1
GO:0006796//phosphate-containing compound metabolic process	1
GO:0010166//wax metabolic process	1
GO:0044283	1
GO:0006825//copper ion transport	1
GO:0051865//protein autoubiquitination	1
GO:0022414//reproductive process	1
GO:0010207//photosystem II assembly	1
GO:0048856//anatomical structure development	1
GO:0055129//L-proline biosynthetic process	1
GO:0019222//regulation of metabolic process	1
GO:0016556//mRNA modification	1
GO:0072593//reactive oxygen species metabolic process	1
GO:0055072//iron ion homeostasis	1
GO:0010150//leaf senescence	1
GO:0009886//post-embryonic morphogenesis	1
GO:0009765//photosynthesis, light harvesting	1
GO:0009088//threonine biosynthetic process	1
GO:0006621//protein retention in ER lumen	1
GO:0009625//response to insect	1
GO:0051504//diterpene phytoalexin precursor biosynthetic process pathway	1
GO:0002213//defense response to insect	1
GO:0009942//longitudinal axis specification	1
GO:0009606//tropism	1
GO:0048766//root hair initiation	1
GO:0010082//regulation of root meristem growth	1
GO:0009742//brassinosteroid mediated signaling pathway	1
GO:0008615//pyridoxine biosynthetic process	1
GO:0006913//nucleocytoplasmic transport	1
GO:0045037//protein import into chloroplast stroma	1
GO:0010112//regulation of systemic acquired resistance	1
GO:2000022//regulation of jasmonic acid mediated signaling pathway	1
GO:0006446//regulation of translational initiation	1
GO:0050790//regulation of catalytic activity	1
GO:0006657//CDP-choline pathway	1
GO:0033388//putrescine biosynthetic process from arginine	1
GO:0010103//stomatal complex morphogenesis	1
GO:0007169//transmembrane receptor protein tyrosine kinase signaling pathway	1
GO:0046916//cellular transition metal ion homeostasis	1
GO:0000060//protein import into nucleus, translocation	1
GO:0006807//nitrogen compound metabolic process	1
GO:0060776//simple leaf morphogenesis	1
GO:0006333//chromatin assembly or disassembly	1
GO:0009657//plastid organization	1
GO:0016120//carotene biosynthetic process	1
GO:0006858//extracellular transport	1
GO:0009585//red, far-red light phototransduction	1
GO:0010099//regulation of photomorphogenesis	1
GO:0051276//chromosome organization	1
GO:0031539//positive regulation of anthocyanin metabolic process	1
GO:0008284//positive regulation of cell proliferation	1
GO:0010074//maintenance of meristem identity	1
GO:0042753//positive regulation of circadian rhythm	1
GO:0016104//triterpenoid biosynthetic process	1
GO:0015798//myo-inositol transport	1
GO:0015797//mannitol transport	1
GO:0015795//sorbitol transport	1
GO:0015753//D-xylose transport	1
GO:0015752//D-ribose transport	1
GO:0015758//glucose transport	1
GO:0015793//glycerol transport	1
GO:0019932//second-messenger-mediated signaling	1
GO:0048573//photoperiodism, flowering	1
GO:0033993//response to lipid	1
GO:0006123//mitochondrial electron transport, cytochrome c to oxygen	1
GO:0019646//aerobic electron transport chain	1
GO:0051938//L-glutamate import	1
GO:0043091//L-arginine import	1
GO:0019310//inositol catabolic process	1
GO:0006984//ER-nucleus signaling pathway	1
GO:0006811//ion transport	1
GO:0019408//dolichol biosynthetic process	1
GO:0006809//nitric oxide biosynthetic process	1
GO:0010017//red or far-red light signaling pathway	1
GO:0009736//cytokinin mediated signaling pathway	1
GO:0071310//cellular response to organic substance	1
GO:2000652//regulation of secondary cell wall biogenesis	1
GO:0046202//cyanide biosynthetic process	1
GO:0050898//nitrile metabolic process	1
GO:0045333//cellular respiration	1
GO:0015991//ATP hydrolysis coupled proton transport	1
GO:0016114//terpenoid biosynthetic process	1
GO:0002376//immune system process	1
GO:0015808//L-alanine transport	1
GO:0015819//lysine transport	1
GO:0015813//L-glutamate transport	1
GO:0009915//phloem sucrose loading	1
GO:0006259//DNA metabolic process	1
GO:0046835//carbohydrate phosphorylation	1
GO:0010555//response to mannitol stimulus	1
GO:0055075//potassium ion homeostasis	1
GO:0043266//regulation of potassium ion transport	1
GO:0051365//cellular response to potassium ion starvation	1
GO:0006631//fatty acid metabolic process	1
GO:0050821//protein stabilization	1
GO:0071277//cellular response to calcium ion	1
GO:0010215//cellulose microfibril organization	1
GO:0030243//cellulose metabolic process	1
GO:0009866//induced systemic resistance, ethylene mediated signaling pathway	1
GO:0009871//jasmonic acid and ethylene-dependent systemic resistance, ethylene mediated signaling pathway	1
GO:0030833//regulation of actin filament polymerization	1
GO:0043392//negative regulation of DNA binding	1
GO:0005985//sucrose metabolic process	1
GO:0010431//seed maturation	1
GO:0051704	1
GO:0009823//cytokinin catabolic process	1
GO:0006120//mitochondrial electron transport, NADH to ubiquinone	1
GO:0030007//cellular potassium ion homeostasis	1
GO:0030104//water homeostasis	1
GO:0015746//citrate transport	1
GO:0010030//positive regulation of seed germination	1
GO:0009846//pollen germination	1
GO:0071577//zinc ion transmembrane transport	1
GO:0045595//regulation of cell differentiation	1
GO:0009956//radial pattern formation	1
GO:0010072//primary shoot apical meristem specification	1
GO:0033345//asparagine catabolic process via L-aspartate	1
GO:0006516//glycoprotein catabolic process	1
GO:0010337//regulation of salicylic acid metabolic process	1

## Sheet: GO Process BCP
GO Process	BCP up-regulated	GO Process	BCP stage-enriched
GO:0000226//microtubule cytoskeleton organization	24	GO:0055114//oxidation-reduction process	103
GO:0042742//defense response to bacterium	39	GO:0009860//pollen tube growth	99
GO:0006096//glycolysis	50	GO:0009827//plant-type cell wall modification	78
GO:0009888//tissue development	7	GO:0006468//protein phosphorylation	59
GO:0006511//ubiquitin-dependent protein catabolic process	25	GO:0055085//transmembrane transport	55
GO:0006886//intracellular protein transport	37	GO:0005975//carbohydrate metabolic process	46
GO:0009834//secondary cell wall biogenesis	30	GO:0008152//metabolic process	43
GO:0006200//ATP catabolic process	53	GO:0016310//phosphorylation	39
GO:0042325//regulation of phosphorylation	3	GO:0006944//cellular membrane fusion	30
GO:0002679//respiratory burst involved in defense response	8	GO:0006508//proteolysis	29
GO:0007155//cell adhesion	21	GO:0009651//response to salt stress	28
GO:0006812//cation transport	23	GO:0006355//regulation of transcription, DNA-dependent	26
GO:0010216//maintenance of DNA methylation	1	GO:0030048//actin filament-based movement	26
GO:0009737//response to abscisic acid stimulus	61	GO:0016036//cellular response to phosphate starvation	25
GO:0048193//Golgi vesicle transport	23	GO:0006612//protein targeting to membrane	25
GO:0009644//response to high light intensity	10	GO:0080092//regulation of pollen tube growth	25
GO:0009926//auxin polar transport	19	GO:0010363//regulation of plant-type hypersensitive response	24
GO:0009414//response to water deprivation	56	GO:0043069//negative regulation of programmed cell death	22
GO:0006857//oligopeptide transport	28	GO:0009737//response to abscisic acid stimulus	22
GO:0050665//hydrogen peroxide biosynthetic process	17	GO:0009834//secondary cell wall biogenesis	22
GO:0015969//guanosine tetraphosphate metabolic process	2	GO:0009846//pollen germination	22
GO:0007165//signal transduction	43	GO:0006888//ER to Golgi vesicle-mediated transport	21
GO:0016049//cell growth	20	GO:0009414//response to water deprivation	20
GO:0006629//lipid metabolic process	22	GO:0009409//response to cold	19
GO:0009826//unidimensional cell growth	15	GO:0010413//glucuronoxylan metabolic process	19
GO:0040007//growth	6	GO:0046686//response to cadmium ion	19
GO:0006020//inositol metabolic process	1	GO:0045492//xylan biosynthetic process	19
GO:0015992//proton transport	8	GO:0008643//carbohydrate transport	18
GO:0009862//systemic acquired resistance, salicylic acid mediated signaling pathway	22	GO:0006200//ATP catabolic process	17
GO:0035725//sodium ion transmembrane transport	16	GO:0009611//response to wounding	17
GO:0055085//transmembrane transport	119	GO:0007165//signal transduction	16
GO:0042538//hyperosmotic salinity response	27	GO:0009738//abscisic acid mediated signaling pathway	16
GO:0000911//cytokinesis by cell plate formation	19	GO:0009733//response to auxin stimulus	16
GO:0007033//vacuole organization	19	GO:0043090//amino acid import	16
GO:0009408//response to heat	15	GO:0030968//endoplasmic reticulum unfolded protein response	15
GO:0006071//glycerol metabolic process	5	GO:0000165//MAPK cascade	15
GO:0006744//ubiquinone biosynthetic process	4	GO:0046777//protein autophosphorylation	15
GO:0010014//meristem initiation	16	GO:0043086//negative regulation of catalytic activity	14
GO:0009860//pollen tube growth	144	GO:0009627//systemic acquired resistance	13
GO:0080167//response to karrikin	41	GO:0032259//methylation	13
GO:0009723//response to ethylene stimulus	33	GO:0050832//defense response to fungus	13
GO:0051788//response to misfolded protein	22	GO:0006857//oligopeptide transport	13
GO:0007264//small GTPase mediated signal transduction	19	GO:0010167//response to nitrate	13
GO:0048235//pollen sperm cell differentiation	9	GO:0006633//fatty acid biosynthetic process	13
GO:0015986//ATP synthesis coupled proton transport	8	GO:0009867//jasmonic acid mediated signaling pathway	13
GO:0009617//response to bacterium	8	GO:0010584//pollen exine formation	13
GO:0046654//tetrahydrofolate biosynthetic process	1	GO:0006810//transport	13
GO:0009744//response to sucrose stimulus	36	GO:0016043//cellular component organization	12
GO:0016567//protein ubiquitination	32	GO:0042538//hyperosmotic salinity response	12
GO:0016132//brassinosteroid biosynthetic process	23	GO:0015706//nitrate transport	12
GO:0006885//regulation of pH	22	GO:0006499//N-terminal protein myristoylation	12
GO:0006730//one-carbon metabolic process	11	GO:0006812//cation transport	12
GO:0009062//fatty acid catabolic process	9	GO:0009624//response to nematode	12
GO:0015994//chlorophyll metabolic process	3	GO:0009753//response to jasmonic acid stimulus	12
GO:0046483//heterocycle metabolic process	2	GO:0006629//lipid metabolic process	12
GO:0090305//nucleic acid phosphodiester bond hydrolysis	2	GO:0010089//xylem development	12
GO:0006508//proteolysis	63	GO:0019375//galactolipid biosynthetic process	11
GO:0009846//pollen germination	37	GO:0006855//drug transmembrane transport	11
GO:0050832//defense response to fungus	30	GO:0009555//pollen development	11
GO:0015031//protein transport	24	GO:0009697//salicylic acid biosynthetic process	11
GO:0030036//actin cytoskeleton organization	23	GO:0045893//positive regulation of transcription, DNA-dependent	11
GO:0009789//positive regulation of abscisic acid mediated signaling pathway	12	GO:0009862//systemic acquired resistance, salicylic acid mediated signaling pathway	11
GO:0009742//brassinosteroid mediated signaling pathway	9	GO:0006885//regulation of pH	11
GO:0048573//photoperiodism, flowering	8	GO:0009723//response to ethylene stimulus	11
GO:0006661//phosphatidylinositol biosynthetic process	8	GO:0048765//root hair cell differentiation	11
GO:0009821//alkaloid biosynthetic process	3	GO:0031348//negative regulation of defense response	11
GO:0032880//regulation of protein localization	3	GO:0043269//regulation of ion transport	11
GO:0010335//response to non-ionic osmotic stress	2	GO:0042742//defense response to bacterium	11
GO:0009793//embryo development ending in seed dormancy	40	GO:0010228//vegetative to reproductive phase transition of meristem	10
GO:0010119//regulation of stomatal movement	24	GO:0010200//response to chitin	10
GO:0009725//response to hormone stimulus	14	GO:0009832//plant-type cell wall biogenesis	10
GO:0051567//histone H3-K9 methylation	10	GO:0016567//protein ubiquitination	10
GO:0007062//sister chromatid cohesion	8	GO:0035556//intracellular signal transduction	10
GO:0007129//synapsis	7	GO:0030036//actin cytoskeleton organization	10
GO:0010638//positive regulation of organelle organization	7	GO:0048193//Golgi vesicle transport	10
GO:0048768//root hair cell tip growth	6	GO:0006950//response to stress	10
GO:0006887//exocytosis	4	GO:0009416//response to light stimulus	10
GO:0052386//cell wall thickening	3	GO:0009556//microsporogenesis	10
GO:0010241//ent-kaurene oxidation to kaurenoic acid	1	GO:0006862//nucleotide transport	10
GO:0006944//cellular membrane fusion	55	GO:0032012//regulation of ARF protein signal transduction	9
GO:0030968//endoplasmic reticulum unfolded protein response	33	GO:0046854//phosphatidylinositol phosphorylation	9
GO:0044237//cellular metabolic process	16	GO:0015696//ammonium transport	9
GO:0046274//lignin catabolic process	13	GO:0007030//Golgi organization	9
GO:0006814//sodium ion transport	11	GO:0010417//glucuronoxylan biosynthetic process	9
GO:0007131//reciprocal meiotic recombination	10	GO:0016126//sterol biosynthetic process	9
GO:0006342//chromatin silencing	7	GO:0006979//response to oxidative stress	9
GO:0048653//anther development	6	GO:0030244//cellulose biosynthetic process	9
GO:0006904//vesicle docking involved in exocytosis	6	GO:0016192//vesicle-mediated transport	9
GO:0001887//selenium compound metabolic process	5	GO:0006754//ATP biosynthetic process	9
GO:0009089//lysine biosynthetic process via diaminopimelate	1	GO:0009725//response to hormone stimulus	9
GO:0010439//regulation of glucosinolate biosynthetic process	1	GO:0009793//embryo development ending in seed dormancy	9
GO:0030244//cellulose biosynthetic process	28	GO:0015824//proline transport	8
GO:0006855//drug transmembrane transport	23	GO:0080167//response to karrikin	8
GO:0006098//pentose-phosphate shunt	21	GO:0009695//jasmonic acid biosynthetic process	8
GO:0048868//pollen tube development	19	GO:0006486//protein glycosylation	8
GO:0019252//starch biosynthetic process	15	GO:0009873//ethylene mediated signaling pathway	8
GO:0010091//trichome branching	9	GO:0048825//cotyledon development	8
GO:0032504//multicellular organism reproduction	6	GO:0010119//regulation of stomatal movement	8
GO:0015914//phospholipid transport	6	GO:0006952//defense response	8
GO:0006807//nitrogen compound metabolic process	3	GO:0009620//response to fungus	8
GO:0009595//detection of biotic stimulus	3	GO:0006075//(1->3)-beta-D-glucan biosynthetic process	8
GO:0051693//actin filament capping	2	GO:0015802//basic amino acid transport	8
GO:0051504//diterpene phytoalexin precursor biosynthetic process pathway	2	GO:0046274//lignin catabolic process	8
GO:0009786//regulation of asymmetric cell division	1	GO:0007169//transmembrane receptor protein tyrosine kinase signaling pathway	8
GO:0016192//vesicle-mediated transport	46	GO:0010075//regulation of meristem growth	7
GO:0010413//glucuronoxylan metabolic process	33	GO:0006487//protein N-linked glycosylation	7
GO:0016126//sterol biosynthetic process	25	GO:0042732//D-xylose metabolic process	7
GO:0006754//ATP biosynthetic process	18	GO:0006816//calcium ion transport	7
GO:0009932//cell tip growth	18	GO:0009744//response to sucrose stimulus	7
GO:0009556//microsporogenesis	18	GO:0009863//salicylic acid mediated signaling pathway	7
GO:0032012//regulation of ARF protein signal transduction	17	GO:0000038//very long-chain fatty acid metabolic process	7
GO:0006635//fatty acid beta-oxidation	15	GO:0044238//primary metabolic process	7
GO:0016051//carbohydrate biosynthetic process	11	GO:0010051//xylem and phloem pattern formation	7
GO:0044036//cell wall macromolecule metabolic process	6	GO:0016132//brassinosteroid biosynthetic process	7
GO:0051707//response to other organism	6	GO:0007275//multicellular organismal development	7
GO:0005992//trehalose biosynthetic process	5	GO:0009750//response to fructose stimulus	7
GO:0010020//chloroplast fission	4	GO:0048527//lateral root development	7
GO:0000103//sulfate assimilation	1	GO:0009845//seed germination	7
GO:0051640//organelle localization	1	GO:0006511//ubiquitin-dependent protein catabolic process	7
GO:0006081//cellular aldehyde metabolic process	1	GO:0009987//cellular process	7
GO:0046686//response to cadmium ion	127	GO:0007033//vacuole organization	6
GO:0006468//protein phosphorylation	117	GO:0034976//response to endoplasmic reticulum stress	6
GO:0006355//regulation of transcription, DNA-dependent	55	GO:0009965//leaf morphogenesis	6
GO:0007010//cytoskeleton organization	27	GO:0019722//calcium-mediated signaling	6
GO:0019375//galactolipid biosynthetic process	21	GO:0051645//Golgi localization	6
GO:0009058//biosynthetic process	16	GO:0045892//negative regulation of transcription, DNA-dependent	6
GO:0044238//primary metabolic process	16	GO:0071555//cell wall organization	6
GO:0009697//salicylic acid biosynthetic process	15	GO:0000911//cytokinesis by cell plate formation	6
GO:0048610//cellular process involved in reproduction	14	GO:0016049//cell growth	6
GO:0050896//response to stimulus	14	GO:0045454//cell redox homeostasis	6
GO:1901700	13	GO:0050665//hydrogen peroxide biosynthetic process	6
GO:0006346//methylation-dependent chromatin silencing	13	GO:0009926//auxin polar transport	6
GO:0000023//maltose metabolic process	13	GO:0006094//gluconeogenesis	6
GO:0006623//protein targeting to vacuole	9	GO:0000394//RNA splicing, via endonucleolytic cleavage and ligation	6
GO:0009612//response to mechanical stimulus	8	GO:0016926//protein desumoylation	6
GO:0031048//chromatin silencing by small RNA	7	GO:0009640//photomorphogenesis	6
GO:0009060//aerobic respiration	7	GO:0051646//mitochondrion localization	6
GO:0044767	6	GO:0006098//pentose-phosphate shunt	6
GO:0071805//potassium ion transmembrane transport	6	GO:0033044//regulation of chromosome organization	6
GO:0048015//phosphatidylinositol-mediated signaling	5	GO:0044237//cellular metabolic process	6
GO:0044070//regulation of anion transport	4	GO:0060151//peroxisome localization	6
GO:0031407//oxylipin metabolic process	3	GO:0010118//stomatal movement	6
GO:0006982//response to lipid hydroperoxide	2	GO:0007010//cytoskeleton organization	6
GO:0042823//pyridoxal phosphate biosynthetic process	2	GO:0010498//proteasomal protein catabolic process	6
GO:0031110//regulation of microtubule polymerization or depolymerization	2	GO:0000226//microtubule cytoskeleton organization	6
GO:0015931//nucleobase-containing compound transport	2	GO:0010014//meristem initiation	6
GO:0010093//specification of floral organ identity	2	GO:0015031//protein transport	6
GO:0008654//phospholipid biosynthetic process	2	GO:0006897//endocytosis	6
GO:0015936//coenzyme A metabolic process	2	GO:0035725//sodium ion transmembrane transport	6
GO:0045489//pectin biosynthetic process	1	GO:0042545//cell wall modification	6
GO:0030833//regulation of actin filament polymerization	1	GO:0010224//response to UV-B	6
GO:0009651//response to salt stress	113	GO:0009693//ethylene biosynthetic process	5
GO:0006888//ER to Golgi vesicle-mediated transport	44	GO:0042631//cellular response to water deprivation	5
GO:0010228//vegetative to reproductive phase transition of meristem	29	GO:0007155//cell adhesion	5
GO:0009695//jasmonic acid biosynthetic process	23	GO:0009963//positive regulation of flavonoid biosynthetic process	5
GO:0009416//response to light stimulus	21	GO:0050896//response to stimulus	5
GO:0010167//response to nitrate	20	GO:0010114//response to red light	5
GO:0051301//cell division	17	GO:0009932//cell tip growth	5
GO:0051645//Golgi localization	14	GO:0009062//fatty acid catabolic process	5
GO:0006826//iron ion transport	12	GO:0009909//regulation of flower development	5
GO:0007018//microtubule-based movement	12	GO:0001666//response to hypoxia	5
GO:0042631//cellular response to water deprivation	11	GO:0009086//methionine biosynthetic process	5
GO:0050826//response to freezing	9	GO:0006826//iron ion transport	5
GO:0045132//meiotic chromosome segregation	8	GO:0006084//acetyl-CoA metabolic process	5
GO:0006546//glycine catabolic process	7	GO:0010090//trichome morphogenesis	5
GO:0006306//DNA methylation	7	GO:0009826//unidimensional cell growth	5
GO:0003333//amino acid transmembrane transport	7	GO:0048868//pollen tube development	5
GO:0010053//root epidermal cell differentiation	7	GO:0009407//toxin catabolic process	5
GO:0048453//sepal formation	6	GO:0048235//pollen sperm cell differentiation	5
GO:0015780//nucleotide-sugar transport	5	GO:0009408//response to heat	5
GO:2000069//regulation of post-embryonic root development	5	GO:0010252//auxin homeostasis	5
GO:0044206//UMP salvage	4	GO:0006817//phosphate ion transport	5
GO:0046740//spread of virus in host, cell to cell	4	GO:0009751//response to salicylic acid stimulus	5
GO:0009435//NAD biosynthetic process	3	GO:0006007//glucose catabolic process	5
GO:0010256//endomembrane system organization	3	GO:0006863//purine nucleobase transport	5
GO:0009816//defense response to bacterium, incompatible interaction	2	GO:0009058//biosynthetic process	5
GO:0006308//DNA catabolic process	2	GO:0009809//lignin biosynthetic process	5
GO:0006572//tyrosine catabolic process	2	GO:0000041//transition metal ion transport	5
GO:0010359//regulation of anion channel activity	2	GO:0051017//actin filament bundle assembly	5
GO:0019374//galactolipid metabolic process	1	GO:0071704	5
GO:0010163//high-affinity potassium ion import	1	GO:0048366//leaf development	5
GO:0010042//response to manganese ion	1	GO:0009830//cell wall modification involved in abscission	5
GO:0071281//cellular response to iron ion	1	GO:0051301//cell division	5
GO:0010363//regulation of plant-type hypersensitive response	42	GO:0048440//carpel development	4
GO:0009738//abscisic acid mediated signaling pathway	35	GO:0006412//translation	4
GO:0010498//proteasomal protein catabolic process	29	GO:0009814//defense response, incompatible interaction	4
GO:0009832//plant-type cell wall biogenesis	27	GO:0009749//response to glucose stimulus	4
GO:0010584//pollen exine formation	26	GO:0048610//cellular process involved in reproduction	4
GO:0006499//N-terminal protein myristoylation	25	GO:0043481//anthocyanin accumulation in tissues in response to UV light	4
GO:0045893//positive regulation of transcription, DNA-dependent	24	GO:0009791//post-embryonic development	4
GO:0080129//proteasome core complex assembly	21	GO:0010048//vernalization response	4
GO:0010089//xylem development	20	GO:0045490//pectin catabolic process	4
GO:0006184//GTP catabolic process	18	GO:0017145//stem cell division	4
GO:0060151//peroxisome localization	14	GO:0050826//response to freezing	4
GO:0006084//acetyl-CoA metabolic process	13	GO:0006970//response to osmotic stress	4
GO:0009734//auxin mediated signaling pathway	13	GO:0009612//response to mechanical stimulus	4
GO:0006457//protein folding	13	GO:0019344//cysteine biosynthetic process	4
GO:0010051//xylem and phloem pattern formation	12	GO:0043161//proteasomal ubiquitin-dependent protein catabolic process	4
GO:0007169//transmembrane receptor protein tyrosine kinase signaling pathway	12	GO:0016117//carotenoid biosynthetic process	4
GO:0045490//pectin catabolic process	10	GO:0006351//transcription, DNA-dependent	4
GO:0002238//response to molecule of fungal origin	10	GO:0005982//starch metabolic process	4
GO:0010267//production of ta-siRNAs involved in RNA interference	9	GO:0046520//sphingoid biosynthetic process	4
GO:0030243//cellulose metabolic process	9	GO:0009740//gibberellic acid mediated signaling pathway	4
GO:0010162//seed dormancy process	9	GO:0010053//root epidermal cell differentiation	4
GO:0006412//translation	9	GO:0009628//response to abiotic stimulus	4
GO:0009920//cell plate formation involved in plant-type cell wall biogenesis	7	GO:0010364//regulation of ethylene biosynthetic process	4
GO:0046482//para-aminobenzoic acid metabolic process	7	GO:0048573//photoperiodism, flowering	4
GO:0006869//lipid transport	7	GO:0009789//positive regulation of abscisic acid mediated signaling pathway	4
GO:0019464//glycine decarboxylation via glycine cleavage system	6	GO:2000069//regulation of post-embryonic root development	4
GO:0048451//petal formation	6	GO:0009741//response to brassinosteroid stimulus	4
GO:0052544//defense response by callose deposition in cell wall	6	GO:0009311//oligosaccharide metabolic process	4
GO:0050794//regulation of cellular process	6	GO:0006071//glycerol metabolic process	4
GO:0006949//syncytium formation	5	GO:0010182//sugar mediated signaling pathway	4
GO:0042344//indole glucosinolate catabolic process	5	GO:0046477//glycosylceramide catabolic process	4
GO:0042546//cell wall biogenesis	4	GO:0009630//gravitropism	4
GO:0044272//sulfur compound biosynthetic process	4	GO:0009805//coumarin biosynthetic process	4
GO:0010054//trichoblast differentiation	4	GO:0010583//response to cyclopentenone	4
GO:0032502//developmental process	4	GO:0051510//regulation of unidimensional cell growth	4
GO:0030148//sphingolipid biosynthetic process	3	GO:0006623//protein targeting to vacuole	4
GO:0010033//response to organic substance	3	GO:0070588//calcium ion transmembrane transport	4
GO:0006366//transcription from RNA polymerase II promoter	2	GO:0009808//lignin metabolic process	4
GO:0019745//pentacyclic triterpenoid biosynthetic process	1	GO:0050790//regulation of catalytic activity	4
GO:0006281//DNA repair	1	GO:0048589//developmental growth	4
GO:0016197//endosomal transport	1	GO:0045010//actin nucleation	4
GO:0051014//actin filament severing	1	GO:0010310//regulation of hydrogen peroxide metabolic process	4
GO:0009970//cellular response to sulfate starvation	1	GO:0007568//aging	4
GO:0010117//photoprotection	1	GO:0016139//glycoside catabolic process	4
GO:0009864//induced systemic resistance, jasmonic acid mediated signaling pathway	1	GO:0042335//cuticle development	4
GO:0055114//oxidation-reduction process	264	GO:0009825//multidimensional cell growth	3
GO:0032259//methylation	42	GO:0010072//primary shoot apical meristem specification	3
GO:0006094//gluconeogenesis	39	GO:0016051//carbohydrate biosynthetic process	3
GO:0080092//regulation of pollen tube growth	34	GO:0048653//anther development	3
GO:0046777//protein autophosphorylation	33	GO:0019252//starch biosynthetic process	3
GO:0044763	31	GO:0006882//cellular zinc ion homeostasis	3
GO:0006487//protein N-linked glycosylation	29	GO:0032862//activation of Rho GTPase activity	3
[truncated: 999 more rows]

## Sheet: GO Process (ALL)
GO Process	TET up-regulated	GO Process	TET stage-enriched	GO Process	UNM up-regulated	GO Process	UNM stage-enriched	GO Process	BCP up-regulated	GO Process	BCP stage-enriched
[truncated: 1,234 more rows]
