# Supplementary material for: Transcriptome Analysis of Hamelia patens (Rubiaceae) Anthers Reveals Candidate Genes for Tapetum and Pollen Wall Development
Source: Front Plant Sci. 2017 Jan 6;7:1991. doi: 10.3389/fpls.2016.01991 (PMC5220384; doi:10.3389/fpls.2016.01991)
Supplement: TABLE S5 — GO terms selected for GO functional enrichment analysis. [file Table_5.xlsx]

## Sheet: Sheet1
Accession	Name
GO:0010410	hemicellulose metabolic process
GO:0045490	pectin catabolic process
GO:0045488	pectin metabolic process
GO:0052546	cell wall pectin metabolic process
GO:0052325	cell wall pectin biosynthetic process
GO:0045489	pectin biosynthetic process
GO:0048655	tapetal layer morphogenesis
GO:0048658	tapetal layer development
GO:0010234	tapetal cell fate specification
GO:0048656	tapetal layer formation
GO:0048657	tapetal cell differentiation
GO:0010584	pollen exine formation
GO:0080110	sporopollenin biosynthetic process
GO:0010215	cellulose microfibril organization
GO:0052541	plant-type cell wall cellulose metabolic process
GO:0030244	cellulose biosynthetic process
GO:0030243	cellulose metabolic process
