# Supplementary material for: Transcriptome Analysis of Hamelia patens (Rubiaceae) Anthers Reveals Candidate Genes for Tapetum and Pollen Wall Development
Source: Front Plant Sci. 2017 Jan 6;7:1991. doi: 10.3389/fpls.2016.01991 (PMC5220384; doi:10.3389/fpls.2016.01991)
Supplement: TABLE S6 — GO annotation of differentially expressed genes. [file Table_6.xlsx]

## Sheet: function
GO-MolecularFunction	MMC/TET/UNM/BCP differentially expressed genes
GO:0005524//ATP binding	405
GO:0005515//protein binding	170
GO:0003677//DNA binding	158
GO:0008270//zinc ion binding	156
GO:0046872//metal ion binding	146
GO:0004674//protein serine/threonine kinase activity	143
GO:0000166//nucleotide binding	140
GO:0016491//oxidoreductase activity	89
GO:0005488//binding	84
GO:0032440//2-alkenal reductase [NAD(P)] activity	83
GO:0016787//hydrolase activity	82
GO:0005506//iron ion binding	77
GO:0020037//heme binding	71
GO:0009055//electron carrier activity	70
GO:0003700//sequence-specific DNA binding transcription factor activity	64
GO:0005507//copper ion binding	63
GO:0005509//calcium ion binding	56
GO:0003676//nucleic acid binding	52
GO:0004672//protein kinase activity	50
GO:0016757//transferase activity, transferring glycosyl groups	47
GO:0003824//catalytic activity	44
GO:0016740//transferase activity	43
GO:0005525//GTP binding	42
GO:0016301//kinase activity	41
GO:0004553//hydrolase activity, hydrolyzing O-glycosyl compounds	39
GO:0050660//flavin adenine dinucleotide binding	33
GO:0004722//protein serine/threonine phosphatase activity	32
GO:0005516//calmodulin binding	31
GO:0046982//protein heterodimerization activity	30
GO:0000287//magnesium ion binding	30
GO:0030246//carbohydrate binding	29
GO:0004252//serine-type endopeptidase activity	29
GO:0004601//peroxidase activity	28
GO:0005215//transporter activity	27
GO:0030170//pyridoxal phosphate binding	27
GO:0003924//GTPase activity	26
GO:0042802//identical protein binding	26
GO:0030599//pectinesterase activity	26
GO:0004497//monooxygenase activity	24
GO:0003735//structural constituent of ribosome	24
GO:0003723//RNA binding	23
GO:0043565//sequence-specific DNA binding	22
GO:0050662//coenzyme binding	22
GO:0015238//drug transmembrane transporter activity	22
GO:0004713//protein tyrosine kinase activity	22
GO:0008447//L-ascorbate oxidase activity	22
GO:0003993//acid phosphatase activity	21
GO:0016705//oxidoreductase activity, acting on paired donors, with incorporation or reduction of molecular oxygen	21
GO:0003779//actin binding	21
GO:0003777//microtubule motor activity	21
GO:0005351//sugar:hydrogen symporter activity	21
GO:0008168//methyltransferase activity	21
GO:0004842//ubiquitin-protein ligase activity	21
GO:0016829//lyase activity	21
GO:0016874//ligase activity	20
GO:0015297//antiporter activity	19
GO:0019825//oxygen binding	19
GO:0004715//non-membrane spanning protein tyrosine kinase activity	19
GO:0004871//signal transducer activity	19
GO:0004683//calmodulin-dependent protein kinase activity	19
GO:0097159//organic cyclic compound binding	18
GO:1901363	18
GO:0003743//translation initiation factor activity	18
GO:0008234//cysteine-type peptidase activity	18
GO:0016788//hydrolase activity, acting on ester bonds	17
GO:0004565//beta-galactosidase activity	17
GO:0043169//cation binding	17
GO:0016706//oxidoreductase activity, acting on paired donors, with incorporation or reduction of molecular oxygen, 2-oxoglutarate as one donor, and incorporation of one atom each of oxygen into both donors	17
GO:0004091//carboxylesterase activity	16
GO:0042803//protein homodimerization activity	16
GO:0016772//transferase activity, transferring phosphorus-containing groups	15
GO:0016798//hydrolase activity, acting on glycosyl bonds	15
GO:0016758//transferase activity, transferring hexosyl groups	15
GO:0004185//serine-type carboxypeptidase activity	15
GO:0045330	14
GO:0004857//enzyme inhibitor activity	14
GO:0051082//unfolded protein binding	14
GO:0051287//NAD binding	14
GO:0004721//phosphoprotein phosphatase activity	14
GO:0008422//beta-glucosidase activity	13
GO:0004650//polygalacturonase activity	13
GO:0003682//chromatin binding	13
GO:0004190//aspartic-type endopeptidase activity	13
GO:0005200//structural constituent of cytoskeleton	13
GO:0017111//nucleoside-triphosphatase activity	13
GO:0008565//protein transporter activity	13
GO:0008094//DNA-dependent ATPase activity	12
GO:0046983//protein dimerization activity	12
GO:0016165//lipoxygenase activity	12
GO:0052716//hydroquinone:oxygen oxidoreductase activity	12
GO:0004709//MAP kinase kinase kinase activity	12
GO:0042626//ATPase activity, coupled to transmembrane movement of substances	12
GO:0003755//peptidyl-prolyl cis-trans isomerase activity	12
GO:0045735//nutrient reservoir activity	11
GO:0008553//hydrogen-exporting ATPase activity, phosphorylative mechanism	11
GO:0005543//phospholipid binding	11
GO:0003678//DNA helicase activity	11
GO:0050661//NADP binding	11
GO:0004712//protein serine/threonine/tyrosine kinase activity	11
GO:0008233//peptidase activity	11
GO:0005086//ARF guanyl-nucleotide exchange factor activity	11
GO:0035091//phosphatidylinositol binding	11
GO:0015385//sodium:hydrogen antiporter activity	10
GO:0003774//motor activity	10
GO:0042973//glucan endo-1,3-beta-D-glucosidase activity	10
GO:0015416//organic phosphonate transmembrane-transporting ATPase activity	10
GO:0047213//anthocyanidin 3-O-glucosyltransferase activity	10
GO:0016597//amino acid binding	10
GO:0003899//DNA-directed RNA polymerase activity	10
GO:0008289//lipid binding	10
GO:0019901//protein kinase binding	10
GO:0004575//sucrose alpha-glucosidase activity	10
GO:0016762//xyloglucan:xyloglucosyl transferase activity	9
GO:0016887//ATPase activity	9
GO:0008081//phosphoric diester hydrolase activity	9
GO:0015171//amino acid transmembrane transporter activity	9
GO:0050897//cobalt ion binding	9
GO:0003843//1,3-beta-D-glucan synthase activity	9
GO:0008559//xenobiotic-transporting ATPase activity	9
GO:0016773//phosphotransferase activity, alcohol group as acceptor	9
GO:0015299//solute:hydrogen antiporter activity	9
GO:0016747//transferase activity, transferring acyl groups other than amino-acyl groups	9
GO:0051015//actin filament binding	9
GO:0008137//NADH dehydrogenase (ubiquinone) activity	8
GO:0030145//manganese ion binding	8
GO:0008026//ATP-dependent helicase activity	8
GO:0009922//fatty acid elongase activity	8
GO:0016760//cellulose synthase (UDP-forming) activity	8
GO:0008017//microtubule binding	8
GO:0004222//metalloendopeptidase activity	8
GO:0004630//phospholipase D activity	8
GO:0070290//NAPE-specific phospholipase D activity	8
GO:0015079//potassium ion transmembrane transporter activity	8
GO:0005484//SNAP receptor activity	8
GO:0008762//UDP-N-acetylmuramate dehydrogenase activity	8
GO:0016298//lipase activity	8
GO:0005199//structural constituent of cell wall	8
GO:0048040//UDP-glucuronate decarboxylase activity	8
GO:0015035//protein disulfide oxidoreductase activity	8
GO:0016717//oxidoreductase activity, acting on paired donors, with oxidation of a pair of donors resulting in the reduction of molecular oxygen to two molecules of water	8
GO:0015112//nitrate transmembrane transporter activity	8
GO:0004386//helicase activity	8
GO:0008812//choline dehydrogenase activity	8
GO:0005388//calcium-transporting ATPase activity	8
GO:0015198//oligopeptide transporter activity	8
GO:0004805//trehalose-phosphatase activity	7
GO:0008889//glycerophosphodiester phosphodiesterase activity	7
GO:0015250//water channel activity	7
GO:0000156//phosphorelay response regulator activity	7
GO:0008466//glycogenin glucosyltransferase activity	7
GO:0008308//voltage-gated anion channel activity	7
GO:0047672	7
GO:0030570//pectate lyase activity	7
GO:0005451//monovalent cation:hydrogen antiporter activity	7
GO:0045548//phenylalanine ammonia-lyase activity	7
GO:0003684//damaged DNA binding	6
GO:0016709//oxidoreductase activity, acting on paired donors, with incorporation or reduction of molecular oxygen, NAD(P)H as one donor, and incorporation of one atom of oxygen	6
GO:0003825//alpha,alpha-trehalose-phosphate synthase (UDP-forming) activity	6
GO:0004402//histone acetyltransferase activity	6
GO:0043167//ion binding	6
GO:0019829//cation-transporting ATPase activity	6
GO:0008195//phosphatidate phosphatase activity	6
GO:0001758//retinal dehydrogenase activity	6
GO:0016702//oxidoreductase activity, acting on single donors with incorporation of molecular oxygen, incorporation of two atoms of oxygen	6
GO:0008519//ammonium transmembrane transporter activity	6
GO:0008865//fructokinase activity	6
GO:0004849//uridine kinase activity	6
GO:0032549//ribonucleoside binding	6
GO:0016720//delta12-fatty acid dehydrogenase activity	6
GO:0080130//L-phenylalanine:2-oxoglutarate aminotransferase activity	6
GO:0050598	6
GO:0005089//Rho guanyl-nucleotide exchange factor activity	6
GO:0016853//isomerase activity	6
GO:0003872//6-phosphofructokinase activity	6
GO:0008121//ubiquinol-cytochrome-c reductase activity	6
GO:0052692//raffinose alpha-galactosidase activity	6
GO:0080116//glucuronoxylan glucuronosyltransferase activity	6
GO:0051119//sugar transmembrane transporter activity	6
GO:0035197//siRNA binding	6
GO:0005249//voltage-gated potassium channel activity	6
GO:0030551//cyclic nucleotide binding	6
GO:0051536//iron-sulfur cluster binding	5
GO:0008810//cellulase activity	5
GO:0035251//UDP-glucosyltransferase activity	5
GO:0008705//methionine synthase activity	5
GO:0003871//5-methyltetrahydropteroyltriglutamate-homocysteine S-methyltransferase activity	5
GO:0003962//cystathionine gamma-synthase activity	5
GO:0004349//glutamate 5-kinase activity	5
GO:0004350//glutamate-5-semialdehyde dehydrogenase activity	5
GO:0046524//sucrose-phosphate synthase activity	5
GO:0010295//(+)-abscisic acid 8'-hydroxylase activity	5
GO:0008378//galactosyltransferase activity	5
GO:0008460//dTDP-glucose 4,6-dehydratase activity	5
GO:0008060//ARF GTPase activator activity	5
GO:0005528//FK506 binding	5
GO:0004697//protein kinase C activity	5
GO:0015078//hydrogen ion transmembrane transporter activity	5
GO:0003746//translation elongation factor activity	5
GO:0047334//diphosphate-fructose-6-phosphate 1-phosphotransferase activity	5
GO:0010279//indole-3-acetic acid amido synthetase activity	5
GO:0031072//heat shock protein binding	5
GO:0016308//1-phosphatidylinositol-4-phosphate 5-kinase activity	5
GO:0051539//4 iron, 4 sulfur cluster binding	5
GO:0005247//voltage-gated chloride channel activity	5
GO:0003841//1-acylglycerol-3-phosphate O-acyltransferase activity	5
GO:0016905//myosin heavy chain kinase activity	5
GO:0004221//ubiquitin thiolesterase activity	5
GO:0046593//mandelonitrile lyase activity	5
GO:0022891//substrate-specific transmembrane transporter activity	5
GO:0042393//histone binding	5
GO:0004316//3-oxoacyl-[acyl-carrier-protein] reductase (NADPH) activity	5
GO:0050105//L-gulonolactone oxidase activity	5
GO:0003885//D-arabinono-1,4-lactone oxidase activity	5
GO:0005094//Rho GDP-dissociation inhibitor activity	5
GO:0005375//copper ion transmembrane transporter activity	5
GO:0070330//aromatase activity	5
GO:0016779//nucleotidyltransferase activity	5
GO:0016746//transferase activity, transferring acyl groups	5
GO:0030276//clathrin binding	4
GO:0015662//ATPase activity, coupled to transmembrane movement of ions, phosphorylative mechanism	4
GO:0005366//myo-inositol:hydrogen symporter activity	4
GO:0045552//dihydrokaempferol 4-reductase activity	4
GO:0004872//receptor activity	4
GO:0009044//xylan 1,4-beta-xylosidase activity	4
GO:0003729//mRNA binding	4
GO:0005097//Rab GTPase activator activity	4
GO:0004012//phospholipid-translocating ATPase activity	4
GO:0004739//pyruvate dehydrogenase (acetyl-transferring) activity	4
GO:0005337//nucleoside transmembrane transporter activity	4
GO:0016791//phosphatase activity	4
GO:0004340//glucokinase activity	4
GO:0051861//glycolipid binding	4
GO:0017089//glycolipid transporter activity	4
GO:0015114//phosphate ion transmembrane transporter activity	4
GO:0005384//manganese ion transmembrane transporter activity	4
GO:0015175//neutral amino acid transmembrane transporter activity	4
GO:0015172//acidic amino acid transmembrane transporter activity	4
GO:0004129//cytochrome-c oxidase activity	4
GO:0008375//acetylglucosaminyltransferase activity	4
GO:0016210//naringenin-chalcone synthase activity	4
GO:0016174//NAD(P)H oxidase activity	4
GO:0030674//protein binding, bridging	4
GO:0004703//G-protein coupled receptor kinase activity	4
GO:0010329//auxin efflux transmembrane transporter activity	4
GO:0047911	4
GO:0015204//urea transmembrane transporter activity	4
GO:0050616	4
GO:0004197//cysteine-type endopeptidase activity	4
GO:0051537//2 iron, 2 sulfur cluster binding	4
GO:0019904//protein domain specific binding	4
GO:0008146//sulfotransferase activity	4
GO:0042936//dipeptide transporter activity	4
GO:0004707//MAP kinase activity	4
GO:0004066//asparagine synthase (glutamine-hydrolyzing) activity	4
GO:0004069//L-aspartate:2-oxoglutarate aminotransferase activity	4
GO:0000155//phosphorelay sensor kinase activity	4
GO:0004421//hydroxymethylglutaryl-CoA synthase activity	4
GO:0047274//galactinol-sucrose galactosyltransferase activity	4
GO:0004305//ethanolamine kinase activity	4
GO:0005100//Rho GTPase activator activity	4
GO:0017048//Rho GTPase binding	4
GO:0004366//glycerol-3-phosphate O-acyltransferase activity	4
GO:0004462//lactoylglutathione lyase activity	4
GO:0004725//protein tyrosine phosphatase activity	4
GO:0004089//carbonate dehydratase activity	4
GO:0004298//threonine-type endopeptidase activity	4
GO:0008353//RNA polymerase II carboxy-terminal domain kinase activity	4
GO:0004634//phosphopyruvate hydratase activity	4
GO:0005315//inorganic phosphate transmembrane transporter activity	4
GO:0004003//ATP-dependent DNA helicase activity	4
GO:0047085	4
GO:0050592	4
GO:0004096//catalase activity	4
GO:0008236//serine-type peptidase activity	4
GO:0005385//zinc ion transmembrane transporter activity	4
GO:0080064//4,4-dimethyl-9beta,19-cyclopropylsterol-4alpha-methyl oxidase activity	4
GO:0005216//ion channel activity	4
GO:0015326//cationic amino acid transmembrane transporter activity	4
GO:0004568//chitinase activity	3
GO:0008061//chitin binding	3
GO:0004784//superoxide dismutase activity	3
GO:0016765//transferase activity, transferring alkyl or aryl (other than methyl) groups	3
GO:0050506	3
GO:0050247	3
GO:0046961//proton-transporting ATPase activity, rotational mechanism	3
GO:0046933//hydrogen ion transporting ATP synthase activity, rotational mechanism	3
GO:0004506//squalene monooxygenase activity	3
GO:0005545//1-phosphatidylinositol binding	3
GO:0009672//auxin:hydrogen symporter activity	3
GO:0008574//plus-end-directed microtubule motor activity	3
GO:0004467//long-chain fatty acid-CoA ligase activity	3
GO:0003865//3-oxo-5-alpha-steroid 4-dehydrogenase activity	3
GO:0019166//trans-2-enoyl-CoA reductase (NADPH) activity	3
GO:0008728//GTP diphosphokinase activity	3
GO:0050253//retinyl-palmitate esterase activity	3
GO:0080031//methyl salicylate esterase activity	3
GO:0080032//methyl jasmonate esterase activity	3
GO:0080030//methyl indole-3-acetate esterase activity	3
GO:0050269//coniferyl-aldehyde dehydrogenase activity	3
GO:0004748//ribonucleoside-diphosphate reductase activity, thioredoxin disulfide as acceptor	3
GO:0004332//fructose-bisphosphate aldolase activity	3
GO:0050373//UDP-arabinose 4-epimerase activity	3
GO:0003978//UDP-glucose 4-epimerase activity	3
GO:0016866//intramolecular transferase activity	3
GO:0019900//kinase binding	3
GO:0004519//endonuclease activity	3
GO:0030337//DNA polymerase processivity factor activity	3
GO:0004742//dihydrolipoyllysine-residue acetyltransferase activity	3
GO:0047262//polygalacturonate 4-alpha-galacturonosyltransferase activity	3
GO:0008514//organic anion transmembrane transporter activity	3
GO:0045431//flavonol synthase activity	3
GO:0004845//uracil phosphoribosyltransferase activity	3
GO:0004364//glutathione transferase activity	3
GO:0005093//Rab GDP-dissociation inhibitor activity	3
GO:0016614//oxidoreductase activity, acting on CH-OH group of donors	3
GO:0050502//cis-zeatin O-beta-D-glucosyltransferase activity	3
GO:0050403//trans-zeatin O-beta-D-glucosyltransferase activity	3
GO:0004017//adenylate kinase activity	3
GO:0008515//sucrose transmembrane transporter activity	3
GO:0004028//3-chloroallyl aldehyde dehydrogenase activity	3
GO:0004029//aldehyde dehydrogenase (NAD) activity	3
GO:0005546//phosphatidylinositol-4,5-bisphosphate binding	3
GO:0030234//enzyme regulator activity	3
GO:0004034//aldose 1-epimerase activity	3
GO:0047172//shikimate O-hydroxycinnamoyltransferase activity	3
GO:0047205//quinate O-hydroxycinnamoyltransferase activity	3
GO:0004449//isocitrate dehydrogenase (NAD+) activity	3
GO:0050508//glucuronosyl-N-acetylglucosaminyl-proteoglycan 4-alpha-N-acetylglucosaminyltransferase activity	3
GO:0004103//choline kinase activity	3
GO:0016538//cyclin-dependent protein kinase regulator activity	3
GO:0008843//endochitinase activity	3
GO:0090447//glycerol-3-phosphate 2-O-acyltransferase activity	3
GO:0030247//polysaccharide binding	3
GO:0003918//DNA topoisomerase (ATP-hydrolyzing) activity	3
GO:0003979//UDP-glucose 6-dehydrogenase activity	3
GO:0030795//jasmonate O-methyltransferase activity	3
GO:0004445//inositol-polyphosphate 5-phosphatase activity	3
GO:0003999//adenine phosphoribosyltransferase activity	3
GO:0051903//S-(hydroxymethyl)glutathione dehydrogenase activity	3
GO:0008568//microtubule-severing ATPase activity	3
GO:0010486//manganese:hydrogen antiporter activity	3
GO:0016616//oxidoreductase activity, acting on the CH-OH group of donors, NAD or NADP as acceptor	3
GO:0003906//DNA-(apurinic or apyrimidinic site) lyase activity	3
GO:0009671//nitrate:hydrogen symporter activity	3
GO:0080132//fatty acid alpha-hydroxylase activity	3
GO:0005354//galactose transmembrane transporter activity	3
GO:0047220//galactosylxylosylprotein 3-beta-galactosyltransferase activity	3
GO:0005381//iron ion transmembrane transporter activity	3
GO:0015086//cadmium ion transmembrane transporter activity	3
GO:0015103//inorganic anion transmembrane transporter activity	3
GO:0008441//3'(2'),5'-bisphosphate nucleotidase activity	3
GO:0004441//inositol-1,4-bisphosphate 1-phosphatase activity	3
GO:0004523//ribonuclease H activity	3
GO:0016985//mannan endo-1,4-beta-mannosidase activity	3
GO:0004557//alpha-galactosidase activity	3
GO:0018826//methionine gamma-lyase activity	3
GO:0004499//N,N-dimethylaniline monooxygenase activity	3
GO:0005242//inward rectifier potassium channel activity	3
GO:0008237//metallopeptidase activity	3
GO:0015189//L-lysine transmembrane transporter activity	3
GO:0015181//arginine transmembrane transporter activity	3
GO:0005313//L-glutamate transmembrane transporter activity	3
GO:0030976//thiamine pyrophosphate binding	3
GO:0004737//pyruvate decarboxylase activity	3
GO:0046914//transition metal ion binding	3
GO:0010385//double-stranded methylated DNA binding	3
GO:0047268//galactinol-raffinose galactosyltransferase activity	3
GO:0004820//glycine-tRNA ligase activity	3
GO:0052689	3
GO:0003968//RNA-directed RNA polymerase activity	3
GO:0030983//mismatched DNA binding	2
GO:0050162//oxalate oxidase activity	2
GO:0019948//SUMO activating enzyme activity	2
GO:0050422	2
GO:0003724//RNA helicase activity	2
GO:0047389//glycerophosphocholine phosphodiesterase activity	2
GO:0042284//sphingolipid delta-4 desaturase activity	2
GO:0004181//metallocarboxypeptidase activity	2
GO:0008097//5S rRNA binding	2
GO:0004430//1-phosphatidylinositol 4-kinase activity	2
GO:0000976//transcription regulatory region sequence-specific DNA binding	2
GO:0005096//GTPase activator activity	2
GO:0050343	2
GO:0008974//phosphoribulokinase activity	2
GO:0004767//sphingomyelin phosphodiesterase activity	2
GO:0010181//FMN binding	2
GO:0009824//AMP dimethylallyltransferase activity	2
GO:0033772	2
GO:0016844//strictosidine synthase activity	2
GO:0008661//1-deoxy-D-xylulose-5-phosphate synthase activity	2
GO:0005338//nucleotide-sugar transmembrane transporter activity	2
GO:0046424//ferulate 5-hydroxylase activity	2
GO:0003883//CTP synthase activity	2
GO:0016628//oxidoreductase activity, acting on the CH-CH group of donors, NAD or NADP as acceptor	2
GO:0046923//ER retention sequence binding	2
GO:0019139//cytokinin dehydrogenase activity	2
GO:0031386//protein tag	2
GO:0030158//protein xylosyltransferase activity	2
GO:0016884//carbon-nitrogen ligase activity, with glutamine as amido-N-donor	2
GO:0004411//homogentisate 1,2-dioxygenase activity	2
GO:0015369//calcium:hydrogen antiporter activity	2
GO:0016157//sucrose synthase activity	2
GO:0004714//transmembrane receptor protein tyrosine kinase activity	2
GO:0047216//inositol 3-alpha-galactosyltransferase activity	2
GO:0015408	2
GO:0050597	2
GO:0004518//nuclease activity	2
GO:0015095//magnesium ion transmembrane transporter activity	2
GO:0016682//oxidoreductase activity, acting on diphenols and related substances as donors, oxygen as acceptor	2
GO:0004612//phosphoenolpyruvate carboxykinase (ATP) activity	2
GO:0030572//phosphatidyltransferase activity	2
GO:0005275//amine transmembrane transporter activity	2
GO:0042937//tripeptide transporter activity	2
GO:0004161//dimethylallyltranstransferase activity	2
GO:0004148//dihydrolipoyl dehydrogenase activity	2
GO:0004084//branched-chain-amino-acid transaminase activity	2
GO:0005345//purine nucleobase transmembrane transporter activity	2
GO:0042409//caffeoyl-CoA O-methyltransferase activity	2
GO:0070696//transmembrane receptor protein serine/threonine kinase binding	2
GO:0000049//tRNA binding	2
GO:0042389//omega-3 fatty acid desaturase activity	2
GO:0015036//disulfide oxidoreductase activity	2
GO:0033853//aspartate-prephenate aminotransferase activity	2
GO:0033854//glutamate-prephenate aminotransferase activity	2
GO:0031490//chromatin DNA binding	2
GO:0004047//aminomethyltransferase activity	2
GO:0045485//omega-6 fatty acid desaturase activity	2
GO:0004353//glutamate dehydrogenase [NAD(P)+] activity	2
GO:0010333//terpene synthase activity	2
GO:0047077	2
GO:0051087//chaperone binding	2
GO:0015398//high affinity secondary active ammonium transmembrane transporter activity	2
GO:0043812//phosphatidylinositol-4-phosphate phosphatase activity	2
GO:0004439//phosphatidylinositol-4,5-bisphosphate 5-phosphatase activity	2
GO:0001053//plastid sigma factor activity	2
GO:0045547//dehydrodolichyl diphosphate synthase activity	2
GO:0071771//aldehyde decarbonylase activity	2
GO:0008526//phosphatidylinositol transporter activity	2
GO:0050306	2
GO:0051669	2
GO:0008601//protein phosphatase type 2A regulator activity	2
GO:0010427//abscisic acid binding	2
GO:0004812//aminoacyl-tRNA ligase activity	2
GO:0003727//single-stranded RNA binding	2
GO:0004365//glyceraldehyde-3-phosphate dehydrogenase (NAD+) (phosphorylating) activity	2
GO:0052658//inositol-1,4,5-trisphosphate 5-phosphatase activity	2
GO:0018024//histone-lysine N-methyltransferase activity	2
GO:0051020//GTPase binding	2
GO:0031491//nucleosome binding	2
GO:0015145//monosaccharide transmembrane transporter activity	2
GO:0046592//polyamine oxidase activity	2
GO:0016711//flavonoid 3'-monooxygenase activity	2
GO:0003983//UTP:glucose-1-phosphate uridylyltransferase activity	2
GO:0047395//glycerophosphoinositol glycerophosphodiesterase activity	2
GO:0045480	2
GO:0050291//sphingosine N-acyltransferase activity	2
GO:0004022//alcohol dehydrogenase (NAD) activity	2
GO:0004747//ribokinase activity	2
GO:0050307//sucrose-phosphate phosphatase activity	2
GO:0004372//glycine hydroxymethyltransferase activity	2
GO:0005245//voltage-gated calcium channel activity	2
GO:0043566//structure-specific DNA binding	2
GO:0008271//secondary active sulfate transmembrane transporter activity	2
GO:0051749//indole acetic acid carboxyl methyltransferase activity	2
GO:0008171//O-methyltransferase activity	2
GO:0042285//xylosyltransferase activity	2
GO:0008194//UDP-glycosyltransferase activity	2
GO:0030675//Rac GTPase activator activity	2
GO:0017057//6-phosphogluconolactonase activity	2
GO:0003887//DNA-directed DNA polymerase activity	2
GO:0035252//UDP-xylosyltransferase activity	2
GO:0004014//adenosylmethionine decarboxylase activity	2
GO:0008935//1,4-dihydroxy-2-naphthoyl-CoA synthase activity	2
GO:0005432//calcium:sodium antiporter activity	2
GO:0004561//alpha-N-acetylglucosaminidase activity	2
GO:0004838//L-tyrosine:2-oxoglutarate aminotransferase activity	2
GO:0033855	2
GO:0047006//17-alpha,20-alpha-dihydroxypregn-4-en-3-one dehydrogenase activity	2
GO:0035885//exochitinase activity	2
GO:0008242//omega peptidase activity	2
GO:0008756//o-succinylbenzoate-CoA ligase activity	2
GO:0008970//phosphatidylcholine 1-acylhydrolase activity	2
GO:0004806//triglyceride lipase activity	2
GO:0008253//5'-nucleotidase activity	2
GO:0003713//transcription coactivator activity	2
GO:0008536//Ran GTPase binding	2
GO:0080122//AMP transmembrane transporter activity	2
GO:0015217//ADP transmembrane transporter activity	2
GO:0005347//ATP transmembrane transporter activity	2
GO:0008080//N-acetyltransferase activity	2
GO:0015098//molybdate ion transmembrane transporter activity	2
GO:0015116//sulfate transmembrane transporter activity	2
GO:0005198//structural molecule activity	2
GO:0019843//rRNA binding	2
GO:0003896//DNA primase activity	2
GO:0004321//fatty-acyl-CoA synthase activity	2
GO:0016207//4-coumarate-CoA ligase activity	2
GO:0005262//calcium channel activity	2
GO:0005222//intracellular cAMP activated cation channel activity	2
GO:0047434//indolepyruvate decarboxylase activity	2
GO:0004828//serine-tRNA ligase activity	2
GO:0004540//ribonuclease activity	2
GO:0004177//aminopeptidase activity	2
GO:0034480	2
GO:0015020//glucuronosyltransferase activity	2
GO:0051740//ethylene binding	2
GO:0030060//L-malate dehydrogenase activity	2
GO:0008878//glucose-1-phosphate adenylyltransferase activity	2
GO:0022857//transmembrane transporter activity	2
GO:0048038//quinone binding	2
GO:0043140//ATP-dependent 3'-5' DNA helicase activity	2
GO:0010485//H4 histone acetyltransferase activity	2
GO:0004652//polynucleotide adenylyltransferase activity	2
GO:0015412//molybdate transmembrane-transporting ATPase activity	2
GO:0004605//phosphatidate cytidylyltransferase activity	2
GO:0016651//oxidoreductase activity, acting on NAD(P)H	2
GO:0008569//minus-end-directed microtubule motor activity	2
GO:0003964//RNA-directed DNA polymerase activity	2
GO:0046820//4-amino-4-deoxychorismate synthase activity	2
GO:0045551//cinnamyl-alcohol dehydrogenase activity	2
GO:0018456//aryl-alcohol dehydrogenase (NAD+) activity	2
GO:0002161//aminoacyl-tRNA editing activity	2
GO:0047622//adenosine nucleosidase activity	2
GO:0047724//inosine nucleosidase activity	2
GO:0004345//glucose-6-phosphate dehydrogenase activity	2
GO:0000285//1-phosphatidylinositol-3-phosphate 5-kinase activity	2
GO:0045549//9-cis-epoxycarotenoid dioxygenase activity	2
GO:0008840//4-hydroxy-tetrahydrodipicolinate synthase	1
GO:0003989//acetyl-CoA carboxylase activity	1
GO:0009374//biotin binding	1
GO:0047654	1
GO:0016621//cinnamoyl-CoA reductase activity	1
GO:0004476//mannose-6-phosphate isomerase activity	1
GO:0004560//alpha-L-fucosidase activity	1
GO:0008922//long-chain fatty acid [acyl-carrier-protein] ligase activity	1
GO:0015105//arsenite transmembrane transporter activity	1
GO:0080138//borate uptake transmembrane transporter activity	1
GO:0032794//GTPase activating protein binding	1
GO:0016629//12-oxophytodienoate reductase activity	1
GO:0052623//ADP dimethylallyltransferase activity	1
GO:0052622//ATP dimethylallyltransferase activity	1
GO:0016817//hydrolase activity, acting on acid anhydrides	1
GO:0015081//sodium ion transmembrane transporter activity	1
GO:0015491//cation:cation antiporter activity	1
GO:0030527//structural constituent of chromatin	1
GO:0080019//fatty-acyl-CoA reductase (alcohol-forming) activity	1
GO:0030955//potassium ion binding	1
GO:0004743//pyruvate kinase activity	1
GO:0008281//sulfonylurea receptor activity	1
GO:0008825//cyclopropane-fatty-acyl-phospholipid synthase activity	1
GO:0043495//protein anchor	1
GO:0050664//oxidoreductase activity, acting on NAD(P)H, oxygen as acceptor	1
GO:0008898//homocysteine S-methyltransferase activity	1
GO:0009978//allene oxide synthase activity	1
GO:0047987	1
GO:0005460//UDP-glucose transmembrane transporter activity	1
GO:0005459//UDP-galactose transmembrane transporter activity	1
GO:0008381//mechanically-gated ion channel activity	1
GO:0046969//NAD-dependent histone deacetylase activity (H3-K9 specific)	1
GO:0032041//NAD-dependent histone deacetylase activity (H3-K14 specific)	1
GO:0097372//NAD-dependent histone deacetylase activity (H3-K18 specific)	1
GO:0046970//NAD-dependent histone deacetylase activity (H4-K16 specific)	1
GO:0016657//oxidoreductase activity, acting on NAD(P)H, nitrogenous group as acceptor	1
GO:0043754//dihydrolipoyllysine-residue (2-methylpropanoyl)transferase activity	1
GO:0033773	1
GO:0019199//transmembrane receptor protein kinase activity	1
GO:0016595//glutamate binding	1
GO:0004180//carboxypeptidase activity	1
GO:0031625//ubiquitin protein ligase binding	1
GO:0003855//3-dehydroquinate dehydratase activity	1
GO:0004764//shikimate 3-dehydrogenase (NADP+) activity	1
GO:0008641//small protein activating enzyme activity	1
GO:0004629//phospholipase C activity	1
GO:0050589//leucocyanidin oxygenase activity	1
GO:0004793//threonine aldolase activity	1
GO:0004176//ATP-dependent peptidase activity	1
GO:0005267//potassium channel activity	1
GO:0015232//heme transporter activity	1
GO:0010277//chlorophyllide a oxygenase [overall] activity	1
GO:0003830//beta-1,4-mannosylglycoprotein 4-beta-N-acetylglucosaminyltransferase activity	1
GO:0008794//arsenate reductase (glutaredoxin) activity	1
GO:0005179//hormone activity	1
GO:0016832//aldehyde-lyase activity	1
GO:0004375//glycine dehydrogenase (decarboxylating) activity	1
GO:0052923	1
GO:0000010//trans-hexaprenyltranstransferase activity	1
GO:0050347//trans-octaprenyltranstransferase activity	1
GO:0004694//eukaryotic translation initiation factor 2alpha kinase activity	1
GO:0035064//methylated histone residue binding	1
GO:0004459//L-lactate dehydrogenase activity	1
GO:0016410//N-acyltransferase activity	1
GO:0046577//long-chain-alcohol oxidase activity	1
GO:0016656//monodehydroascorbate reductase (NADH) activity	1
GO:0004128//cytochrome-b5 reductase activity	1
GO:0030731//guanidinoacetate N-methyltransferase activity	1
GO:0047372//acylglycerol lipase activity	1
GO:0016631//enoyl-[acyl-carrier-protein] reductase activity	1
GO:0009905//ent-copalyl diphosphate synthase activity	1
GO:0015411//taurine-transporting ATPase activity	1
GO:0004420//hydroxymethylglutaryl-CoA reductase (NADPH) activity	1
GO:0016168//chlorophyll binding	1
GO:0004348//glucosylceramidase activity	1
GO:0008534//oxidized purine nucleobase lesion DNA N-glycosylase activity	1
GO:0030797	1
GO:0004614//phosphoglucomutase activity	1
GO:0004512//inositol-3-phosphate synthase activity	1
GO:0016231//beta-N-acetylglucosaminidase activity	1
GO:0004040//amidase activity	1
GO:0043864//indoleacetamide hydrolase activity	1
GO:0008757//S-adenosylmethionine-dependent methyltransferase activity	1
GO:0003846//2-acylglycerol O-acyltransferase activity	1
GO:0004622//lysophospholipase activity	1
GO:0032266//phosphatidylinositol-3-phosphate binding	1
GO:0080025//phosphatidylinositol-3,5-bisphosphate binding	1
GO:0009927//histidine phosphotransfer kinase activity	1
GO:0043424//protein histidine kinase binding	1
GO:0004615//phosphomannomutase activity	1
GO:0004314//[acyl-carrier-protein] S-malonyltransferase activity	1
GO:0080123//jasmonate-amino synthetase activity	1
GO:0070566//adenylyltransferase activity	1
GO:0004749//ribose phosphate diphosphokinase activity	1
GO:0004058//aromatic-L-amino-acid decarboxylase activity	1
GO:0004843//ubiquitin-specific protease activity	1
GO:0008703//5-amino-6-(5-phosphoribosylamino)uracil reductase activity	1
GO:0004645//phosphorylase activity	1
GO:0004030//aldehyde dehydrogenase [NAD(P)+] activity	1
GO:0017017//MAP kinase tyrosine/serine/threonine phosphatase activity	1
GO:0047884//FAD diphosphatase activity	1
GO:0052726//inositol-1,3,4-trisphosphate 5-kinase activity	1
GO:0047325//inositol tetrakisphosphate 1-kinase activity	1
GO:0052725//inositol-1,3,4-trisphosphate 6-kinase activity	1
GO:0004801//sedoheptulose-7-phosphate:D-glyceraldehyde-3-phosphate glyceronetransferase activity	1
GO:0052659//inositol-1,3,4,5-tetrakisphosphate 5-phosphatase activity	1
GO:0030775//glucuronoxylan 4-O-methyltransferase activity	1
GO:0004367//glycerol-3-phosphate dehydrogenase [NAD+] activity	1
GO:0004550//nucleoside diphosphate kinase activity	1
GO:0004566//beta-glucuronidase activity	1
GO:0015193//L-proline transmembrane transporter activity	1
GO:0016619//malate dehydrogenase (oxaloacetate-decarboxylating) activity	1
GO:0050281//serine-glyoxylate transaminase activity	1
GO:0000774//adenyl-nucleotide exchange factor activity	1
GO:0008506//sucrose:hydrogen symporter activity	1
GO:0052722//fatty acid in-chain hydroxylase activity	1
GO:0043141//ATP-dependent 5'-3' DNA helicase activity	1
GO:0003886//DNA (cytosine-5-)-methyltransferase activity	1
GO:0051879//Hsp90 protein binding	1
GO:0004013//adenosylhomocysteinase activity	1
GO:0003849//3-deoxy-7-phosphoheptulonate synthase activity	1
GO:0008324//cation transmembrane transporter activity	1
GO:0080146//L-cysteine desulfhydrase activity	1
GO:0044540//L-cystine L-cysteine-lyase (deaminating)	1
GO:0004121//cystathionine beta-lyase activity	1
GO:0004123//cystathionine gamma-lyase activity	1
GO:0050567//glutaminyl-tRNA synthase (glutamine-hydrolyzing) activity	1
GO:0004370//glycerol kinase activity	1
GO:0019200//carbohydrate kinase activity	1
GO:0015211//purine nucleoside transmembrane transporter activity	1
GO:0019010//farnesoic acid O-methyltransferase activity	1
GO:0009678//hydrogen-translocating pyrophosphatase activity	1
GO:0010294//abscisic acid glucosyltransferase activity	1
GO:0080044//quercetin 7-O-glucosyltransferase activity	1
GO:0080043//quercetin 3-O-glucosyltransferase activity	1
GO:0047893//flavonol 3-O-glucosyltransferase activity	1
GO:0050321//tau-protein kinase activity	1
GO:0034387//4-aminobutyrate:pyruvate transaminase activity	1
GO:0003992//N2-acetyl-L-ornithine:2-oxoglutarate 5-aminotransferase activity	1
GO:0008792//arginine decarboxylase activity	1
GO:0004819//glutamine-tRNA ligase activity	1
GO:0004818//glutamate-tRNA ligase activity	1
GO:1901683//arsenate ion transmembrane transporter activity	1
GO:0050529	1
GO:0033843//xyloglucan 6-xylosyltransferase activity	1
GO:0004824//lysine-tRNA ligase activity	1
GO:0009916//alternative oxidase activity	1
GO:0008395//steroid hydroxylase activity	1
GO:0031957//very long-chain fatty acid-CoA ligase activity	1
GO:0047526	1
GO:0016688//L-ascorbate peroxidase activity	1
GO:0071614//linoleic acid epoxygenase activity	1
GO:0004392//heme oxygenase (decyclizing) activity	1
GO:0080072//spermidine:sinapoyl CoA N-acyltransferase activity	1
GO:0080074//spermidine:caffeoyl CoA N-acyltransferase activity	1
GO:0080073//spermidine:coumaroyl CoA N-acyltransferase activity	1
GO:0080075//spermidine:feruloyl CoA N-acyltransferase activity	1
GO:0008508//bile acid:sodium symporter activity	1
GO:0004791//thioredoxin-disulfide reductase activity	1
GO:0031176//endo-1,4-beta-xylanase activity	1
GO:0016296//palmitoyl-[acyl-carrier-protein] hydrolase activity	1
GO:0004320//oleoyl-[acyl-carrier-protein] hydrolase activity	1
GO:0016295//myristoyl-[acyl-carrier-protein] hydrolase activity	1
GO:0033729//anthocyanidin reductase activity	1
GO:0003867//4-aminobutyrate transaminase activity	1
GO:0008773//[protein-PII] uridylyltransferase activity	1
GO:0004676//3-phosphoinositide-dependent protein kinase activity	1
GO:0070300//phosphatidic acid binding	1
GO:0047714//galactolipase activity	1
GO:0016620//oxidoreductase activity, acting on the aldehyde or oxo group of donors, NAD or NADP as acceptor	1
GO:0015450//P-P-bond-hydrolysis-driven protein transmembrane transporter activity	1
GO:0033612//receptor serine/threonine kinase binding	1
GO:0004435//phosphatidylinositol phospholipase C activity	1
GO:0016161//beta-amylase activity	1
GO:0000293//ferric-chelate reductase activity	1
GO:0043531//ADP binding	1
GO:0090440//abscisic acid transporter activity	1
GO:0045550//geranylgeranyl reductase activity	1
GO:0003868//4-hydroxyphenylpyruvate dioxygenase activity	1
GO:0003960//NADPH:quinone reductase activity	1
GO:0010174//nucleoside transmembrane transporter activity, against a concentration gradient	1
GO:0070524//11-beta-hydroxysteroid dehydrogenase (NADP+) activity	1
GO:0072582//17-beta-hydroxysteroid dehydrogenase (NADP+) activity	1
GO:0072555//17-beta-ketosteroid reductase activity	1
GO:2001070//starch binding	1
GO:0046976//histone methyltransferase activity (H3-K27 specific)	1
GO:0005053//peroxisome matrix targeting signal-2 binding	1
GO:0000773//phosphatidyl-N-methylethanolamine N-methyltransferase activity	1
GO:0080101//phosphatidyl-N-dimethylethanolamine N-methyltransferase activity	1
GO:0010012//steroid 22-alpha hydroxylase activity	1
GO:0004142//diacylglycerol cholinephosphotransferase activity	1
GO:0034075//arabidiol synthase activity	1
GO:0080011//baruol synthase activity	1
GO:0034074//marneral synthase activity	1
GO:0042300//beta-amyrin synthase activity	1
GO:0042299//lupeol synthase activity	1
GO:0051746//thalianol synthase activity	1
GO:0019001//guanyl nucleotide binding	1
GO:0016881//acid-amino acid ligase activity	1
GO:0019781//NEDD8 activating enzyme activity	1
GO:0047631//ADP-ribose diphosphatase activity	1
GO:0047734//CDP-glycerol diphosphatase activity	1
GO:0004076//biotin synthase activity	1
GO:0009001//serine O-acetyltransferase activity	1
GO:0004792//thiosulfate sulfurtransferase activity	1
GO:0004618//phosphoglycerate kinase activity	1
GO:0008113//peptide-methionine-(S)-S-oxide reductase activity	1
GO:0050468	1
GO:0052694//jasmonoyl-isoleucine-12-hydroxylase activity	1
GO:0016462//pyrophosphatase activity	1
GO:0003922//GMP synthase (glutamine-hydrolyzing) activity	1
GO:0003680//AT DNA binding	1
GO:0045153//electron transporter, transferring electrons within CoQH2-cytochrome c reductase complex activity	1
GO:0004427//inorganic diphosphatase activity	1
GO:0052642//lysophosphatidic acid phosphatase activity	1
GO:0030611//arsenate reductase activity	1
GO:0008408//3'-5' exonuclease activity	1
GO:0016707//gibberellin 3-beta-dioxygenase activity	1
GO:0008134//transcription factor binding	1
GO:0004693//cyclin-dependent protein kinase activity	1
GO:0004398//histidine decarboxylase activity	1
GO:0004797//thymidine kinase activity	1
GO:0008479//queuine tRNA-ribosyltransferase activity	1
GO:0008442//3-hydroxyisobutyrate dehydrogenase activity	1
GO:0030267//glyoxylate reductase (NADP) activity	1
GO:0008679//2-hydroxy-3-oxopropionate reductase activity	1
GO:0004616//phosphogluconate dehydrogenase (decarboxylating) activity	1
GO:0004527//exonuclease activity	1
GO:0047209//coniferyl-alcohol glucosyltransferase activity	1
GO:0016820//hydrolase activity, acting on acid anhydrides, catalyzing transmembrane movement of substances	1
GO:0008138//protein tyrosine/serine/threonine phosphatase activity	1
GO:0004795//threonine synthase activity	1
GO:0003939//L-iditol 2-dehydrogenase activity	1
GO:0004617//phosphoglycerate dehydrogenase activity	1
GO:0015140//malate transmembrane transporter activity	1
GO:0050072//m7G(5')pppN diphosphatase activity	1
GO:0017153//sodium:dicarboxylate symporter activity	1
GO:0015203//polyamine transmembrane transporter activity	1
GO:0000014//single-stranded DNA specific endodeoxyribonuclease activity	1
GO:0016891//endoribonuclease activity, producing 5'-phosphomonoesters	1
GO:0043765//T/G mismatch-specific endonuclease activity	1
GO:0016209//antioxidant activity	1
GO:0004170//dUTP diphosphatase activity	1
GO:0004814//arginine-tRNA ligase activity	1
GO:0008047//enzyme activator activity	1
GO:0008987//quinolinate synthetase A activity	1
GO:0004175//endopeptidase activity	1
GO:0004352//glutamate dehydrogenase (NAD+) activity	1
GO:0070001//aspartic-type peptidase activity	1
GO:0015391//nucleobase:cation symporter activity	1
GO:0032555	1
GO:0035639//purine ribonucleoside triphosphate binding	1
GO:0032550	1
GO:0004708//MAP kinase kinase activity	1
GO:0005254//chloride channel activity	1
GO:0050734//hydroxycinnamoyltransferase activity	1
GO:0004834//tryptophan synthase activity	1
GO:0019789//SUMO ligase activity	1
GO:0008199//ferric iron binding	1
GO:0004322//ferroxidase activity	1
GO:0019903//protein phosphatase binding	1
GO:0008131//primary amine oxidase activity	1
GO:0016811//hydrolase activity, acting on carbon-nitrogen (but not peptide) bonds, in linear amides	1
GO:0033808	1
GO:0004109//coproporphyrinogen oxidase activity	1
GO:0051989	1
GO:0008949//oxalyl-CoA decarboxylase activity	1
GO:0004659//prenyltransferase activity	1
GO:0004856//xylulokinase activity	1
GO:0004692//cGMP-dependent protein kinase activity	1
GO:0004594//pantothenate kinase activity	1
GO:0004450//isocitrate dehydrogenase (NADP+) activity	1
GO:0018685//alkane 1-monooxygenase activity	1
GO:0031418//L-ascorbic acid binding	1
GO:0009815//1-aminocyclopropane-1-carboxylate oxidase activity	1
GO:0003690//double-stranded DNA binding	1
GO:0017076//purine nucleotide binding	1
GO:0008453//alanine-glyoxylate transaminase activity	1
GO:0005355//glucose transmembrane transporter activity	1
GO:0015148//D-xylose transmembrane transporter activity	1
GO:0015575//mannitol transmembrane transporter activity	1
GO:0015168//glycerol transmembrane transporter activity	1
GO:0005365//myo-inositol transmembrane transporter activity	1
GO:0015576//sorbitol transmembrane transporter activity	1
GO:0015591//D-ribose transmembrane transporter activity	1
GO:0003756//protein disulfide isomerase activity	1
GO:0016671//oxidoreductase activity, acting on a sulfur group of donors, disulfide as acceptor	1
GO:0050377//UDP-glucose 4,6-dehydratase activity	1
GO:0008831//dTDP-4-dehydrorhamnose reductase activity	1
GO:0010280//UDP-L-rhamnose synthase activity	1
GO:0004768//stearoyl-CoA 9-desaturase activity	1
GO:0045300//acyl-[acyl-carrier-protein] desaturase activity	1
GO:0033926	1
GO:0004333//fumarate hydratase activity	1
GO:0004108//citrate (Si)-synthase activity	1
GO:0016992//lipoate synthase activity	1
GO:0004045//aminoacyl-tRNA hydrolase activity	1
GO:0004126//cytidine deaminase activity	1
GO:0046873//metal ion transmembrane transporter activity	1
GO:0043022//ribosome binding	1
GO:0008905	1
GO:0050113//inositol oxygenase activity	1
GO:0046556//alpha-N-arabinofuranosidase activity	1
GO:0034002//(R)-limonene synthase activity	1
GO:0015144//carbohydrate transmembrane transporter activity	1
GO:0004526//ribonuclease P activity	1
GO:0016297//acyl-[acyl-carrier-protein] hydrolase activity	1
GO:0010357//homogentisate solanesyltransferase activity	1
GO:0010356//homogentisate geranylgeranyltransferase activity	1
GO:0005487//nucleocytoplasmic transporter activity	1
GO:0010355//homogentisate farnesyltransferase activity	1
GO:0004802//transketolase activity	1
GO:0010179//IAA-Ala conjugate hydrolase activity	1
GO:0047980//hippurate hydrolase activity	1
GO:0003988//acetyl-CoA C-acyltransferase activity	1
GO:0003977//UDP-N-acetylglucosamine diphosphorylase activity	1
GO:0003954//NADH dehydrogenase activity	1
GO:0033771	1
GO:0015245//fatty acid transporter activity	1
GO:0047705	1
GO:0004559//alpha-mannosidase activity	1
GO:0015440//peptide-transporting ATPase activity	1
GO:0008142//oxysterol binding	1
GO:0004049//anthranilate synthase activity	1
GO:0016833//oxo-acid-lyase activity	1
GO:0004832//valine-tRNA ligase activity	1
GO:0004823//leucine-tRNA ligase activity	1
GO:0045158	1
GO:0004478//methionine adenosyltransferase activity	1
GO:0046910//pectinesterase inhibitor activity	1
GO:0005085//guanyl-nucleotide exchange factor activity	1
GO:0052632//citrate hydro-lyase (cis-aconitate-forming) activity	1
GO:0052633//isocitrate hydro-lyase (cis-aconitate-forming) activity	1
GO:0000179//rRNA (adenine-N6,N6-)-dimethyltransferase activity	1
GO:0003910//DNA ligase (ATP) activity	1
GO:0047364//desulfoglucosinolate sulfotransferase activity	1
GO:0030414//peptidase inhibitor activity	1
GO:0050213//progesterone 5-alpha-reductase activity	1
GO:0016872//intramolecular lyase activity	1
GO:0015137//citrate transmembrane transporter activity	1
GO:0016831//carboxy-lyase activity	1
GO:0001888//glucuronyl-galactosyl-proteoglycan 4-alpha-N-acetylglucosaminyltransferase activity	1
GO:0016175//superoxide-generating NADPH oxidase activity	1
GO:0016262//protein N-acetylglucosaminyltransferase activity	1
GO:0004067//asparaginase activity	1

## Sheet: process
GO-BiologicalProcess	MMC/TET/UNM/BCP differentially expressed genes
GO:0055114//oxidation-reduction process	340
GO:0006468//protein phosphorylation	158
GO:0009860//pollen tube growth	144
GO:0009651//response to salt stress	130
GO:0046686//response to cadmium ion	128
GO:0055085//transmembrane transport	126
GO:0008152//metabolic process	124
GO:0009827//plant-type cell wall modification	103
GO:0005975//carbohydrate metabolic process	98
GO:0016310//phosphorylation	92
GO:0006355//regulation of transcription, DNA-dependent	90
GO:0006508//proteolysis	90
GO:0009737//response to abscisic acid stimulus	76
GO:0009414//response to water deprivation	64
GO:0009909//regulation of flower development	64
GO:0009409//response to cold	62
GO:0051567//histone H3-K9 methylation	61
GO:0009793//embryo development ending in seed dormancy	60
GO:0009611//response to wounding	60
GO:0000911//cytokinesis by cell plate formation	56
GO:0008283//cell proliferation	56
GO:0006306//DNA methylation	55
GO:0006944//cellular membrane fusion	53
GO:0006200//ATP catabolic process	51
GO:0007165//signal transduction	47
GO:0080167//response to karrikin	47
GO:0006979//response to oxidative stress	46
GO:0016036//cellular response to phosphate starvation	46
GO:0042742//defense response to bacterium	43
GO:0045893//positive regulation of transcription, DNA-dependent	43
GO:0009738//abscisic acid mediated signaling pathway	42
GO:0006275//regulation of DNA replication	41
GO:0010363//regulation of plant-type hypersensitive response	41
GO:0006612//protein targeting to membrane	41
GO:0006096//glycolysis	41
GO:0009753//response to jasmonic acid stimulus	41
GO:0050832//defense response to fungus	39
GO:0010200//response to chitin	39
GO:0010075//regulation of meristem growth	38
GO:0010228//vegetative to reproductive phase transition of meristem	38
GO:0006457//protein folding	38
GO:0010584//pollen exine formation	38
GO:0006950//response to stress	38
GO:0009555//pollen development	37
GO:0044763	37
GO:0009845//seed germination	36
GO:0030968//endoplasmic reticulum unfolded protein response	36
GO:0009408//response to heat	36
GO:0000165//MAPK cascade	36
GO:0030048//actin filament-based movement	36
GO:0006270//DNA replication initiation	35
GO:0044699	35
GO:0046777//protein autophosphorylation	35
GO:0032259//methylation	35
GO:0006094//gluconeogenesis	35
GO:0009733//response to auxin stimulus	34
GO:0009744//response to sucrose stimulus	33
GO:0043069//negative regulation of programmed cell death	33
GO:0016567//protein ubiquitination	33
GO:0009624//response to nematode	33
GO:0006810//transport	32
GO:0009723//response to ethylene stimulus	32
GO:0051301//cell division	32
GO:0000226//microtubule cytoskeleton organization	32
GO:0007030//Golgi organization	32
GO:0006857//oligopeptide transport	31
GO:0009834//secondary cell wall biogenesis	31
GO:0009867//jasmonic acid mediated signaling pathway	31
GO:0006629//lipid metabolic process	31
GO:0016126//sterol biosynthetic process	31
GO:0051726//regulation of cell cycle	31
GO:0009846//pollen germination	31
GO:0042538//hyperosmotic salinity response	30
GO:0006888//ER to Golgi vesicle-mediated transport	30
GO:0010167//response to nitrate	30
GO:0080092//regulation of pollen tube growth	30
GO:0043086//negative regulation of catalytic activity	30
GO:0006342//chromatin silencing	29
GO:0007169//transmembrane receptor protein tyrosine kinase signaling pathway	29
GO:0009086//methionine biosynthetic process	28
GO:0009750//response to fructose stimulus	28
GO:0015706//nitrate transport	28
GO:0007062//sister chromatid cohesion	27
GO:0009832//plant-type cell wall biogenesis	27
GO:0031048//chromatin silencing by small RNA	27
GO:0006633//fatty acid biosynthetic process	27
GO:0031348//negative regulation of defense response	27
GO:0009862//systemic acquired resistance, salicylic acid mediated signaling pathway	27
GO:0009987//cellular process	27
GO:0050896//response to stimulus	27
GO:0010089//xylem development	26
GO:0006346//methylation-dependent chromatin silencing	26
GO:0016192//vesicle-mediated transport	26
GO:0008643//carbohydrate transport	26
GO:0043090//amino acid import	26
GO:0042542//response to hydrogen peroxide	26
GO:0010498//proteasomal protein catabolic process	26
GO:0009556//microsporogenesis	26
GO:0007131//reciprocal meiotic recombination	25
GO:0010413//glucuronoxylan metabolic process	25
GO:0045492//xylan biosynthetic process	25
GO:0048767//root hair elongation	25
GO:0009965//leaf morphogenesis	25
GO:0009640//photomorphogenesis	25
GO:0006184//GTP catabolic process	25
GO:0019375//galactolipid biosynthetic process	25
GO:0006952//defense response	25
GO:0007010//cytoskeleton organization	25
GO:0009416//response to light stimulus	25
GO:0044238//primary metabolic process	25
GO:0016132//brassinosteroid biosynthetic process	24
GO:0006261//DNA-dependent DNA replication	24
GO:0006334//nucleosome assembly	24
GO:0030244//cellulose biosynthetic process	23
GO:0006833//water transport	23
GO:0016572//histone phosphorylation	23
GO:0006812//cation transport	23
GO:0009664//plant-type cell wall organization	23
GO:0009627//systemic acquired resistance	23
GO:0010090//trichome morphogenesis	23
GO:0007018//microtubule-based movement	23
GO:0006855//drug transmembrane transport	23
GO:0009644//response to high light intensity	23
GO:0006260//DNA replication	23
GO:0042138//meiotic DNA double-strand break formation	22
GO:0006511//ubiquitin-dependent protein catabolic process	22
GO:0010014//meristem initiation	22
GO:0009887//organ morphogenesis	22
GO:0048364//root development	22
GO:0006412//translation	22
GO:0006826//iron ion transport	22
GO:0009058//biosynthetic process	22
GO:0010332//response to gamma radiation	21
GO:0009407//toxin catabolic process	21
GO:0048449//floral organ formation	21
GO:0010119//regulation of stomatal movement	21
GO:0000394//RNA splicing, via endonucleolytic cleavage and ligation	21
GO:0000278//mitotic cell cycle	21
GO:0035556//intracellular signal transduction	21
GO:0042545//cell wall modification	21
GO:0051788//response to misfolded protein	20
GO:0010182//sugar mediated signaling pathway	20
GO:0006499//N-terminal protein myristoylation	20
GO:0045132//meiotic chromosome segregation	20
GO:0006816//calcium ion transport	20
GO:0048193//Golgi vesicle transport	20
GO:0006098//pentose-phosphate shunt	20
GO:0009826//unidimensional cell growth	19
GO:0045892//negative regulation of transcription, DNA-dependent	19
GO:0051225//spindle assembly	19
GO:0009697//salicylic acid biosynthetic process	19
GO:0009695//jasmonic acid biosynthetic process	19
GO:0010114//response to red light	19
GO:0044260	19
GO:0006351//transcription, DNA-dependent	19
GO:1901700	18
GO:0006007//glucose catabolic process	18
GO:0009855//determination of bilateral symmetry	18
GO:0010583//response to cyclopentenone	18
GO:0007264//small GTPase mediated signal transduction	18
GO:0015031//protein transport	18
GO:0010224//response to UV-B	18
GO:0009926//auxin polar transport	18
GO:0006865//amino acid transport	18
GO:0048453//sepal formation	18
GO:0048451//petal formation	18
GO:0034976//response to endoplasmic reticulum stress	18
GO:0019252//starch biosynthetic process	18
GO:0044237//cellular metabolic process	18
GO:0071555//cell wall organization	18
GO:0048765//root hair cell differentiation	18
GO:0006754//ATP biosynthetic process	17
GO:0005982//starch metabolic process	17
GO:0050826//response to freezing	17
GO:0048481//ovule development	17
GO:0007155//cell adhesion	17
GO:0016043//cellular component organization	17
GO:0045010//actin nucleation	17
GO:0006302//double-strand break repair	16
GO:0009630//gravitropism	16
GO:0009725//response to hormone stimulus	16
GO:0006885//regulation of pH	16
GO:0009616//virus induced gene silencing	16
GO:0048653//anther development	16
GO:0009932//cell tip growth	16
GO:0010389//regulation of G2/M transition of mitotic cell cycle	16
GO:0010162//seed dormancy process	16
GO:0009751//response to salicylic acid stimulus	16
GO:0010051//xylem and phloem pattern formation	16
GO:0048366//leaf development	16
GO:0006886//intracellular protein transport	16
GO:0000038//very long-chain fatty acid metabolic process	16
GO:0006413//translational initiation	16
GO:0007275//multicellular organismal development	16
GO:0043247//telomere maintenance in response to DNA damage	15
GO:0032204//regulation of telomere maintenance	15
GO:0043481//anthocyanin accumulation in tissues in response to UV light	15
GO:0042023//DNA endoreduplication	15
GO:0046854//phosphatidylinositol phosphorylation	15
GO:0010043//response to zinc ion	15
GO:0048825//cotyledon development	15
GO:0019915//lipid storage	15
GO:0010106//cellular response to iron ion starvation	15
GO:0009266//response to temperature stimulus	15
GO:0019722//calcium-mediated signaling	15
GO:0010310//regulation of hydrogen peroxide metabolic process	15
GO:0051707//response to other organism	15
GO:0006606//protein import into nucleus	15
GO:0019344//cysteine biosynthetic process	15
GO:0050794//regulation of cellular process	15
GO:0009873//ethylene mediated signaling pathway	15
GO:0010103//stomatal complex morphogenesis	15
GO:0032504//multicellular organism reproduction	14
GO:0048527//lateral root development	14
GO:0006486//protein glycosylation	14
GO:0033044//regulation of chromosome organization	14
GO:0009825//multidimensional cell growth	14
GO:0000724//double-strand break repair via homologous recombination	14
GO:0006635//fatty acid beta-oxidation	14
GO:0030036//actin cytoskeleton organization	14
GO:0006817//phosphate ion transport	14
GO:0043269//regulation of ion transport	14
GO:0022900//electron transport chain	14
GO:0043161//proteasomal ubiquitin-dependent protein catabolic process	14
GO:0016049//cell growth	14
GO:0045454//cell redox homeostasis	14
GO:0015824//proline transport	14
GO:0051026//chiasma assembly	13
GO:0080129//proteasome core complex assembly	13
GO:0044036//cell wall macromolecule metabolic process	13
GO:0009944//polarity specification of adaxial/abaxial axis	13
GO:0071704	13
GO:0007129//synapsis	13
GO:0006084//acetyl-CoA metabolic process	13
GO:0031047//gene silencing by RNA	13
GO:0002679//respiratory burst involved in defense response	13
GO:0048235//pollen sperm cell differentiation	13
GO:0048868//pollen tube development	13
GO:0008361//regulation of cell size	13
GO:0009933//meristem structural organization	13
GO:0051510//regulation of unidimensional cell growth	13
GO:0006862//nucleotide transport	13
GO:0001666//response to hypoxia	13
GO:0006487//protein N-linked glycosylation	13
GO:0009165//nucleotide biosynthetic process	13
GO:0002238//response to molecule of fungal origin	13
GO:0006863//purine nucleobase transport	13
GO:0009693//ethylene biosynthetic process	13
GO:0042127//regulation of cell proliferation	13
GO:0044765	13
GO:0001510//RNA methylation	13
GO:0006312//mitotic recombination	12
GO:0009853//photorespiration	12
GO:0005992//trehalose biosynthetic process	12
GO:0035725//sodium ion transmembrane transport	12
GO:0010267//production of ta-siRNAs involved in RNA interference	12
GO:0042631//cellular response to water deprivation	12
GO:0000280//nuclear division	12
GO:0007389//pattern specification process	12
GO:0009749//response to glucose stimulus	12
GO:0000023//maltose metabolic process	12
GO:0031408//oxylipin biosynthetic process	12
GO:0046274//lignin catabolic process	12
GO:0010417//glucuronoxylan biosynthetic process	12
GO:0000186//activation of MAPKK activity	12
GO:0006972//hyperosmotic response	12
GO:0009620//response to fungus	12
GO:0019288//isopentenyl diphosphate biosynthetic process, mevalonate-independent pathway	12
GO:0009791//post-embryonic development	12
GO:0042732//D-xylose metabolic process	12
GO:0048443//stamen development	12
GO:0009790//embryo development	12
GO:0030154//cell differentiation	12
GO:0006869//lipid transport	12
GO:0051258//protein polymerization	12
GO:0007017//microtubule-based process	12
GO:0010564//regulation of cell cycle process	11
GO:0007067//mitosis	11
GO:0009612//response to mechanical stimulus	11
GO:0006470//protein dephosphorylation	11
GO:0009734//auxin mediated signaling pathway	11
GO:0009658//chloroplast organization	11
GO:0006364//rRNA processing	11
GO:0009863//salicylic acid mediated signaling pathway	11
GO:0010286//heat acclimation	11
GO:0015696//ammonium transport	11
GO:0006259//DNA metabolic process	11
GO:0009628//response to abiotic stimulus	11
GO:0044710	11
GO:0000413//protein peptidyl-prolyl isomerization	11
GO:0006281//DNA repair	11
GO:0090304	11
GO:0016458//gene silencing	11
GO:0042335//cuticle development	11
GO:0035196//production of miRNAs involved in gene silencing by miRNA	10
GO:0009560//embryo sac egg cell differentiation	10
GO:0009809//lignin biosynthetic process	10
GO:0016444//somatic cell DNA recombination	10
GO:0010193//response to ozone	10
GO:0051646//mitochondrion localization	10
GO:0060151//peroxisome localization	10
GO:0051645//Golgi localization	10
GO:0009816//defense response to bacterium, incompatible interaction	10
GO:0006730//one-carbon metabolic process	10
GO:0030003//cellular cation homeostasis	10
GO:0015802//basic amino acid transport	10
GO:0009060//aerobic respiration	10
GO:0016570//histone modification	10
GO:0006897//endocytosis	10
GO:0006406//mRNA export from nucleus	10
GO:0048441//petal development	10
GO:0006520//cellular amino acid metabolic process	10
GO:0009789//positive regulation of abscisic acid mediated signaling pathway	10
GO:0009615//response to virus	10
GO:0007033//vacuole organization	10
GO:0048316//seed development	10
GO:0010118//stomatal movement	10
GO:0009739//response to gibberellin stimulus	10
GO:0016926//protein desumoylation	10
GO:0070588//calcium ion transmembrane transport	10
GO:0045490//pectin catabolic process	10
GO:0007267//cell-cell signaling	9
GO:0002237//response to molecule of bacterial origin	9
GO:0048610//cellular process involved in reproduction	9
GO:0010025//wax biosynthetic process	9
GO:0046520//sphingoid biosynthetic process	9
GO:0051604//protein maturation	9
GO:0006310//DNA recombination	9
GO:0042744//hydrogen peroxide catabolic process	9
GO:0007623//circadian rhythm	9
GO:0008299//isoprenoid biosynthetic process	9
GO:0035304//regulation of protein dephosphorylation	9
GO:0010050//vegetative phase change	9
GO:0006636//unsaturated fatty acid biosynthetic process	9
GO:0007020//microtubule nucleation	9
GO:0050789//regulation of biological process	9
GO:0006559//L-phenylalanine catabolic process	9
GO:0006075//(1->3)-beta-D-glucan biosynthetic process	9
GO:0008356//asymmetric cell division	9
GO:0048440//carpel development	9
GO:0006623//protein targeting to vacuole	9
GO:0006813//potassium ion transport	9
GO:0070838//divalent metal ion transport	9
GO:0006066//alcohol metabolic process	9
GO:0019761//glucosinolate biosynthetic process	9
GO:0007049//cell cycle	9
GO:0000910//cytokinesis	9
GO:0016117//carotenoid biosynthetic process	9
GO:0010027//thylakoid membrane organization	9
GO:0009908//flower development	9
GO:0050665//hydrogen peroxide biosynthetic process	9
GO:0032012//regulation of ARF protein signal transduction	9
GO:0009220//pyrimidine ribonucleotide biosynthetic process	9
GO:0009626//plant-type hypersensitive response	9
GO:0006073//cellular glucan metabolic process	8
GO:0009817//defense response to fungus, incompatible interaction	8
GO:0015986//ATP synthesis coupled proton transport	8
GO:0000271//polysaccharide biosynthetic process	8
GO:0048573//photoperiodism, flowering	8
GO:0010638//positive regulation of organelle organization	8
GO:0072488//ammonium transmembrane transport	8
GO:0007568//aging	8
GO:0006012//galactose metabolic process	8
GO:0009742//brassinosteroid mediated signaling pathway	8
GO:0009294//DNA mediated transformation	8
GO:0009963//positive regulation of flavonoid biosynthetic process	8
GO:0008284//positive regulation of cell proliferation	8
GO:0010048//vernalization response	8
GO:0005985//sucrose metabolic process	8
GO:0009684//indoleacetic acid biosynthetic process	8
GO:0048439//flower morphogenesis	8
GO:0052546//cell wall pectin metabolic process	8
GO:0010260//organ senescence	8
GO:0000041//transition metal ion transport	8
GO:0006414//translational elongation	8
GO:0010150//leaf senescence	8
GO:0006396//RNA processing	8
GO:0010252//auxin homeostasis	8
GO:0006099//tricarboxylic acid cycle	8
GO:0048544//recognition of pollen	8
GO:0000079//regulation of cyclin-dependent protein serine/threonine kinase activity	8
GO:0006655//phosphatidylglycerol biosynthetic process	8
GO:0051017//actin filament bundle assembly	8
GO:0009741//response to brassinosteroid stimulus	8
GO:0016070//RNA metabolic process	8
GO:0009755//hormone-mediated signaling pathway	7
GO:0016925//protein sumoylation	7
GO:0010154//fruit development	7
GO:0016573//histone acetylation	7
GO:0006071//glycerol metabolic process	7
GO:0046482//para-aminobenzoic acid metabolic process	7
GO:0051302//regulation of cell division	7
GO:0010015//root morphogenesis	7
GO:0055046//microgametogenesis	7
GO:0016558//protein import into peroxisome matrix	7
GO:0000272//polysaccharide catabolic process	7
GO:0006626//protein targeting to mitochondrion	7
GO:0009269//response to desiccation	7
GO:0052542//defense response by callose deposition	7
GO:0009805//coumarin biosynthetic process	7
GO:0006970//response to osmotic stress	7
GO:0006268//DNA unwinding involved in replication	7
GO:0009595//detection of biotic stimulus	7
GO:0009553//embryo sac development	7
GO:0016051//carbohydrate biosynthetic process	7
GO:0009686//gibberellin biosynthetic process	7
GO:0009740//gibberellic acid mediated signaling pathway	7
GO:0006569//tryptophan catabolic process	7
GO:0010033//response to organic substance	7
GO:0044767	7
GO:0006914//autophagy	7
GO:0009888//tissue development	7
GO:0015995//chlorophyll biosynthetic process	7
GO:0009617//response to bacterium	7
GO:0006814//sodium ion transport	7
GO:0016226//iron-sulfur cluster assembly	7
GO:0043248//proteasome assembly	7
GO:0015979//photosynthesis	7
GO:0030243//cellulose metabolic process	7
GO:0009902//chloroplast relocation	7
GO:0046855//inositol phosphate dephosphorylation	7
GO:0032957//inositol trisphosphate metabolic process	7
GO:0010218//response to far red light	7
GO:0010264//myo-inositol hexakisphosphate biosynthetic process	7
GO:0000712//resolution of meiotic recombination intermediates	7
GO:0040029//regulation of gene expression, epigenetic	7
GO:0030001//metal ion transport	7
GO:0007015//actin filament organization	7
GO:0009808//lignin metabolic process	7
GO:0009830//cell wall modification involved in abscission	7
GO:0009800//cinnamic acid biosynthetic process	7
GO:0007140//male meiosis	7
GO:0010492//maintenance of shoot apical meristem identity	6
GO:0009736//cytokinin mediated signaling pathway	6
GO:0015992//proton transport	6
GO:0006333//chromatin assembly or disassembly	6
GO:0000914//phragmoplast assembly	6
GO:0015996//chlorophyll catabolic process	6
GO:0015914//phospholipid transport	6
GO:0001708//cell fate specification	6
GO:0080110//sporopollenin biosynthetic process	6
GO:0009911//positive regulation of flower development	6
GO:0009062//fatty acid catabolic process	6
GO:0012501//programmed cell death	6
GO:0006796//phosphate-containing compound metabolic process	6
GO:0043900//regulation of multi-organism process	6
GO:0016246//RNA interference	6
GO:0043687//post-translational protein modification	6
GO:0010388//cullin deneddylation	6
GO:0043414//macromolecule methylation	6
GO:0048608//reproductive structure development	6
GO:0007000//nucleolus organization	6
GO:0010311//lateral root formation	6
GO:0006974//response to DNA damage stimulus	6
GO:0052541//plant-type cell wall cellulose metabolic process	6
GO:0009653//anatomical structure morphogenesis	6
GO:0000902//cell morphogenesis	6
GO:0006464//cellular protein modification process	6
GO:0048438//floral whorl development	6
GO:0044070//regulation of anion transport	6
GO:0048658//tapetal layer development	6
GO:0000956//nuclear-transcribed mRNA catabolic process	6
GO:0043085//positive regulation of catalytic activity	6
GO:0009607//response to biotic stimulus	6
GO:0071215//cellular response to abscisic acid stimulus	6
GO:0006996//organelle organization	6
GO:0010529//negative regulation of transposition	6
GO:0006913//nucleocytoplasmic transport	6
GO:0019243//methylglyoxal catabolic process to D-lactate	6
GO:0010053//root epidermal cell differentiation	6
GO:0006949//syncytium formation	6
GO:0032940//secretion by cell	6
GO:0006821//chloride transport	6
GO:0016556//mRNA modification	6
GO:0009694//jasmonic acid metabolic process	6
GO:0009116//nucleoside metabolic process	6
GO:0002213//defense response to insect	6
GO:0009814//defense response, incompatible interaction	6
GO:0009567//double fertilization forming a zygote and endosperm	6
GO:0032508//DNA duplex unwinding	6
GO:0010207//photosystem II assembly	6
GO:0009969//xyloglucan biosynthetic process	6
GO:0044030//regulation of DNA methylation	6
GO:0048367//shoot system development	6
GO:0034645//cellular macromolecule biosynthetic process	6
GO:0006032//chitin catabolic process	5
GO:0016998//cell wall macromolecule catabolic process	5
GO:0042773//ATP synthesis coupled electron transport	5
GO:0009821//alkaloid biosynthetic process	5
GO:0031347//regulation of defense response	5
GO:0006301//postreplication repair	5
GO:0045493//xylan catabolic process	5
GO:0006661//phosphatidylinositol biosynthetic process	5
GO:0009835//fruit ripening	5
GO:0048829//root cap development	5
GO:0008033//tRNA processing	5
GO:0016311//dephosphorylation	5
GO:0006541//glutamine metabolic process	5
GO:1901575	5
GO:0010091//trichome branching	5
GO:0006086//acetyl-CoA biosynthetic process from pyruvate	5
GO:0006766//vitamin metabolic process	5
GO:0006546//glycine catabolic process	5
GO:0019748//secondary metabolic process	5
GO:0009106//lipoate metabolic process	5
GO:0008652//cellular amino acid biosynthetic process	5
GO:0009735//response to cytokinin stimulus	5
GO:0048838//release of seed from dormancy	5
GO:0030042//actin filament depolymerization	5
GO:0048513//organ development	5
GO:0048507//meristem development	5
GO:0010315//auxin efflux	5
GO:0048731	5
GO:0051555//flavonol biosynthetic process	5
GO:0071805//potassium ion transmembrane transport	5
GO:0048519//negative regulation of biological process	5
GO:0009901//anther dehiscence	5
GO:0009610//response to symbiotic fungus	5
GO:0008219//cell death	5
GO:0016042//lipid catabolic process	5
GO:0046470//phosphatidylcholine metabolic process	5
GO:0010072//primary shoot apical meristem specification	5
GO:0045595//regulation of cell differentiation	5
GO:0010351//lithium ion transport	5
GO:0009268//response to pH	5
GO:0006102//isocitrate metabolic process	5
GO:0006598//polyamine catabolic process	5
GO:0010215//cellulose microfibril organization	5
GO:0010143//cutin biosynthetic process	5
GO:0009865//pollen tube adhesion	5
GO:0050790//regulation of catalytic activity	5
GO:0006882//cellular zinc ion homeostasis	5
GO:0010037//response to carbon dioxide	5
GO:0034968//histone lysine methylation	5
GO:0009957//epidermal cell fate specification	5
GO:0030422//production of siRNA involved in RNA interference	5
GO:0052543//callose deposition in cell wall	5
GO:0071421//manganese ion transmembrane transport	5
GO:0010073//meristem maintenance	5
GO:0010337//regulation of salicylic acid metabolic process	5
GO:0009954//proximal/distal pattern formation	5
GO:0019684//photosynthesis, light reaction	5
GO:0010030//positive regulation of seed germination	5
GO:0043170	5
GO:0003333//amino acid transmembrane transport	5
GO:0009970//cellular response to sulfate starvation	5
GO:0009851//auxin biosynthetic process	5
GO:0006002//fructose 6-phosphate metabolic process	5
GO:0009813//flavonoid biosynthetic process	4
GO:0019853//L-ascorbic acid biosynthetic process	4
GO:0032851//positive regulation of Rab GTPase activity	4
GO:0006665//sphingolipid metabolic process	4
GO:0006325//chromatin organization	4
GO:0000741//karyogamy	4
GO:0015074//DNA integration	4
GO:0016114//terpenoid biosynthetic process	4
GO:0006561//proline biosynthetic process	4
GO:0046836//glycolipid transport	4
GO:0007034//vacuolar transport	4
GO:0009910//negative regulation of flower development	4
GO:0009688//abscisic acid biosynthetic process	4
GO:0009072//aromatic amino acid family metabolic process	4
GO:0000096//sulfur amino acid metabolic process	4
GO:0044272//sulfur compound biosynthetic process	4
GO:0006733//oxidoreduction coenzyme metabolic process	4
GO:0009687//abscisic acid metabolic process	4
GO:0010054//trichoblast differentiation	4
GO:0010152//pollen maturation	4
GO:0019438//aromatic compound biosynthetic process	4
GO:1901362	4
GO:0009637//response to blue light	4
GO:0010540//basipetal auxin transport	4
GO:0019305//dTDP-rhamnose biosynthetic process	4
GO:0009831//plant-type cell wall modification involved in multidimensional cell growth	4
GO:0032312//regulation of ARF GTPase activity	4
GO:0040007//growth	4
GO:0051716//cellular response to stimulus	4
GO:0007127//meiosis I	4
GO:0048229//gametophyte development	4
GO:0007059//chromosome segregation	4
GO:0015693//magnesium ion transport	4
GO:0071918//urea transmembrane transport	4
GO:0017004//cytochrome complex assembly	4
GO:0044206//UMP salvage	4
GO:0044211//CTP salvage	4
GO:0042938//dipeptide transport	4
GO:0044262//cellular carbohydrate metabolic process	4
GO:0000059//protein import into nucleus, docking	4
GO:0023014//signal transduction by phosphorylation	4
GO:0080147//root hair cell development	4
GO:0032875//regulation of DNA endoreduplication	4
GO:0007276//gamete generation	4
GO:0003006//developmental process involved in reproduction	4
GO:0009828//plant-type cell wall loosening	4
GO:1901979//regulation of inward rectifier potassium channel activity	4
GO:0022904//respiratory electron transport chain	4
GO:0034484//raffinose catabolic process	4
GO:0048768//root hair cell tip growth	4
GO:0032876//negative regulation of DNA endoreduplication	4
GO:0005986//sucrose biosynthetic process	4
GO:0032862//activation of Rho GTPase activity	4
GO:0035024//negative regulation of Rho protein signal transduction	4
GO:0044249//cellular biosynthetic process	4
GO:0043412//macromolecule modification	4
GO:0035335//peptidyl-tyrosine dephosphorylation	4
GO:0045036//protein targeting to chloroplast	4
GO:0010588//cotyledon vascular tissue pattern formation	4
GO:0006349//regulation of gene expression by genetic imprinting	4
GO:0030026//cellular manganese ion homeostasis	4
GO:0006820//anion transport	4
GO:0071705	4
GO:0080021//response to benzoic acid stimulus	4
GO:0042254//ribosome biogenesis	4
GO:0046477//glycosylceramide catabolic process	4
GO:0009311//oligosaccharide metabolic process	4
GO:0016139//glycoside catabolic process	4
GO:0006338//chromatin remodeling	4
GO:0042991//transcription factor import into nucleus	4
GO:0010227//floral organ abscission	4
GO:0048856//anatomical structure development	4
GO:0010817//regulation of hormone levels	4
GO:0006874//cellular calcium ion homeostasis	4
GO:0042221//response to chemical stimulus	4
GO:0016568//chromatin modification	4
GO:0009657//plastid organization	4
GO:0007143//female meiosis	4
GO:0006811//ion transport	4
GO:0019953//sexual reproduction	4
GO:0006354//DNA-dependent transcription, elongation	4
GO:0022402//cell cycle process	4
GO:1901701	3
GO:0009645//response to low light intensity stimulus	3
GO:0060771//phyllotactic patterning	3
GO:0035265//organ growth	3
GO:0006725//cellular aromatic compound metabolic process	3
GO:0046483//heterocycle metabolic process	3
GO:0006807//nitrogen compound metabolic process	3
GO:0006744//ubiquinone biosynthetic process	3
GO:0048268//clathrin coat assembly	3
GO:0019745//pentacyclic triterpenoid biosynthetic process	3
GO:0010222//stem vascular tissue pattern formation	3
GO:0009955//adaxial/abaxial pattern specification	3
GO:0080175//phragmoplast microtubule organization	3
GO:0006887//exocytosis	3
GO:0001676//long-chain fatty acid metabolic process	3
GO:0009699//phenylpropanoid biosynthetic process	3
GO:0015864//pyrimidine nucleoside transport	3
GO:0031407//oxylipin metabolic process	3
GO:0016485//protein processing	3
GO:0052386//cell wall thickening	3
GO:0000160//two-component signal transduction system (phosphorelay)	3
GO:0001887//selenium compound metabolic process	3
GO:0010255//glucose mediated signaling pathway	3
GO:0006139//nucleobase-containing compound metabolic process	3
GO:0010431//seed maturation	3
GO:0016441//posttranscriptional gene silencing	3
GO:0032880//regulation of protein localization	3
GO:0006308//DNA catabolic process	3
GO:2000069//regulation of post-embryonic root development	3
GO:0017145//stem cell division	3
GO:0010364//regulation of ethylene biosynthetic process	3
GO:0009117//nucleotide metabolic process	3
GO:0010541//acropetal auxin transport	3
GO:0032502//developmental process	3
GO:0090305//nucleic acid phosphodiester bond hydrolysis	3
GO:0016197//endosomal transport	3
GO:0010074//maintenance of meristem identity	3
GO:0009773//photosynthetic electron transport in photosystem I	3
GO:0000723//telomere maintenance	3
GO:0010047//fruit dehiscence	3
GO:0016579//protein deubiquitination	3
GO:0008380//RNA splicing	3
GO:0015931//nucleobase-containing compound transport	3
GO:0070981//L-asparagine biosynthetic process	3
GO:0043617//cellular response to sucrose starvation	3
GO:0015770//sucrose transport	3
GO:0006890//retrograde vesicle-mediated transport, Golgi to ER	3
GO:0055062//phosphate ion homeostasis	3
GO:0009698//phenylpropanoid metabolic process	3
GO:0042398//cellular modified amino acid biosynthetic process	3
GO:0048638//regulation of developmental growth	3
GO:0046622//positive regulation of organ growth	3
GO:0006983//ER overload response	3
GO:0006879//cellular iron ion homeostasis	3
GO:0006352//DNA-dependent transcription, initiation	3
GO:0019408//dolichol biosynthetic process	3
GO:0007164//establishment of tissue polarity	3
GO:0006657//CDP-choline pathway	3
GO:0009743//response to carbohydrate stimulus	3
GO:0035194//posttranscriptional gene silencing by RNA	3
GO:2000652//regulation of secondary cell wall biogenesis	3
GO:0010305//leaf vascular tissue pattern formation	3
GO:0010208//pollen wall assembly	3
GO:0010231//maintenance of seed dormancy	3
GO:0010023//proanthocyanidin biosynthetic process	3
GO:0048589//developmental growth	3
GO:0010468//regulation of gene expression	3
GO:1901576	3
GO:0000819//sister chromatid segregation	3
GO:0006265//DNA topological change	3
GO:0032456//endocytic recycling	3
GO:0016569//covalent chromatin modification	3
GO:0044248//cellular catabolic process	3
GO:0010044//response to aluminum ion	3
GO:0006168//adenine salvage	3
GO:0009554//megasporogenesis	3
GO:0006108//malate metabolic process	3
GO:0010256//endomembrane system organization	3
GO:0034660//ncRNA metabolic process	3
GO:0009061//anaerobic respiration	3
GO:0003002//regionalization	3
GO:0046688//response to copper ion	3
GO:0010042//response to manganese ion	3
GO:0030643//cellular phosphate ion homeostasis	3
GO:0033993//response to lipid	3
GO:0070417//cellular response to cold	3
GO:0009718//anthocyanin-containing compound biosynthetic process	3
GO:0042546//cell wall biogenesis	3
GO:0010197//polar nucleus fusion	3
GO:0016048//detection of temperature stimulus	3
GO:0046740//spread of virus in host, cell to cell	3
GO:0042793//transcription from plastid promoter	3
GO:0071731//response to nitric oxide	3
GO:0008295//spermidine biosynthetic process	3
GO:0015757//galactose transport	3
GO:0055071//manganese ion homeostasis	3
GO:0070574//cadmium ion transmembrane transport	3
GO:0015692//lead ion transport	3
GO:0034755//iron ion transmembrane transport	3
GO:0006875//cellular metal ion homeostasis	3
GO:0090241//negative regulation of histone H4 acetylation	3
GO:0006344//maintenance of chromatin silencing	3
GO:0032197//transposition, RNA-mediated	3
GO:0051574//positive regulation of histone H3-K9 methylation	3
GO:0006790//sulfur compound metabolic process	3
GO:0060255	3
GO:0031323//regulation of cellular metabolic process	3
GO:0010345//suberin biosynthetic process	3
GO:0055081//anion homeostasis	3
GO:0071577//zinc ion transmembrane transport	3
GO:0009772//photosynthetic electron transport in photosystem II	3
GO:0006397//mRNA processing	3
GO:0010229//inflorescence development	3
GO:0043067//regulation of programmed cell death	3
GO:0019458//methionine catabolic process via 2-oxobutanoate	3
GO:0051289//protein homotetramerization	3
GO:0044267//cellular protein metabolic process	3
GO:0010359//regulation of anion channel activity	3
GO:0071702	3
GO:0045003//double-strand break repair via synthesis-dependent strand annealing	3
GO:0051938//L-glutamate import	3
GO:0043091//L-arginine import	3
GO:0009451//RNA modification	3
GO:0007126//meiosis	3
GO:0072583//clathrin-mediated endocytosis	3
GO:0010082//regulation of root meristem growth	3
GO:0009558//embryo sac cellularization	3
GO:0016024//CDP-diacylglycerol biosynthetic process	3
GO:0000239//pachytene	3
GO:0007135//meiosis II	3
GO:0051445//regulation of meiotic cell cycle	3
GO:0010342//endosperm cellularization	3
GO:0006426//glycyl-tRNA aminoacylation	3
GO:0035825//reciprocal DNA recombination	2
GO:0048522//positive regulation of cellular process	2
GO:0000710//meiotic mismatch repair	2
GO:0045143//homologous chromosome segregation	2
GO:0045489//pectin biosynthetic process	2
GO:0010080//regulation of floral meristem growth	2
GO:0030148//sphingolipid biosynthetic process	2
GO:0009646//response to absence of light	2
GO:0009298//GDP-mannose biosynthetic process	2
GO:1900150//regulation of defense response to fungus	2
GO:0030497//fatty acid elongation	2
GO:0035023//regulation of Rho protein signal transduction	2
GO:0043547//positive regulation of GTPase activity	2
GO:0015969//guanosine tetraphosphate metabolic process	2
GO:0000003//reproduction	2
GO:0046685//response to arsenic-containing substance	2
GO:0009691//cytokinin biosynthetic process	2
GO:0051792//medium-chain fatty acid biosynthetic process	2
GO:0006904//vesicle docking involved in exocytosis	2
GO:0015743//malate transport	2
GO:0006378//mRNA polyadenylation	2
GO:0051156//glucose 6-phosphate metabolic process	2
GO:0009747//hexokinase-dependent signaling	2
GO:0009202//deoxyribonucleoside triphosphate biosynthetic process	2
GO:0015780//nucleotide-sugar transport	2
GO:0019567//arabinose biosynthetic process	2
GO:0019637//organophosphate metabolic process	2
GO:0044281//small molecule metabolic process	2
GO:0080170//hydrogen peroxide transmembrane transport	2
GO:0006221//pyrimidine nucleotide biosynthetic process	2
GO:0006621//protein retention in ER lumen	2
GO:0008610//lipid biosynthetic process	2
GO:0010148//transpiration	2
GO:0072661//protein targeting to plasma membrane	2
GO:0009625//response to insect	2
GO:0009823//cytokinin catabolic process	2
GO:0006123//mitochondrial electron transport, cytochrome c to oxygen	2
GO:0051693//actin filament capping	2
GO:0009786//regulation of asymmetric cell division	2
GO:0006521//regulation of cellular amino acid metabolic process	2
GO:0043447//alkane biosynthetic process	2
GO:0009960//endosperm development	2
GO:0000266//mitochondrial fission	2
GO:0042752//regulation of circadian rhythm	2
GO:0006572//tyrosine catabolic process	2
GO:1902000//homogentisate catabolic process	2
GO:0010582//floral meristem determinacy	2
GO:0019752//carboxylic acid metabolic process	2
GO:0009958//positive gravitropism	2
GO:0015810//aspartate transport	2
GO:0015827//tryptophan transport	2
GO:0009920//cell plate formation involved in plant-type cell wall biogenesis	2
GO:0010093//specification of floral organ identity	2
GO:0034440//lipid oxidation	2
GO:0010212//response to ionizing radiation	2
GO:0009746	2
GO:0015886//heme transport	2
GO:0045727//positive regulation of translation	2
GO:0010344//seed oilbody biogenesis	2
GO:0000302//response to reactive oxygen species	2
GO:0006366//transcription from RNA polymerase II promoter	2
GO:0015991//ATP hydrolysis coupled proton transport	2
GO:0009108//coenzyme biosynthetic process	2
GO:0009073//aromatic amino acid family biosynthetic process	2
GO:0008654//phospholipid biosynthetic process	2
GO:0080052//response to histidine	2
GO:0042939//tripeptide transport	2
GO:0043201//response to leucine	2
GO:0080053//response to phenylalanine	2
GO:0009561//megagametogenesis	2
GO:0006997//nucleus organization	2
GO:0000398//mRNA splicing, via spliceosome	2
GO:0035067//negative regulation of histone acetylation	2
GO:1900111//positive regulation of histone H3-K9 dimethylation	2
GO:0048354//mucilage biosynthetic process involved in seed coat development	2
GO:0009880//embryonic pattern specification	2
GO:0048468//cell development	2
GO:0009448//gamma-aminobutyric acid metabolic process	2
GO:0051171//regulation of nitrogen compound metabolic process	2
GO:0051504//diterpene phytoalexin precursor biosynthetic process pathway	2
GO:0015695//organic cation transport	2
GO:0080181//lateral root branching	2
GO:0070370//cellular heat acclimation	2
GO:0043066//negative regulation of apoptotic process	2
GO:0001578//microtubule bundle formation	2
GO:0006399//tRNA metabolic process	2
GO:0010039//response to iron ion	2
GO:0009267//cellular response to starvation	2
GO:0009904//chloroplast accumulation movement	2
GO:0009903//chloroplast avoidance movement	2
GO:0046474//glycerophospholipid biosynthetic process	2
GO:0046185//aldehyde catabolic process	2
GO:0007094//mitotic spindle assembly checkpoint	2
GO:0000303//response to superoxide	2
GO:0071836//nectar secretion	2
GO:0051607//defense response to virus	2
GO:0060777	2
GO:0010930//negative regulation of auxin mediated signaling pathway	2
GO:0070918//production of small RNA involved in gene silencing by RNA	2
GO:0042325//regulation of phosphorylation	2
GO:0040008//regulation of growth	2
GO:0009966//regulation of signal transduction	2
GO:0010029//regulation of seed germination	2
GO:0048831//regulation of shoot system development	2
GO:0031537//regulation of anthocyanin metabolic process	2
GO:0009704//de-etiolation	2
GO:0009585//red, far-red light phototransduction	2
GO:0006783//heme biosynthetic process	2
GO:0019219	2
GO:2000112	2
GO:0042726//flavin-containing compound metabolic process	2
GO:0046719//regulation of viral protein levels in host cell	2
GO:0048569//post-embryonic organ development	2
GO:0034220//ion transmembrane transport	2
GO:0071369//cellular response to ethylene stimulus	2
GO:0009623//response to parasitic fungus	2
GO:0000237//leptotene	2
GO:0000238//zygotene	2
GO:0016578//histone deubiquitination	2
GO:0007346//regulation of mitotic cell cycle	2
GO:0010233//phloem transport	2
GO:0010088//phloem development	2
GO:0022622//root system development	2
GO:0015749//monosaccharide transport	2
GO:0044774//mitotic DNA integrity checkpoint	2
GO:0042353//fucose biosynthetic process	2
GO:0060918//auxin transport	2
GO:0009913//epidermal cell differentiation	2
GO:0046202//cyanide biosynthetic process	2
GO:0009956//radial pattern formation	2
GO:0042759//long-chain fatty acid biosynthetic process	2
GO:0010102//lateral root morphogenesis	2
GO:0006014//D-ribose metabolic process	2
GO:0006544//glycine metabolic process	2
GO:0035999//tetrahydrofolate interconversion	2
GO:0006563//L-serine metabolic process	2
GO:0080141//regulation of jasmonic acid biosynthetic process	2
GO:0009799//specification of symmetry	2
GO:0008272//sulfate transport	2
GO:0080119//ER body organization	2
GO:0010183//pollen tube guidance	2
GO:0006164//purine nucleotide biosynthetic process	2
GO:0006891//intra-Golgi vesicle-mediated transport	2
GO:0009856//pollination	2
GO:0006597//spermine biosynthetic process	2
GO:0010268//brassinosteroid homeostasis	2
GO:0042371//vitamin K biosynthetic process	2
GO:0033036	2
GO:0006829//zinc ion transport	2
GO:0031425//chloroplast RNA processing	2
GO:0009878//nodule morphogenesis	2
GO:0010495//long-distance posttranscriptional gene silencing	2
GO:0019538//protein metabolic process	2
GO:0097305//response to alcohol	2
GO:0006662//glycerol ether metabolic process	2
GO:0010483//pollen tube reception	2
GO:0007050//cell cycle arrest	2
GO:0000076//DNA replication checkpoint	2
GO:0015698//inorganic anion transport	2
GO:0010017//red or far-red light signaling pathway	2
GO:0042753//positive regulation of circadian rhythm	2
GO:0009639//response to red or far red light	2
GO:0071310//cellular response to organic substance	2
GO:0009719	2
GO:0015867//ATP transport	2
GO:0015866//ADP transport	2
GO:0080121//AMP transport	2
GO:0015689//molybdate ion transport	2
GO:0010358//leaf shaping	2
GO:0010236//plastoquinone biosynthetic process	2
GO:0008202//steroid metabolic process	2
GO:0006269//DNA replication, synthesis of RNA primer	2
GO:0007263//nitric oxide mediated signal transduction	2
GO:0007076//mitotic chromosome condensation	2
GO:2000024//regulation of leaf development	2
GO:0022603//regulation of anatomical structure morphogenesis	2
GO:0006434//seryl-tRNA aminoacylation	2
GO:0006222//UMP biosynthetic process	2
GO:0010262//somatic embryogenesis	2
GO:0009647//skotomorphogenesis	2
GO:0009395//phospholipid catabolic process	2
GO:0009247//glycolipid biosynthetic process	2
GO:0009934//regulation of meristem structural organization	2
GO:0034314//Arp2/3 complex-mediated actin nucleation	2
GO:0022414//reproductive process	2
GO:0007088//regulation of mitosis	2
GO:0006760//folic acid-containing compound metabolic process	2
GO:0071446//cellular response to salicylic acid stimulus	2
GO:0071470//cellular response to osmotic stress	2
GO:0042593//glucose homeostasis	2
GO:0005978//glycogen biosynthetic process	2
GO:0046786//viral replication complex formation and maintenance	2
GO:0010112//regulation of systemic acquired resistance	2
GO:0050891//multicellular organismal water homeostasis	2
GO:0006873//cellular ion homeostasis	2
GO:0009270//response to humidity	2
GO:0043631//RNA polyadenylation	2
GO:0034605//cellular response to heat	2
GO:0007112//male meiosis cytokinesis	2
GO:0010245//radial microtubular system formation	2
GO:0033383	2
GO:0007004//telomere maintenance via telomerase	2
GO:0051321//meiotic cell cycle	2
GO:0006278//RNA-dependent DNA replication	2
GO:0006119//oxidative phosphorylation	2
GO:0046417//chorismate metabolic process	2
GO:0007338//single fertilization	2
GO:0006450//regulation of translational fidelity	2
GO:0006154//adenosine catabolic process	2
GO:0006148//inosine catabolic process	2
GO:0006109//regulation of carbohydrate metabolic process	2
GO:0009051//pentose-phosphate shunt, oxidative branch	2
GO:0032857//activation of ARF GTPase activity	2
GO:0045087//innate immune response	2
GO:0071396//cellular response to lipid	1
GO:0007186//G-protein coupled receptor signaling pathway	1
GO:0009089//lysine biosynthetic process via diaminopimelate	1
GO:0009682//induced systemic resistance	1
GO:0010423//negative regulation of brassinosteroid biosynthetic process	1
GO:0033591//response to L-ascorbic acid	1
GO:0046680//response to DDT	1
GO:0032025//response to cobalt ion	1
GO:0019725//cellular homeostasis	1
GO:0000245//spliceosomal complex assembly	1
GO:0009652//thigmotropism	1
GO:0030865//cortical cytoskeleton organization	1
GO:0015700//arsenite transport	1
GO:0035445//borate transmembrane transport	1
GO:0080029//cellular response to boron-containing substance levels	1
GO:0030834//regulation of actin filament depolymerization	1
GO:0017157//regulation of exocytosis	1
GO:0051650//establishment of vesicle localization	1
GO:0030833//regulation of actin filament polymerization	1
GO:0080117//secondary growth	1
GO:0044707	1
GO:0030259//lipid glycosylation	1
GO:0009225//nucleotide-sugar metabolic process	1
GO:0043157//response to cation stress	1
GO:0010020//chloroplast fission	1
GO:0031567//cell size control checkpoint	1
GO:0005976//polysaccharide metabolic process	1
GO:0009690//cytokinin metabolic process	1
GO:0030007//cellular potassium ion homeostasis	1
GO:0051245//negative regulation of cellular defense response	1
GO:0072660//maintenance of protein location in plasma membrane	1
GO:0033528//S-methylmethionine cycle	1
GO:0015786//UDP-glucose transport	1
GO:0072334//UDP-galactose transmembrane transport	1
GO:0050954//sensory perception of mechanical stimulus	1
GO:0010241//ent-kaurene oxidation to kaurenoic acid	1
GO:0070932//histone H3 deacetylation	1
GO:0070933//histone H4 deacetylation	1
GO:0009788//negative regulation of abscisic acid mediated signaling pathway	1
GO:0010117//photoprotection	1
GO:0032928//regulation of superoxide anion generation	1
GO:0016122//xanthophyll metabolic process	1
GO:0048446//petal morphogenesis	1
GO:0006723//cuticle hydrocarbon biosynthetic process	1
GO:0048317//seed morphogenesis	1
GO:0010265//SCF complex assembly	1
GO:0019632//shikimate metabolic process	1
GO:0015691//cadmium ion transport	1
GO:0006828//manganese ion transport	1
GO:0018131//oxazole or thiazole biosynthetic process	1
GO:0080001//mucilage extrusion from seed coat	1
GO:0010971//positive regulation of G2/M transition of mitotic cell cycle	1
GO:0000085//G2 phase of mitotic cell cycle	1
GO:0006567//threonine catabolic process	1
GO:0090342//regulation of cell aging	1
GO:0010629//negative regulation of gene expression	1
GO:0030397//membrane disassembly	1
GO:0051304//chromosome separation	1
GO:0048236//plant-type spore development	1
GO:0007128//meiotic prophase I	1
GO:0033466//trans-zeatin biosynthetic process	1
GO:0006917//induction of apoptosis	1
GO:0043335//protein unfolding	1
GO:0016571//histone methylation	1
GO:0010731//protein glutathionylation	1
GO:0010304//PSII associated light-harvesting complex II catabolic process	1
GO:0019464//glycine decarboxylation via glycine cleavage system	1
GO:0009870//defense response signaling pathway, resistance gene-dependent	1
GO:0010120//camalexin biosynthetic process	1
GO:0000169//activation of MAPK activity involved in osmosensory signaling pathway	1
GO:2000038//regulation of stomatal complex development	1
GO:2000037//regulation of stomatal complex patterning	1
GO:0080136//priming of cellular response to stress	1
GO:0018105//peptidyl-serine phosphorylation	1
GO:0006624//vacuolar protein processing	1
GO:0033358	1
GO:0045227//capsule polysaccharide biosynthetic process	1
GO:0045876//positive regulation of sister chromatid cohesion	1
GO:0051307//meiotic chromosome separation	1
GO:0019762//glucosinolate catabolic process	1
GO:0006279//premeiotic DNA replication	1
GO:1900366//negative regulation of defense response to insect	1
GO:0009685//gibberellin metabolic process	1
GO:0016102//diterpenoid biosynthetic process	1
GO:0015936//coenzyme A metabolic process	1
GO:0051322//anaphase	1
GO:0031116//positive regulation of microtubule polymerization	1
GO:0071482//cellular response to light stimulus	1
GO:2000030//regulation of response to red or far red light	1
GO:1901183//positive regulation of camalexin biosynthetic process	1
GO:0018298//protein-chromophore linkage	1
GO:0006680//glucosylceramide catabolic process	1
GO:0006284//base-excision repair	1
GO:0006289//nucleotide-excision repair	1
GO:0010440//stomatal lineage progression	1
GO:0006021//inositol biosynthetic process	1
GO:0006659//phosphatidylserine biosynthetic process	1
GO:0031122//cytoplasmic microtubule organization	1
GO:0010187//negative regulation of seed germination	1
GO:0048530//fruit morphogenesis	1
GO:0009765//photosynthesis, light harvesting	1
GO:0048730//epidermis morphogenesis	1
GO:0051179//localization	1
GO:0080036//regulation of cytokinin mediated signaling pathway	1
GO:0019307//mannose biosynthetic process	1
GO:0010045//response to nickel cation	1
GO:0009864//induced systemic resistance, jasmonic acid mediated signaling pathway	1
GO:0009861//jasmonic acid and ethylene-dependent systemic resistance	1
GO:0060416//response to growth hormone stimulus	1
GO:0006749//glutathione metabolic process	1
GO:0046443//FAD metabolic process	1
GO:0043622//cortical microtubule organization	1
GO:0043407//negative regulation of MAP kinase activity	1
GO:0006081//cellular aldehyde metabolic process	1
GO:0010196//nonphotochemical quenching	1
GO:0010225//response to UV-C	1
GO:0010374//stomatal complex development	1
GO:2000762//regulation of phenylpropanoid metabolic process	1
GO:0051049//regulation of transport	1
GO:0000478//endonucleolytic cleavage involved in rRNA processing	1
GO:0071586//CAAX-box protein processing	1
GO:0047484//regulation of response to osmotic stress	1
GO:0080188//RNA-directed DNA methylation	1
GO:0031935//regulation of chromatin silencing	1
GO:0006409//tRNA export from nucleus	1
GO:0008535//respiratory chain complex IV assembly	1
GO:0046167//glycerol-3-phosphate biosynthetic process	1
GO:0046168//glycerol-3-phosphate catabolic process	1
GO:0006241//CTP biosynthetic process	1
GO:0006165//nucleoside diphosphate phosphorylation	1
GO:0006183//GTP biosynthetic process	1
GO:0006228//UTP biosynthetic process	1
GO:0000373//Group II intron splicing	1
GO:0031540//regulation of anthocyanin biosynthetic process	1
GO:0035524//proline transmembrane transport	1
GO:0051260//protein homooligomerization	1
GO:0031146//SCF-dependent proteasomal ubiquitin-dependent protein catabolic process	1
GO:0009641//shade avoidance	1
GO:0019395//fatty acid oxidation	1
GO:0071483//cellular response to blue light	1
GO:0010216//maintenance of DNA methylation	1
GO:0010424//DNA methylation on cytosine within a CG sequence	1
GO:0010069//zygote asymmetric cytokinesis in embryo sac	1
GO:0090116//C-5 methylation of cytosine	1
GO:0033587//shikimate biosynthetic process	1
GO:0009423//chorismate biosynthetic process	1
GO:0019760//glucosinolate metabolic process	1
GO:0019932//second-messenger-mediated signaling	1
GO:0015670//carbon dioxide transport	1
GO:0016099//monoterpenoid biosynthetic process	1
GO:0010455//positive regulation of cell fate commitment	1
GO:0080040//positive regulation of cellular response to phosphate starvation	1
GO:0071266//'de novo' L-methionine biosynthetic process	1
GO:0070681//glutaminyl-tRNAGln biosynthesis via transamidation	1
GO:0032543//mitochondrial translation	1
GO:0034765//regulation of ion transmembrane transport	1
GO:0019563//glycerol catabolic process	1
GO:0010188//response to microbial phytotoxin	1
GO:0006072//glycerol-3-phosphate metabolic process	1
GO:0032784//regulation of DNA-dependent transcription, elongation	1
GO:0042425//choline biosynthetic process	1
GO:0048528//post-embryonic root development	1
GO:0006656//phosphatidylcholine biosynthetic process	1
GO:0010184//cytokinin transport	1
GO:0015860//purine nucleoside transmembrane transport	1
GO:0030163//protein catabolic process	1
GO:0015976//carbon utilization	1
GO:0031669//cellular response to nutrient levels	1
GO:0045491//xylan metabolic process	1
GO:0009299//mRNA transcription	1
GO:0042548//regulation of photosynthesis, light reaction	1
GO:0034641//cellular nitrogen compound metabolic process	1
GO:0006020//inositol metabolic process	1
GO:0019484//beta-alanine catabolic process	1
GO:0009450//gamma-aminobutyric acid catabolic process	1
GO:0006540//glutamate decarboxylation to succinate	1
GO:0009446//putrescine biosynthetic process	1
GO:0006527//arginine catabolic process	1
GO:0042547//cell wall modification involved in multidimensional cell growth	1
GO:0006424//glutamyl-tRNA aminoacylation	1
GO:1901684//arsenate ion transmembrane transport	1
GO:0010038//response to metal ion	1
GO:0034613//cellular protein localization	1
GO:0019985//translesion synthesis	1
GO:0006430//lysyl-tRNA aminoacylation	1
GO:0007585//respiratory gaseous exchange	1
GO:0042814//monopolar cell growth	1
GO:2000034//regulation of seed maturation	1
GO:0034219//carbohydrate transmembrane transport	1
GO:0044242//cellular lipid catabolic process	1
GO:0007005//mitochondrion organization	1
GO:0034389//lipid particle organization	1
GO:0048444//floral organ morphogenesis	1
GO:0009234//menaquinone biosynthetic process	1
GO:0080088//spermidine hydroxycinnamate conjugate biosynthetic process	1
GO:0042964//thioredoxin biosynthetic process	1
GO:0019430//removal of superoxide radicals	1
GO:0040019//positive regulation of embryonic development	1
GO:0009964//negative regulation of flavonoid biosynthetic process	1
GO:0009411//response to UV	1
GO:0006995//cellular response to nitrogen starvation	1
GO:0010100//negative regulation of photomorphogenesis	1
GO:0042343//indole glucosinolate metabolic process	1
GO:0009057//macromolecule catabolic process	1
GO:0030433//ER-associated protein catabolic process	1
GO:0014070//response to organic cyclic compound	1
GO:0045333//cellular respiration	1
GO:0009063//cellular amino acid catabolic process	1
GO:0045860//positive regulation of protein kinase activity	1
GO:0009056//catabolic process	1
GO:1901959//positive regulation of cutin biosynthetic process	1
GO:0019432//triglyceride biosynthetic process	1
GO:0006110//regulation of glycolysis	1
GO:0007584//response to nutrient	1
GO:0009649//entrainment of circadian clock	1
GO:0048437//floral organ development	1
GO:0009886//post-embryonic morphogenesis	1
GO:0048646//anatomical structure formation involved in morphogenesis	1
GO:0051649//establishment of localization in cell	1
GO:0009069//serine family amino acid metabolic process	1
GO:0051188//cofactor biosynthetic process	1
GO:0080090//regulation of primary metabolic process	1
GO:0006732//coenzyme metabolic process	1
GO:1901605	1
GO:0015994//chlorophyll metabolic process	1
GO:0044085	1
GO:0046345//abscisic acid catabolic process	1
GO:0030912	1
GO:0005983//starch catabolic process	1
GO:0000024//maltose biosynthetic process	1
GO:0009767//photosynthetic electron transport chain	1
GO:0032065//cortical protein anchoring	1
GO:0009410//response to xenobiotic stimulus	1
GO:0000082//G1/S transition of mitotic cell cycle	1
GO:0080168//abscisic acid transport	1
GO:0010338//leaf formation	1
GO:0048826//cotyledon morphogenesis	1
GO:0001709//cell fate determination	1
GO:0010189//vitamin E biosynthetic process	1
GO:0090332//stomatal closure	1
GO:0019320//hexose catabolic process	1
GO:0030245//cellulose catabolic process	1
GO:0006273//lagging strand elongation	1
GO:0071897//DNA biosynthetic process	1
GO:0070734//histone H3-K27 methylation	1
GO:0010686//tetracyclic triterpenoid biosynthetic process	1
GO:0010263//tricyclic triterpenoid biosynthetic process	1
GO:0080003//thalianol metabolic process	1
GO:0006557//S-adenosylmethioninamine biosynthetic process	1
GO:0006085//acetyl-CoA biosynthetic process	1
GO:0045116//protein neddylation	1
GO:1901038//cyanidin 3-O-glucoside metabolic process	1
GO:0048227//plasma membrane to endosome transport	1
GO:0030261//chromosome condensation	1
GO:0046473//phosphatidic acid metabolic process	1
GO:0043405//regulation of MAP kinase activity	1
GO:0032544//plastid translation	1
GO:0080153//negative regulation of reductive pentose-phosphate cycle	1
GO:0006839//mitochondrial transport	1
GO:0080162//intracellular auxin transport	1
GO:0010052//guard cell differentiation	1
GO:0060862//negative regulation of floral organ abscission	1
GO:2000692//negative regulation of seed maturation	1
GO:0060867//fruit abscission	1
GO:0045487//gibberellin catabolic process	1
GO:0071365//cellular response to auxin stimulus	1
GO:0048577//negative regulation of short-day photoperiodism, flowering	1
GO:0009102//biotin biosynthetic process	1
GO:0009650//UV protection	1
GO:0071493//cellular response to UV-B	1
GO:0048869//cellular developmental process	1
GO:0048445//carpel morphogenesis	1
GO:0006535//cysteine biosynthetic process from serine	1
GO:0051603//proteolysis involved in cellular protein catabolic process	1
GO:0055075//potassium ion homeostasis	1
GO:1901360	1
GO:0007154//cell communication	1
GO:0010430//fatty acid omega-oxidation	1
GO:0034599//cellular response to oxidative stress	1
GO:0017003	1
GO:0048480//stigma development	1
GO:0006529//asparagine biosynthetic process	1
GO:0006177//GMP biosynthetic process	1
GO:0006122//mitochondrial electron transport, ubiquinol to cytochrome c	1
GO:0042306//regulation of protein import into nucleus	1
GO:0015819//lysine transport	1
GO:0010223//secondary shoot formation	1
GO:0000289//nuclear-transcribed mRNA poly(A) tail shortening	1
GO:0015916//fatty-acyl-CoA transport	1
GO:0007031//peroxisome organization	1
GO:0006778//porphyrin-containing compound metabolic process	1
GO:0031930//mitochondria-nucleus signaling pathway	1
GO:0006580//ethanolamine metabolic process	1
GO:0010467//gene expression	1
GO:0006825//copper ion transport	1
GO:0071258//cellular response to gravity	1
GO:0008616//queuosine biosynthetic process	1
GO:0055129//L-proline biosynthetic process	1
GO:0006573//valine metabolic process	1
GO:0000738//DNA catabolic process, exonucleolytic	1
GO:0019222//regulation of metabolic process	1
GO:0009088//threonine biosynthetic process	1
GO:0006564//L-serine biosynthetic process	1
GO:0051453//regulation of intracellular pH	1
GO:0031087//deadenylation-independent decapping of nuclear-transcribed mRNA	1
GO:0071423//malate transmembrane transport	1
GO:0015846//polyamine transport	1
GO:0007113//endomitotic cell cycle	1
GO:0040020//regulation of meiosis	1
GO:0080187//floral organ senescence	1
GO:0006226//dUMP biosynthetic process	1
GO:0046080//dUTP metabolic process	1
GO:0046488//phosphatidylinositol metabolic process	1
GO:0006420//arginyl-tRNA aminoacylation	1
GO:0019805//quinolinate biosynthetic process	1
GO:0051176//positive regulation of sulfur metabolic process	1
GO:0009435//NAD biosynthetic process	1
GO:0051347//positive regulation of transferase activity	1
GO:0009942//longitudinal axis specification	1
GO:0009606//tropism	1
GO:0048766//root hair initiation	1
GO:2000904//regulation of starch metabolic process	1
GO:0065007//biological regulation	1
GO:0052325//cell wall pectin biosynthetic process	1
GO:2000022//regulation of jasmonic acid mediated signaling pathway	1
GO:0000162//tryptophan biosynthetic process	1
GO:0045931//positive regulation of mitotic cell cycle	1
GO:0080038//positive regulation of cytokinin mediated signaling pathway	1
GO:0060250//germ-line stem-cell niche homeostasis	1
GO:0090068//positive regulation of cell cycle process	1
GO:0015711//organic anion transport	1
GO:0009308//amine metabolic process	1
GO:0033303	1
GO:0033330	1
GO:0033485	1
GO:0006672//ceramide metabolic process	1
GO:0046939//nucleotide phosphorylation	1
GO:0046916//cellular transition metal ion homeostasis	1
GO:0006779//porphyrin-containing compound biosynthetic process	1
GO:0009186//deoxyribonucleoside diphosphate metabolic process	1
GO:0005997//xylulose metabolic process	1
GO:0006417//regulation of translation	1
GO:0015937//coenzyme A biosynthetic process	1
GO:0016482//cytoplasmic transport	1
GO:2000067//regulation of root morphogenesis	1
GO:0071554//cell wall organization or biogenesis	1
GO:0000412//histone peptidyl-prolyl isomerization	1
GO:0010099//regulation of photomorphogenesis	1
GO:0051276//chromosome organization	1
GO:0031539//positive regulation of anthocyanin metabolic process	1
GO:0048655//tapetal layer morphogenesis	1
GO:0071367//cellular response to brassinosteroid stimulus	1
GO:0018130	1
GO:0044271//cellular nitrogen compound biosynthetic process	1
GO:0031326	1
GO:0080178//5-carbamoylmethyluridine metabolic process	1
GO:0006400//tRNA modification	1
GO:0043562//cellular response to nitrogen levels	1
GO:0015798//myo-inositol transport	1
GO:0015797//mannitol transport	1
GO:0015795//sorbitol transport	1
GO:0015753//D-xylose transport	1
GO:0015752//D-ribose transport	1
GO:0015758//glucose transport	1
GO:0015793//glycerol transport	1
GO:0043967//histone H4 acetylation	1
GO:0006348//chromatin silencing at telomere	1
GO:0006984//ER-nucleus signaling pathway	1
GO:0010253//UDP-rhamnose biosynthetic process	1
GO:0045226//extracellular polysaccharide biosynthetic process	1
GO:0010214//seed coat development	1
GO:0010192//mucilage biosynthetic process	1
GO:0010035//response to inorganic substance	1
GO:0042128//nitrate assimilation	1
GO:0006106//fumarate metabolic process	1
GO:0009107//lipoate biosynthetic process	1
GO:0009972//cytidine deamination	1
GO:0006777//Mo-molybdopterin cofactor biosynthetic process	1
GO:0006793//phosphorus metabolic process	1
GO:0009631//cold acclimation	1
GO:0051592//response to calcium ion	1
GO:0019310//inositol catabolic process	1
GO:0048488//synaptic vesicle endocytosis	1
GO:0046373//L-arabinose metabolic process	1
GO:0009812//flavonoid metabolic process	1
GO:0018208//peptidyl-proline modification	1
GO:0043647//inositol phosphate metabolic process	1
GO:0035281//pre-miRNA export from nucleus	1
GO:0006047//UDP-N-acetylglucosamine metabolic process	1
GO:0019276//UDP-N-acetylgalactosamine metabolic process	1
GO:0006011//UDP-glucose metabolic process	1
GO:0044264//cellular polysaccharide metabolic process	1
GO:0010032//meiotic chromosome condensation	1
GO:0051455//attachment of spindle microtubules to kinetochore involved in homologous chromosome segregation	1
GO:0051754//meiotic sister chromatid cohesion, centromeric	1
GO:0070192	1
GO:0050898//nitrile metabolic process	1
GO:0006473//protein acetylation	1
GO:0080086//stamen filament development	1
GO:0070647//protein modification by small protein conjugation or removal	1
GO:0080051//cutin transport	1
GO:0015908//fatty acid transport	1
GO:0006013//mannose metabolic process	1
GO:0002376//immune system process	1
GO:0046656//folic acid biosynthetic process	1
GO:0008153//para-aminobenzoic acid biosynthetic process	1
GO:0009396//folic acid-containing compound biosynthetic process	1
GO:0048281//inflorescence morphogenesis	1
GO:0006438//valyl-tRNA aminoacylation	1
GO:0006429//leucyl-tRNA aminoacylation	1
GO:0090333//regulation of stomatal closure	1
GO:0010107//potassium ion import	1
GO:0042430	1
GO:0006556//S-adenosylmethionine biosynthetic process	1
GO:0009866//induced systemic resistance, ethylene mediated signaling pathway	1
GO:0009871//jasmonic acid and ethylene-dependent systemic resistance, ethylene mediated signaling pathway	1
GO:0010165//response to X-ray	1
GO:0006101//citrate metabolic process	1
GO:0055072//iron ion homeostasis	1
GO:0031167//rRNA methylation	1
GO:0006266//DNA ligation	1
GO:0043392//negative regulation of DNA binding	1
GO:0034654	1
GO:0045787//positive regulation of cell cycle	1
GO:0000462//maturation of SSU-rRNA from tricistronic rRNA transcript (SSU-rRNA, 5.8S rRNA, LSU-rRNA)	1
GO:0000479//endonucleolytic cleavage of tricistronic rRNA transcript (SSU-rRNA, 5.8S rRNA, LSU-rRNA)	1
GO:0019827//stem cell maintenance	1
GO:0010586//miRNA metabolic process	1
GO:0010623//developmental programmed cell death	1
GO:0001558//regulation of cell growth	1
GO:0090377	1
GO:0090378	1
GO:0009581//detection of external stimulus	1
GO:0006120//mitochondrial electron transport, NADH to ubiquinone	1
GO:0051177//meiotic sister chromatid cohesion	1
GO:0015746//citrate transport	1
GO:0016104//triterpenoid biosynthetic process	1
GO:1901564	1
GO:0016337//cell-cell adhesion	1
GO:0010087//phloem or xylem histogenesis	1
GO:0009938//negative regulation of gibberellic acid mediated signaling pathway	1
GO:2000377//regulation of reactive oxygen species metabolic process	1
GO:0033345//asparagine catabolic process via L-aspartate	1
GO:0006516//glycoprotein catabolic process	1
GO:0044711	1
GO:0006461//protein complex assembly	1
GO:0043043//peptide biosynthetic process	1
