# Supplementary material for: Transcriptome Analysis of Hamelia patens (Rubiaceae) Anthers Reveals Candidate Genes for Tapetum and Pollen Wall Development
Source: Front Plant Sci. 2017 Jan 6;7:1991. doi: 10.3389/fpls.2016.01991 (PMC5220384; doi:10.3389/fpls.2016.01991)
Supplement: TABLE S7 — GO annotation of clusters a–n. [file Table_7.xlsx]

## Sheet: a
GO-BiologicalProcess	a
GO:0055114//oxidation-reduction process	43
GO:0006468//protein phosphorylation	40
GO:0008152//metabolic process	29
GO:0006355//regulation of transcription, DNA-dependent	29
GO:0055085//transmembrane transport	25
GO:0051567//histone H3-K9 methylation	23
GO:0009909//regulation of flower development	23
GO:0016310//phosphorylation	22
GO:0008283//cell proliferation	21
GO:0000911//cytokinesis by cell plate formation	20
GO:0009793//embryo development ending in seed dormancy	19
GO:0006508//proteolysis	19
GO:0006306//DNA methylation	19
GO:0005975//carbohydrate metabolic process	17
GO:0009737//response to abscisic acid stimulus	16
GO:0009651//response to salt stress	16
GO:0010228//vegetative to reproductive phase transition of meristem	15
GO:0006346//methylation-dependent chromatin silencing	15
GO:0006275//regulation of DNA replication	15
GO:0031048//chromatin silencing by small RNA	14
GO:0009611//response to wounding	14
GO:0046686//response to cadmium ion	13
GO:0009753//response to jasmonic acid stimulus	13
GO:0009409//response to cold	13
GO:0006260//DNA replication	13
GO:0000226//microtubule cytoskeleton organization	13
GO:0042138//meiotic DNA double-strand break formation	12
GO:0007131//reciprocal meiotic recombination	12
GO:0006270//DNA replication initiation	12
GO:0016036//cellular response to phosphate starvation	11
GO:0010363//regulation of plant-type hypersensitive response	11
GO:0010200//response to chitin	11
GO:0010075//regulation of meristem growth	11
GO:0009738//abscisic acid mediated signaling pathway	11
GO:0009414//response to water deprivation	11
GO:0007165//signal transduction	11
GO:0007062//sister chromatid cohesion	11
GO:0006612//protein targeting to membrane	11
GO:0000278//mitotic cell cycle	11
GO:0051726//regulation of cell cycle	10
GO:0050896//response to stimulus	10
GO:0048453//sepal formation	10
GO:0048451//petal formation	10
GO:0044238//primary metabolic process	10
GO:0009845//seed germination	10
GO:0009744//response to sucrose stimulus	10
GO:0007018//microtubule-based movement	10
GO:0006261//DNA-dependent DNA replication	10
GO:0006200//ATP catabolic process	10
GO:0000165//MAPK cascade	10
GO:0050832//defense response to fungus	9
GO:0048449//floral organ formation	9
GO:0045132//meiotic chromosome segregation	9
GO:0044260	9
GO:0042742//defense response to bacterium	9
GO:0035556//intracellular signal transduction	9
GO:0031348//negative regulation of defense response	9
GO:0010332//response to gamma radiation	9
GO:0009867//jasmonic acid mediated signaling pathway	9
GO:0009555//pollen development	9
GO:0006944//cellular membrane fusion	9
GO:0051225//spindle assembly	8
GO:0045893//positive regulation of transcription, DNA-dependent	8
GO:0044763	8
GO:0044699	8
GO:0016572//histone phosphorylation	8
GO:0016567//protein ubiquitination	8
GO:0010182//sugar mediated signaling pathway	8
GO:0009987//cellular process	8
GO:0009862//systemic acquired resistance, salicylic acid mediated signaling pathway	8
GO:0009750//response to fructose stimulus	8
GO:0009640//photomorphogenesis	8
GO:0009408//response to heat	8
GO:0006888//ER to Golgi vesicle-mediated transport	8
GO:0006342//chromatin silencing	8
GO:0051301//cell division	7
GO:0048527//lateral root development	7
GO:0043481//anthocyanin accumulation in tissues in response to UV light	7
GO:0043247//telomere maintenance in response to DNA damage	7
GO:0043090//amino acid import	7
GO:0042538//hyperosmotic salinity response	7
GO:0032204//regulation of telomere maintenance	7
GO:0019375//galactolipid biosynthetic process	7
GO:0010014//meristem initiation	7
GO:0009873//ethylene mediated signaling pathway	7
GO:0009860//pollen tube growth	7
GO:0009733//response to auxin stimulus	7
GO:0007169//transmembrane receptor protein tyrosine kinase signaling pathway	7
GO:0006629//lipid metabolic process	7
GO:0006302//double-strand break repair	7
GO:0080167//response to karrikin	6
GO:0051026//chiasma assembly	6
GO:0046854//phosphatidylinositol phosphorylation	6
GO:0043069//negative regulation of programmed cell death	6
GO:0030968//endoplasmic reticulum unfolded protein response	6
GO:0019252//starch biosynthetic process	6
GO:0009965//leaf morphogenesis	6
GO:0009855//determination of bilateral symmetry	6
GO:0009723//response to ethylene stimulus	6
GO:0009658//chloroplast organization	6
GO:0007129//synapsis	6
GO:0006865//amino acid transport	6
GO:0006816//calcium ion transport	6
GO:0006487//protein N-linked glycosylation	6
GO:0006486//protein glycosylation	6
GO:0006259//DNA metabolic process	6
GO:0006098//pentose-phosphate shunt	6
GO:0000724//double-strand break repair via homologous recombination	6
GO:0050826//response to freezing	5
GO:0050794//regulation of cellular process	5
GO:0050789//regulation of biological process	5
GO:0048767//root hair elongation	5
GO:0048481//ovule development	5
GO:0045892//negative regulation of transcription, DNA-dependent	5
GO:0045454//cell redox homeostasis	5
GO:0043414//macromolecule methylation	5
GO:0042542//response to hydrogen peroxide	5
GO:0042023//DNA endoreduplication	5
GO:0033044//regulation of chromosome organization	5
GO:0032504//multicellular organism reproduction	5
GO:0019915//lipid storage	5
GO:0016246//RNA interference	5
GO:0016126//sterol biosynthetic process	5
GO:0010389//regulation of G2/M transition of mitotic cell cycle	5
GO:0010310//regulation of hydrogen peroxide metabolic process	5
GO:0010267//production of ta-siRNAs involved in RNA interference	5
GO:0010162//seed dormancy process	5
GO:0010103//stomatal complex morphogenesis	5
GO:0010048//vernalization response	5
GO:0009933//meristem structural organization	5
GO:0009932//cell tip growth	5
GO:0009887//organ morphogenesis	5
GO:0009832//plant-type cell wall biogenesis	5
GO:0009827//plant-type cell wall modification	5
GO:0009825//multidimensional cell growth	5
GO:0009790//embryo development	5
GO:0009749//response to glucose stimulus	5
GO:0009697//salicylic acid biosynthetic process	5
GO:0009644//response to high light intensity	5
GO:0009627//systemic acquired resistance	5
GO:0009616//virus induced gene silencing	5
GO:0009556//microsporogenesis	5
GO:0009407//toxin catabolic process	5
GO:0007067//mitosis	5
GO:0007030//Golgi organization	5
GO:0006979//response to oxidative stress	5
GO:0006952//defense response	5
GO:0006950//response to stress	5
GO:0006457//protein folding	5
GO:0002679//respiratory burst involved in defense response	5
GO:0000280//nuclear division	5
GO:0090304	4
GO:0071704	4
GO:0071555//cell wall organization	4
GO:0055046//microgametogenesis	4
GO:0048765//root hair cell differentiation	4
GO:0048653//anther development	4
GO:0048573//photoperiodism, flowering	4
GO:0048440//carpel development	4
GO:0048364//root development	4
GO:0048193//Golgi vesicle transport	4
GO:0046777//protein autophosphorylation	4
GO:0043161//proteasomal ubiquitin-dependent protein catabolic process	4
GO:0035196//production of miRNAs involved in gene silencing by miRNA	4
GO:0034976//response to endoplasmic reticulum stress	4
GO:0032259//methylation	4
GO:0031408//oxylipin biosynthetic process	4
GO:0031047//gene silencing by RNA	4
GO:0016570//histone modification	4
GO:0016444//somatic cell DNA recombination	4
GO:0016192//vesicle-mediated transport	4
GO:0016051//carbohydrate biosynthetic process	4
GO:0010167//response to nitrate	4
GO:0010150//leaf senescence	4
GO:0010119//regulation of stomatal movement	4
GO:0010090//trichome morphogenesis	4
GO:0010089//xylem development	4
GO:0010027//thylakoid membrane organization	4
GO:0009725//response to hormone stimulus	4
GO:0009693//ethylene biosynthetic process	4
GO:0009664//plant-type cell wall organization	4
GO:0008284//positive regulation of cell proliferation	4
GO:0007389//pattern specification process	4
GO:0007155//cell adhesion	4
GO:0007143//female meiosis	4
GO:0007140//male meiosis	4
GO:0006812//cation transport	4
GO:0006796//phosphate-containing compound metabolic process	4
GO:0006623//protein targeting to vacuole	4
GO:0006606//protein import into nucleus	4
GO:0006470//protein dephosphorylation	4
GO:0006414//translational elongation	4
GO:0006413//translational initiation	4
GO:0006310//DNA recombination	4
GO:0006281//DNA repair	4
GO:0006184//GTP catabolic process	4
GO:0006096//glycolysis	4
GO:0006012//galactose metabolic process	4
GO:0006007//glucose catabolic process	4
GO:0001666//response to hypoxia	4
GO:0000914//phragmoplast assembly	4
GO:0000712//resolution of meiotic recombination intermediates	4
GO:0000413//protein peptidyl-prolyl isomerization	4
GO:0000271//polysaccharide biosynthetic process	4
GO:0000023//maltose metabolic process	4
GO:1901700	3
GO:1901575	3
GO:0090305//nucleic acid phosphodiester bond hydrolysis	3
GO:0052543//callose deposition in cell wall	3
GO:0052542//defense response by callose deposition	3
GO:0051788//response to misfolded protein	3
GO:0048825//cotyledon development	3
GO:0048658//tapetal layer development	3
GO:0048443//stamen development	3
GO:0046477//glycosylceramide catabolic process	3
GO:0045010//actin nucleation	3
GO:0045003//double-strand break repair via synthesis-dependent strand annealing	3
GO:0044767	3
GO:0044248//cellular catabolic process	3
GO:0044237//cellular metabolic process	3
GO:0043248//proteasome assembly	3
GO:0042631//cellular response to water deprivation	3
GO:0040007//growth	3
GO:0032957//inositol trisphosphate metabolic process	3
GO:0032312//regulation of ARF GTPase activity	3
GO:0030244//cellulose biosynthetic process	3
GO:0030243//cellulose metabolic process	3
GO:0023014//signal transduction by phosphorylation	3
GO:0019722//calcium-mediated signaling	3
GO:0019684//photosynthesis, light reaction	3
GO:0016568//chromatin modification	3
GO:0016558//protein import into peroxisome matrix	3
GO:0016458//gene silencing	3
GO:0016197//endosomal transport	3
GO:0016139//glycoside catabolic process	3
GO:0016049//cell growth	3
GO:0015824//proline transport	3
GO:0015706//nitrate transport	3
GO:0010311//lateral root formation	3
GO:0010286//heat acclimation	3
GO:0010224//response to UV-B	3
GO:0010215//cellulose microfibril organization	3
GO:0010118//stomatal movement	3
GO:0010051//xylem and phloem pattern formation	3
GO:0010043//response to zinc ion	3
GO:0009926//auxin polar transport	3
GO:0009902//chloroplast relocation	3
GO:0009816//defense response to bacterium, incompatible interaction	3
GO:0009695//jasmonic acid biosynthetic process	3
GO:0009694//jasmonic acid metabolic process	3
GO:0009653//anatomical structure morphogenesis	3
GO:0009624//response to nematode	3
GO:0009567//double fertilization forming a zygote and endosperm	3
GO:0009416//response to light stimulus	3
GO:0009311//oligosaccharide metabolic process	3
GO:0009294//DNA mediated transformation	3
GO:0009266//response to temperature stimulus	3
GO:0009058//biosynthetic process	3
GO:0008643//carbohydrate transport	3
GO:0008361//regulation of cell size	3
GO:0008356//asymmetric cell division	3
GO:0007267//cell-cell signaling	3
GO:0007020//microtubule nucleation	3
GO:0006996//organelle organization	3
GO:0006863//purine nucleobase transport	3
GO:0006817//phosphate ion transport	3
GO:0006810//transport	3
GO:0006790//sulfur compound metabolic process	3
GO:0006661//phosphatidylinositol biosynthetic process	3
GO:0006635//fatty acid beta-oxidation	3
GO:0006633//fatty acid biosynthetic process	3
GO:0006412//translation	3
GO:0006396//RNA processing	3
GO:0006364//rRNA processing	3
GO:0006351//transcription, DNA-dependent	3
GO:0006312//mitotic recombination	3
GO:0005992//trehalose biosynthetic process	3
GO:0005982//starch metabolic process	3
GO:0001510//RNA methylation	3
GO:0000956//nuclear-transcribed mRNA catabolic process	3
GO:0000272//polysaccharide catabolic process	3
GO:0080175//phragmoplast microtubule organization	2
GO:0071577//zinc ion transmembrane transport	2
GO:0071215//cellular response to abscisic acid stimulus	2
GO:0070417//cellular response to cold	2
GO:0060255	2
GO:0055062//phosphate ion homeostasis	2
GO:0051693//actin filament capping	2
GO:0051510//regulation of unidimensional cell growth	2
GO:0050790//regulation of catalytic activity	2
GO:0048829//root cap development	2
GO:0048731	2
GO:0048608//reproductive structure development	2
GO:0048544//recognition of pollen	2
GO:0048513//organ development	2
GO:0048441//petal development	2
GO:0048366//leaf development	2
GO:0048235//pollen sperm cell differentiation	2
GO:0048229//gametophyte development	2
GO:0046855//inositol phosphate dephosphorylation	2
GO:0046520//sphingoid biosynthetic process	2
GO:0046474//glycerophospholipid biosynthetic process	2
GO:0045595//regulation of cell differentiation	2
GO:0044765	2
GO:0044036//cell wall macromolecule metabolic process	2
GO:0043900//regulation of multi-organism process	2
GO:0043687//post-translational protein modification	2
GO:0043631//RNA polyadenylation	2
GO:0043412//macromolecule modification	2
GO:0043269//regulation of ion transport	2
GO:0043170	2
GO:0043085//positive regulation of catalytic activity	2
GO:0042545//cell wall modification	2
GO:0035304//regulation of protein dephosphorylation	2
GO:0035194//posttranscriptional gene silencing by RNA	2
GO:0034660//ncRNA metabolic process	2
GO:0034645//cellular macromolecule biosynthetic process	2
GO:0032851//positive regulation of Rab GTPase activity	2
GO:0032012//regulation of ARF protein signal transduction	2
GO:0031347//regulation of defense response	2
GO:0031323//regulation of cellular metabolic process	2
GO:0030048//actin filament-based movement	2
GO:0030036//actin cytoskeleton organization	2
GO:0030001//metal ion transport	2
GO:0022904//respiratory electron transport chain	2
GO:0022402//cell cycle process	2
GO:0019344//cysteine biosynthetic process	2
GO:0019288//isopentenyl diphosphate biosynthetic process, mevalonate-independent pathway	2
GO:0016569//covalent chromatin modification	2
GO:0016556//mRNA modification	2
GO:0016311//dephosphorylation	2
GO:0016226//iron-sulfur cluster assembly	2
GO:0016132//brassinosteroid biosynthetic process	2
GO:0016117//carotenoid biosynthetic process	2
GO:0015996//chlorophyll catabolic process	2
GO:0015986//ATP synthesis coupled proton transport	2
GO:0015979//photosynthesis	2
GO:0015914//phospholipid transport	2
GO:0015802//basic amino acid transport	2
GO:0010817//regulation of hormone levels	2
GO:0010588//cotyledon vascular tissue pattern formation	2
GO:0010583//response to cyclopentenone	2
GO:0010541//acropetal auxin transport	2
GO:0010540//basipetal auxin transport	2
GO:0010529//negative regulation of transposition	2
GO:0010495//long-distance posttranscriptional gene silencing	2
GO:0010492//maintenance of shoot apical meristem identity	2
GO:0010468//regulation of gene expression	2
GO:0010342//endosperm cellularization	2
GO:0010315//auxin efflux	2
GO:0010245//radial microtubular system formation	2
GO:0010218//response to far red light	2
GO:0010193//response to ozone	2
GO:0010114//response to red light	2
GO:0010106//cellular response to iron ion starvation	2
GO:0010073//meristem maintenance	2
GO:0010072//primary shoot apical meristem specification	2
GO:0010050//vegetative phase change	2
GO:0010015//root morphogenesis	2
GO:0009963//positive regulation of flavonoid biosynthetic process	2
GO:0009957//epidermal cell fate specification	2
GO:0009955//adaxial/abaxial pattern specification	2
GO:0009944//polarity specification of adaxial/abaxial axis	2
GO:0009908//flower development	2
GO:0009904//chloroplast accumulation movement	2
GO:0009903//chloroplast avoidance movement	2
GO:0009863//salicylic acid mediated signaling pathway	2
GO:0009846//pollen germination	2
GO:0009826//unidimensional cell growth	2
GO:0009814//defense response, incompatible interaction	2
GO:0009791//post-embryonic development	2
GO:0009772//photosynthetic electron transport in photosystem II	2
GO:0009755//hormone-mediated signaling pathway	2
GO:0009751//response to salicylic acid stimulus	2
GO:0009743//response to carbohydrate stimulus	2
GO:0009736//cytokinin mediated signaling pathway	2
GO:0009719	2
GO:0009704//de-etiolation	2
GO:0009637//response to blue light	2
GO:0009630//gravitropism	2
GO:0009612//response to mechanical stimulus	2
GO:0009610//response to symbiotic fungus	2
GO:0009595//detection of biotic stimulus	2
GO:0009558//embryo sac cellularization	2
GO:0009553//embryo sac development	2
GO:0009165//nucleotide biosynthetic process	2
GO:0009086//methionine biosynthetic process	2
GO:0009060//aerobic respiration	2
GO:0007623//circadian rhythm	2
GO:0007275//multicellular organismal development	2
GO:0007126//meiosis	2
GO:0007112//male meiosis cytokinesis	2
GO:0007094//mitotic spindle assembly checkpoint	2
GO:0007033//vacuole organization	2
GO:0007000//nucleolus organization	2
GO:0006972//hyperosmotic response	2
GO:0006914//autophagy	2
GO:0006913//nucleocytoplasmic transport	2
GO:0006897//endocytosis	2
GO:0006862//nucleotide transport	2
GO:0006857//oligopeptide transport	2
GO:0006833//water transport	2
GO:0006826//iron ion transport	2
GO:0006821//chloride transport	2
GO:0006813//potassium ion transport	2
GO:0006655//phosphatidylglycerol biosynthetic process	2
GO:0006626//protein targeting to mitochondrion	2
GO:0006521//regulation of cellular amino acid metabolic process	2
GO:0006511//ubiquitin-dependent protein catabolic process	2
GO:0006499//N-terminal protein myristoylation	2
GO:0006464//cellular protein modification process	2
GO:0006397//mRNA processing	2
GO:0006325//chromatin organization	2
GO:0006268//DNA unwinding involved in replication	2
GO:0006154//adenosine catabolic process	2
GO:0006148//inosine catabolic process	2
GO:0006094//gluconeogenesis	2
GO:0002237//response to molecule of bacterial origin	2
GO:0002213//defense response to insect	2
GO:0001676//long-chain fatty acid metabolic process	2
GO:0000910//cytokinesis	2
GO:0000723//telomere maintenance	2
GO:0000394//RNA splicing, via endonucleolytic cleavage and ligation	2
GO:0000186//activation of MAPKK activity	2
GO:0000079//regulation of cyclin-dependent protein serine/threonine kinase activity	2
GO:2000692//negative regulation of seed maturation	1
GO:2000377//regulation of reactive oxygen species metabolic process	1
GO:2000112	1
GO:2000069//regulation of post-embryonic root development	1
GO:2000067//regulation of root morphogenesis	1
GO:1901959//positive regulation of cutin biosynthetic process	1
GO:1901701	1
GO:1901605	1
GO:1901576	1
GO:1901362	1
GO:1900111//positive regulation of histone H3-K9 dimethylation	1
GO:0090342//regulation of cell aging	1
GO:0090241//negative regulation of histone H4 acetylation	1
GO:0080181//lateral root branching	1
GO:0080168//abscisic acid transport	1
GO:0080147//root hair cell development	1
GO:0080141//regulation of jasmonic acid biosynthetic process	1
GO:0080119//ER body organization	1
GO:0080090//regulation of primary metabolic process	1
GO:0080021//response to benzoic acid stimulus	1
GO:0072488//ammonium transmembrane transport	1
GO:0071731//response to nitric oxide	1
GO:0071423//malate transmembrane transport	1
GO:0071367//cellular response to brassinosteroid stimulus	1
GO:0071365//cellular response to auxin stimulus	1
GO:0071310//cellular response to organic substance	1
GO:0070918//production of small RNA involved in gene silencing by RNA	1
GO:0070734//histone H3-K27 methylation	1
GO:0070681//glutaminyl-tRNAGln biosynthesis via transamidation	1
GO:0060867//fruit abscission	1
GO:0060862//negative regulation of floral organ abscission	1
GO:0060771//phyllotactic patterning	1
GO:0060416//response to growth hormone stimulus	1
GO:0051754//meiotic sister chromatid cohesion, centromeric	1
GO:0051707//response to other organism	1
GO:0051649//establishment of localization in cell	1
GO:0051574//positive regulation of histone H3-K9 methylation	1
GO:0051555//flavonol biosynthetic process	1
GO:0051455//attachment of spindle microtubules to kinetochore involved in homologous chromosome segregation	1
GO:0051453//regulation of intracellular pH	1
GO:0051322//anaphase	1
GO:0051307//meiotic chromosome separation	1
GO:0051258//protein polymerization	1
GO:0051188//cofactor biosynthetic process	1
GO:0051177//meiotic sister chromatid cohesion	1
GO:0050954//sensory perception of mechanical stimulus	1
GO:0050891//multicellular organismal water homeostasis	1
GO:0050665//hydrogen peroxide biosynthetic process	1
GO:0048868//pollen tube development	1
GO:0048856//anatomical structure development	1
GO:0048826//cotyledon morphogenesis	1
GO:0048655//tapetal layer morphogenesis	1
GO:0048610//cellular process involved in reproduction	1
GO:0048589//developmental growth	1
GO:0048577//negative regulation of short-day photoperiodism, flowering	1
GO:0048519//negative regulation of biological process	1
GO:0048507//meristem development	1
GO:0048444//floral organ morphogenesis	1
GO:0048439//flower morphogenesis	1
GO:0048438//floral whorl development	1
GO:0048367//shoot system development	1
GO:0048354//mucilage biosynthetic process involved in seed coat development	1
GO:0048316//seed development	1
GO:0046836//glycolipid transport	1
GO:0046786//viral replication complex formation and maintenance	1
GO:0046688//response to copper ion	1
GO:0046680//response to DDT	1
GO:0046483//heterocycle metabolic process	1
GO:0046482//para-aminobenzoic acid metabolic process	1
GO:0046443//FAD metabolic process	1
GO:0046417//chorismate metabolic process	1
GO:0046274//lignin catabolic process	1
GO:0046202//cyanide biosynthetic process	1
GO:0046168//glycerol-3-phosphate catabolic process	1
GO:0046167//glycerol-3-phosphate biosynthetic process	1
GO:0045876//positive regulation of sister chromatid cohesion	1
GO:0045787//positive regulation of cell cycle	1
GO:0045727//positive regulation of translation	1
GO:0045490//pectin catabolic process	1
GO:0045487//gibberellin catabolic process	1
GO:0045087//innate immune response	1
GO:0045036//protein targeting to chloroplast	1
GO:0044710	1
GO:0044272//sulfur compound biosynthetic process	1
GO:0044267//cellular protein metabolic process	1
GO:0044249//cellular biosynthetic process	1
GO:0044211//CTP salvage	1
GO:0044206//UMP salvage	1
GO:0044085	1
GO:0044030//regulation of DNA methylation	1
GO:0043647//inositol phosphate metabolic process	1
GO:0043622//cortical microtubule organization	1
GO:0043547//positive regulation of GTPase activity	1
GO:0043407//negative regulation of MAP kinase activity	1
GO:0043086//negative regulation of catalytic activity	1
GO:0043043//peptide biosynthetic process	1
GO:0042753//positive regulation of circadian rhythm	1
GO:0042752//regulation of circadian rhythm	1
GO:0042744//hydrogen peroxide catabolic process	1
GO:0042732//D-xylose metabolic process	1
GO:0042726//flavin-containing compound metabolic process	1
GO:0042547//cell wall modification involved in multidimensional cell growth	1
GO:0042430	1
GO:0042398//cellular modified amino acid biosynthetic process	1
GO:0042254//ribosome biogenesis	1
GO:0042221//response to chemical stimulus	1
GO:0040029//regulation of gene expression, epigenetic	1
GO:0040019//positive regulation of embryonic development	1
GO:0035825//reciprocal DNA recombination	1
GO:0035725//sodium ion transmembrane transport	1
GO:0035335//peptidyl-tyrosine dephosphorylation	1
GO:0035067//negative regulation of histone acetylation	1
GO:0035023//regulation of Rho protein signal transduction	1
GO:0034968//histone lysine methylation	1
GO:0034440//lipid oxidation	1
GO:0034220//ion transmembrane transport	1
GO:0033591//response to L-ascorbic acid	1
GO:0032876//negative regulation of DNA endoreduplication	1
GO:0032543//mitochondrial translation	1
GO:0032508//DNA duplex unwinding	1
GO:0032197//transposition, RNA-mediated	1
GO:0032025//response to cobalt ion	1
GO:0031669//cellular response to nutrient levels	1
GO:0031425//chloroplast RNA processing	1
GO:0031146//SCF-dependent proteasomal ubiquitin-dependent protein catabolic process	1
GO:0031116//positive regulation of microtubule polymerization	1
GO:0031087//deadenylation-independent decapping of nuclear-transcribed mRNA	1
GO:0030497//fatty acid elongation	1
GO:0030397//membrane disassembly	1
GO:0030261//chromosome condensation	1
GO:0030245//cellulose catabolic process	1
GO:0030154//cell differentiation	1
GO:0030148//sphingolipid biosynthetic process	1
GO:0030026//cellular manganese ion homeostasis	1
GO:0030007//cellular potassium ion homeostasis	1
GO:0022622//root system development	1
GO:0019985//translesion synthesis	1
GO:0019853//L-ascorbic acid biosynthetic process	1
GO:0019762//glucosinolate catabolic process	1
GO:0019760//glucosinolate metabolic process	1
GO:0019752//carboxylic acid metabolic process	1
GO:0019745//pentacyclic triterpenoid biosynthetic process	1
GO:0019637//organophosphate metabolic process	1
GO:0019567//arabinose biosynthetic process	1
GO:0019438//aromatic compound biosynthetic process	1
GO:0019432//triglyceride biosynthetic process	1
GO:0019276//UDP-N-acetylgalactosamine metabolic process	1
GO:0019219	1
GO:0018105//peptidyl-serine phosphorylation	1
GO:0017145//stem cell division	1
GO:0016998//cell wall macromolecule catabolic process	1
GO:0016926//protein desumoylation	1
GO:0016925//protein sumoylation	1
GO:0016485//protein processing	1
GO:0016441//posttranscriptional gene silencing	1
GO:0016337//cell-cell adhesion	1
GO:0016114//terpenoid biosynthetic process	1
GO:0016070//RNA metabolic process	1
GO:0016043//cellular component organization	1
GO:0015995//chlorophyll biosynthetic process	1
GO:0015994//chlorophyll metabolic process	1
GO:0015991//ATP hydrolysis coupled proton transport	1
GO:0015864//pyrimidine nucleoside transport	1
GO:0015846//polyamine transport	1
GO:0015696//ammonium transport	1
GO:0015695//organic cation transport	1
GO:0015691//cadmium ion transport	1
GO:0010638//positive regulation of organelle organization	1
GO:0010629//negative regulation of gene expression	1
GO:0010623//developmental programmed cell death	1
GO:0010582//floral meristem determinacy	1
GO:0010564//regulation of cell cycle process	1
GO:0010498//proteasomal protein catabolic process	1
GO:0010440//stomatal lineage progression	1
GO:0010423//negative regulation of brassinosteroid biosynthetic process	1
GO:0010417//glucuronoxylan biosynthetic process	1
GO:0010374//stomatal complex development	1
GO:0010364//regulation of ethylene biosynthetic process	1
GO:0010358//leaf shaping	1
GO:0010338//leaf formation	1
GO:0010337//regulation of salicylic acid metabolic process	1
GO:0010265//SCF complex assembly	1
GO:0010264//myo-inositol hexakisphosphate biosynthetic process	1
GO:0010262//somatic embryogenesis	1
GO:0010260//organ senescence	1
GO:0010256//endomembrane system organization	1
GO:0010252//auxin homeostasis	1
GO:0010241//ent-kaurene oxidation to kaurenoic acid	1
GO:0010233//phloem transport	1
GO:0010229//inflorescence development	1
GO:0010225//response to UV-C	1
GO:0010212//response to ionizing radiation	1
GO:0010208//pollen wall assembly	1
GO:0010207//photosystem II assembly	1
GO:0010196//nonphotochemical quenching	1
GO:0010154//fruit development	1
GO:0010152//pollen maturation	1
GO:0010088//phloem development	1
GO:0010087//phloem or xylem histogenesis	1
GO:0010052//guard cell differentiation	1
GO:0010047//fruit dehiscence	1
GO:0010044//response to aluminum ion	1
GO:0010042//response to manganese ion	1
GO:0010038//response to metal ion	1
GO:0010037//response to carbon dioxide	1
GO:0010033//response to organic substance	1
GO:0010032//meiotic chromosome condensation	1
GO:0010017//red or far-red light signaling pathway	1
GO:0009969//xyloglucan biosynthetic process	1
GO:0009960//endosperm development	1
GO:0009958//positive gravitropism	1
GO:0009954//proximal/distal pattern formation	1
GO:0009938//negative regulation of gibberellic acid mediated signaling pathway	1
GO:0009910//negative regulation of flower development	1
GO:0009901//anther dehiscence	1
GO:0009888//tissue development	1
GO:0009880//embryonic pattern specification	1
GO:0009851//auxin biosynthetic process	1
GO:0009834//secondary cell wall biogenesis	1
GO:0009831//plant-type cell wall modification involved in multidimensional cell growth	1
GO:0009830//cell wall modification involved in abscission	1
GO:0009828//plant-type cell wall loosening	1
GO:0009813//flavonoid biosynthetic process	1
GO:0009809//lignin biosynthetic process	1
GO:0009805//coumarin biosynthetic process	1
GO:0009789//positive regulation of abscisic acid mediated signaling pathway	1
GO:0009786//regulation of asymmetric cell division	1
GO:0009773//photosynthetic electron transport in photosystem I	1
GO:0009740//gibberellic acid mediated signaling pathway	1
GO:0009739//response to gibberellin stimulus	1
GO:0009735//response to cytokinin stimulus	1
GO:0009698//phenylpropanoid metabolic process	1
GO:0009686//gibberellin biosynthetic process	1
GO:0009657//plastid organization	1
GO:0009649//entrainment of circadian clock	1
GO:0009647//skotomorphogenesis	1
GO:0009646//response to absence of light	1
GO:0009641//shade avoidance	1
GO:0009639//response to red or far red light	1
GO:0009626//plant-type hypersensitive response	1
GO:0009625//response to insect	1
GO:0009620//response to fungus	1
GO:0009617//response to bacterium	1
GO:0009560//embryo sac egg cell differentiation	1
GO:0009554//megasporogenesis	1
GO:0009451//RNA modification	1
GO:0009410//response to xenobiotic stimulus	1
GO:0009396//folic acid-containing compound biosynthetic process	1
GO:0009298//GDP-mannose biosynthetic process	1
GO:0009270//response to humidity	1
GO:0009268//response to pH	1
GO:0009267//cellular response to starvation	1
GO:0009220//pyrimidine ribonucleotide biosynthetic process	1
GO:0009202//deoxyribonucleoside triphosphate biosynthetic process	1
GO:0009116//nucleoside metabolic process	1
GO:0009107//lipoate biosynthetic process	1
GO:0009069//serine family amino acid metabolic process	1
GO:0009061//anaerobic respiration	1
GO:0009056//catabolic process	1
GO:0009051//pentose-phosphate shunt, oxidative branch	1
GO:0008652//cellular amino acid biosynthetic process	1
GO:0008033//tRNA processing	1
GO:0007127//meiosis I	1
GO:0007076//mitotic chromosome condensation	1
GO:0007059//chromosome segregation	1
GO:0007050//cell cycle arrest	1
GO:0007017//microtubule-based process	1
GO:0007015//actin filament organization	1
GO:0007010//cytoskeleton organization	1
GO:0007004//telomere maintenance via telomerase	1
GO:0006997//nucleus organization	1
GO:0006974//response to DNA damage stimulus	1
GO:0006949//syncytium formation	1
GO:0006890//retrograde vesicle-mediated transport, Golgi to ER	1
GO:0006886//intracellular protein transport	1
GO:0006885//regulation of pH	1
GO:0006873//cellular ion homeostasis	1
GO:0006855//drug transmembrane transport	1
GO:0006839//mitochondrial transport	1
GO:0006828//manganese ion transport	1
GO:0006820//anion transport	1
GO:0006814//sodium ion transport	1
GO:0006811//ion transport	1
GO:0006807//nitrogen compound metabolic process	1
GO:0006779//porphyrin-containing compound biosynthetic process	1
GO:0006754//ATP biosynthetic process	1
GO:0006749//glutathione metabolic process	1
GO:0006732//coenzyme metabolic process	1
GO:0006725//cellular aromatic compound metabolic process	1
GO:0006657//CDP-choline pathway	1
GO:0006624//vacuolar protein processing	1
GO:0006598//polyamine catabolic process	1
GO:0006573//valine metabolic process	1
GO:0006520//cellular amino acid metabolic process	1
GO:0006461//protein complex assembly	1
GO:0006406//mRNA export from nucleus	1
GO:0006399//tRNA metabolic process	1
GO:0006349//regulation of gene expression by genetic imprinting	1
GO:0006344//maintenance of chromatin silencing	1
GO:0006301//postreplication repair	1
GO:0006279//premeiotic DNA replication	1
GO:0006266//DNA ligation	1
GO:0006221//pyrimidine nucleotide biosynthetic process	1
GO:0006110//regulation of glycolysis	1
GO:0006084//acetyl-CoA metabolic process	1
GO:0006075//(1->3)-beta-D-glucan biosynthetic process	1
GO:0006066//alcohol metabolic process	1
GO:0006047//UDP-N-acetylglucosamine metabolic process	1
GO:0006032//chitin catabolic process	1
GO:0006011//UDP-glucose metabolic process	1
GO:0005983//starch catabolic process	1
GO:0003333//amino acid transmembrane transport	1
GO:0003002//regionalization	1
GO:0001709//cell fate determination	1
GO:0001708//cell fate specification	1
GO:0001578//microtubule bundle formation	1
GO:0000902//cell morphogenesis	1
GO:0000738//DNA catabolic process, exonucleolytic	1
GO:0000398//mRNA splicing, via spliceosome	1
GO:0000303//response to superoxide	1
GO:0000289//nuclear-transcribed mRNA poly(A) tail shortening	1
GO:0000266//mitochondrial fission	1
GO:0000245//spliceosomal complex assembly	1
GO:0000238//zygotene	1
GO:0000237//leptotene	1
GO:0000096//sulfur amino acid metabolic process	1
GO:0000076//DNA replication checkpoint	1
GO:0000041//transition metal ion transport	1
GO:0000024//maltose biosynthetic process	1
GO:0000003//reproduction	1

## Sheet: b
GO-BiologicalProcess	b
GO:0055114//oxidation-reduction process	7
GO:0006355//regulation of transcription, DNA-dependent	6
GO:0006950//response to stress	6
GO:0046686//response to cadmium ion	5
GO:0008152//metabolic process	5
GO:0009414//response to water deprivation	4
GO:0009416//response to light stimulus	4
GO:0051707//response to other organism	4
GO:0007165//signal transduction	4
GO:0006468//protein phosphorylation	3
GO:0009409//response to cold	3
GO:0048364//root development	3
GO:0009611//response to wounding	3
GO:0031408//oxylipin biosynthetic process	3
GO:0006351//transcription, DNA-dependent	3
GO:0009737//response to abscisic acid stimulus	3
GO:0006412//translation	3
GO:0009725//response to hormone stimulus	3
GO:1901700	3
GO:0005992//trehalose biosynthetic process	2
GO:0006810//transport	2
GO:0016567//protein ubiquitination	2
GO:0071918//urea transmembrane transport	2
GO:0006833//water transport	2
GO:0006508//proteolysis	2
GO:0032259//methylation	2
GO:0042742//defense response to bacterium	2
GO:0010200//response to chitin	2
GO:0009733//response to auxin stimulus	2
GO:0010143//cutin biosynthetic process	2
GO:0006071//glycerol metabolic process	2
GO:0006629//lipid metabolic process	2
GO:0030643//cellular phosphate ion homeostasis	2
GO:0010103//stomatal complex morphogenesis	2
GO:0009860//pollen tube growth	2
GO:0048443//stamen development	2
GO:0002237//response to molecule of bacterial origin	2
GO:0010051//xylem and phloem pattern formation	2
GO:0048439//flower morphogenesis	2
GO:0048519//negative regulation of biological process	2
GO:0009855//determination of bilateral symmetry	2
GO:0016049//cell growth	2
GO:0010075//regulation of meristem growth	2
GO:0033383	2
GO:0006621//protein retention in ER lumen	1
GO:0006007//glucose catabolic process	1
GO:0015031//protein transport	1
GO:0009788//negative regulation of abscisic acid mediated signaling pathway	1
GO:0042538//hyperosmotic salinity response	1
GO:0010119//regulation of stomatal movement	1
GO:0006308//DNA catabolic process	1
GO:0008356//asymmetric cell division	1
GO:0045892//negative regulation of transcription, DNA-dependent	1
GO:0006917//induction of apoptosis	1
GO:0043069//negative regulation of programmed cell death	1
GO:0035067//negative regulation of histone acetylation	1
GO:0010529//negative regulation of transposition	1
GO:1900111//positive regulation of histone H3-K9 dimethylation	1
GO:0010228//vegetative to reproductive phase transition of meristem	1
GO:0009165//nucleotide biosynthetic process	1
GO:0055085//transmembrane transport	1
GO:0008643//carbohydrate transport	1
GO:0010154//fruit development	1
GO:0060777	1
GO:0010930//negative regulation of auxin mediated signaling pathway	1
GO:0046777//protein autophosphorylation	1
GO:0000165//MAPK cascade	1
GO:0048449//floral organ formation	1
GO:0016570//histone modification	1
GO:0009909//regulation of flower development	1
GO:0000373//Group II intron splicing	1
GO:0048868//pollen tube development	1
GO:0010048//vernalization response	1
GO:0009908//flower development	1
GO:0019395//fatty acid oxidation	1
GO:0009567//double fertilization forming a zygote and endosperm	1
GO:0071266//'de novo' L-methionine biosynthetic process	1
GO:0009651//response to salt stress	1
GO:0006414//translational elongation	1
GO:0042254//ribosome biogenesis	1
GO:0010043//response to zinc ion	1
GO:0009753//response to jasmonic acid stimulus	1
GO:0009816//defense response to bacterium, incompatible interaction	1
GO:0032940//secretion by cell	1
GO:0051555//flavonol biosynthetic process	1
GO:0016036//cellular response to phosphate starvation	1
GO:0044763	1
GO:0033036	1
GO:0016043//cellular component organization	1
GO:0006979//response to oxidative stress	1
GO:0050794//regulation of cellular process	1
GO:0048367//shoot system development	1
GO:0042127//regulation of cell proliferation	1
GO:0009793//embryo development ending in seed dormancy	1
GO:0009630//gravitropism	1
GO:0010114//response to red light	1
GO:0030001//metal ion transport	1
GO:0044765	1
GO:0034976//response to endoplasmic reticulum stress	1
GO:0006457//protein folding	1
GO:0009408//response to heat	1
GO:0045893//positive regulation of transcription, DNA-dependent	1
GO:0009644//response to high light intensity	1
GO:0042542//response to hydrogen peroxide	1
GO:0009873//ethylene mediated signaling pathway	1
GO:0002238//response to molecule of fungal origin	1
GO:0009734//auxin mediated signaling pathway	1
GO:0042726//flavin-containing compound metabolic process	1
GO:0006996//organelle organization	1
GO:0043405//regulation of MAP kinase activity	1
GO:0044281//small molecule metabolic process	1
GO:0009266//response to temperature stimulus	1
GO:0009887//organ morphogenesis	1
GO:0010014//meristem initiation	1
GO:0010073//meristem maintenance	1
GO:0042325//regulation of phosphorylation	1
GO:0000902//cell morphogenesis	1
GO:0048193//Golgi vesicle transport	1
GO:0046483//heterocycle metabolic process	1
GO:1901360	1
GO:0007568//aging	1
GO:0006725//cellular aromatic compound metabolic process	1
GO:0007154//cell communication	1
GO:0051716//cellular response to stimulus	1
GO:0006066//alcohol metabolic process	1
GO:0009553//embryo sac development	1
GO:0007267//cell-cell signaling	1
GO:0010430//fatty acid omega-oxidation	1
GO:0009813//flavonoid biosynthetic process	1
GO:0009744//response to sucrose stimulus	1
GO:0010224//response to UV-B	1
GO:0080167//response to karrikin	1
GO:0033993//response to lipid	1
GO:0009987//cellular process	1
GO:0010035//response to inorganic substance	1
GO:0071704	1
GO:0009628//response to abiotic stimulus	1
GO:0016114//terpenoid biosynthetic process	1
GO:0043247//telomere maintenance in response to DNA damage	1
GO:0010332//response to gamma radiation	1
GO:0032504//multicellular organism reproduction	1
GO:0045132//meiotic chromosome segregation	1
GO:0051026//chiasma assembly	1
GO:0006302//double-strand break repair	1
GO:0042138//meiotic DNA double-strand break formation	1
GO:0007062//sister chromatid cohesion	1
GO:0007131//reciprocal meiotic recombination	1
GO:0032204//regulation of telomere maintenance	1
GO:0043086//negative regulation of catalytic activity	1
GO:0006633//fatty acid biosynthetic process	1
GO:0022900//electron transport chain	1
GO:0009060//aerobic respiration	1
GO:0006119//oxidative phosphorylation	1
GO:0043447//alkane biosynthetic process	1
GO:0010025//wax biosynthetic process	1
GO:0042335//cuticle development	1
GO:0046185//aldehyde catabolic process	1
GO:0048653//anther development	1
GO:0050832//defense response to fungus	1
GO:0005975//carbohydrate metabolic process	1
GO:0015986//ATP synthesis coupled proton transport	1
GO:0009751//response to salicylic acid stimulus	1
GO:0009627//systemic acquired resistance	1
GO:0009866//induced systemic resistance, ethylene mediated signaling pathway	1
GO:0009817//defense response to fungus, incompatible interaction	1
GO:0009871//jasmonic acid and ethylene-dependent systemic resistance, ethylene mediated signaling pathway	1
GO:0009062//fatty acid catabolic process	1
GO:0010162//seed dormancy process	1
GO:0007155//cell adhesion	1
GO:0009944//polarity specification of adaxial/abaxial axis	1
GO:0045010//actin nucleation	1
GO:0009965//leaf morphogenesis	1
GO:0010090//trichome morphogenesis	1
GO:0048765//root hair cell differentiation	1
GO:0045595//regulation of cell differentiation	1
GO:0009956//radial pattern formation	1
GO:0010072//primary shoot apical meristem specification	1
GO:0071555//cell wall organization	1

## Sheet: c
GO-BiologicalProcess	c
GO:0006629//lipid metabolic process	4
GO:0035556//intracellular signal transduction	3
GO:0009738//abscisic acid mediated signaling pathway	3
GO:0055085//transmembrane transport	2
GO:0009624//response to nematode	2
GO:0032259//methylation	2
GO:0007165//signal transduction	2
GO:0006468//protein phosphorylation	2
GO:0051301//cell division	2
GO:0009723//response to ethylene stimulus	2
GO:0042538//hyperosmotic salinity response	2
GO:0009414//response to water deprivation	2
GO:0009860//pollen tube growth	2
GO:0009834//secondary cell wall biogenesis	2
GO:0046482//para-aminobenzoic acid metabolic process	1
GO:0009926//auxin polar transport	1
GO:0006865//amino acid transport	1
GO:0007034//vacuolar transport	1
GO:0006200//ATP catabolic process	1
GO:0048446//petal morphogenesis	1
GO:0009744//response to sucrose stimulus	1
GO:0009750//response to fructose stimulus	1
GO:0046686//response to cadmium ion	1
GO:0009809//lignin biosynthetic process	1
GO:0009805//coumarin biosynthetic process	1
GO:0006812//cation transport	1
GO:0042744//hydrogen peroxide catabolic process	1
GO:0007030//Golgi organization	1
GO:0007033//vacuole organization	1
GO:0044765	1
GO:0071369//cellular response to ethylene stimulus	1
GO:0009612//response to mechanical stimulus	1
GO:0046777//protein autophosphorylation	1
GO:0009623//response to parasitic fungus	1
GO:0000165//MAPK cascade	1
GO:0009814//defense response, incompatible interaction	1
GO:0019722//calcium-mediated signaling	1
GO:0009627//systemic acquired resistance	1
GO:0015914//phospholipid transport	1
GO:0006944//cellular membrane fusion	1
GO:0048193//Golgi vesicle transport	1
GO:0009697//salicylic acid biosynthetic process	1
GO:0016036//cellular response to phosphate starvation	1
GO:0019375//galactolipid biosynthetic process	1
GO:0001666//response to hypoxia	1
GO:0006355//regulation of transcription, DNA-dependent	1
GO:0046477//glycosylceramide catabolic process	1
GO:0009311//oligosaccharide metabolic process	1
GO:0016139//glycoside catabolic process	1
GO:0055071//manganese ion homeostasis	1
GO:0070574//cadmium ion transmembrane transport	1
GO:0015692//lead ion transport	1
GO:0034755//iron ion transmembrane transport	1
GO:0071421//manganese ion transmembrane transport	1
GO:0006875//cellular metal ion homeostasis	1
GO:0015689//molybdate ion transport	1
GO:0009693//ethylene biosynthetic process	1
GO:0010200//response to chitin	1
GO:0002679//respiratory burst involved in defense response	1
GO:0010286//heat acclimation	1
GO:0009873//ethylene mediated signaling pathway	1
GO:0009611//response to wounding	1
GO:0009620//response to fungus	1
GO:0009753//response to jasmonic acid stimulus	1
GO:0006855//drug transmembrane transport	1
GO:0048765//root hair cell differentiation	1
GO:0009695//jasmonic acid biosynthetic process	1
GO:0009733//response to auxin stimulus	1
GO:0009555//pollen development	1
GO:0035335//peptidyl-tyrosine dephosphorylation	1
GO:0030048//actin filament-based movement	1
GO:0055114//oxidation-reduction process	1
GO:0007623//circadian rhythm	1
GO:0006810//transport	1
GO:0009827//plant-type cell wall modification	1
GO:0009556//microsporogenesis	1
GO:0010584//pollen exine formation	1
GO:0006612//protein targeting to membrane	1
GO:0010417//glucuronoxylan biosynthetic process	1
GO:0009987//cellular process	1
GO:0044260	1
GO:0044238//primary metabolic process	1
GO:0045492//xylan biosynthetic process	1
GO:0010413//glucuronoxylan metabolic process	1
GO:0048544//recognition of pollen	1

## Sheet: d
GO-BiologicalProcess	d
GO:0008152//metabolic process	3
GO:0055114//oxidation-reduction process	2
GO:0042991//transcription factor import into nucleus	2
GO:0042254//ribosome biogenesis	2
GO:0009987//cellular process	1
GO:0044707	1
GO:0048443//stamen development	1
GO:0048441//petal development	1
GO:0044710	1
GO:0048481//ovule development	1
GO:0006066//alcohol metabolic process	1
GO:0019252//starch biosynthetic process	1
GO:0000023//maltose metabolic process	1
GO:0009827//plant-type cell wall modification	1
GO:0009556//microsporogenesis	1
GO:0010584//pollen exine formation	1
GO:0009860//pollen tube growth	1
GO:0048366//leaf development	1
GO:0006351//transcription, DNA-dependent	1
GO:0016310//phosphorylation	1
GO:0009853//photorespiration	1
GO:0006511//ubiquitin-dependent protein catabolic process	1
GO:0080129//proteasome core complex assembly	1
GO:0051788//response to misfolded protein	1
GO:0043170	1
GO:0044238//primary metabolic process	1
GO:0015798//myo-inositol transport	1
GO:0015797//mannitol transport	1
GO:0015795//sorbitol transport	1
GO:0015753//D-xylose transport	1
GO:0015757//galactose transport	1
GO:0055085//transmembrane transport	1
GO:0015752//D-ribose transport	1
GO:0015758//glucose transport	1
GO:0015793//glycerol transport	1
GO:0007049//cell cycle	1
GO:0006184//GTP catabolic process	1
GO:0009651//response to salt stress	1
GO:0009409//response to cold	1
GO:0006414//translational elongation	1
GO:0010043//response to zinc ion	1
GO:0046686//response to cadmium ion	1

## Sheet: e
GO-BiologicalProcess	e
GO:0006200//ATP catabolic process	2
GO:0008152//metabolic process	2
GO:0055085//transmembrane transport	2
GO:0006355//regulation of transcription, DNA-dependent	2
GO:0010119//regulation of stomatal movement	1
GO:0009414//response to water deprivation	1
GO:0006754//ATP biosynthetic process	1
GO:0006812//cation transport	1
GO:0009737//response to abscisic acid stimulus	1
GO:0009624//response to nematode	1
GO:0008643//carbohydrate transport	1
GO:0055114//oxidation-reduction process	1
GO:0006633//fatty acid biosynthetic process	1
GO:0000038//very long-chain fatty acid metabolic process	1
GO:0009628//response to abiotic stimulus	1
GO:0042335//cuticle development	1
GO:0010048//vernalization response	1
GO:0010541//acropetal auxin transport	1
GO:0043481//anthocyanin accumulation in tissues in response to UV light	1
GO:0010540//basipetal auxin transport	1
GO:0010315//auxin efflux	1
GO:0048440//carpel development	1
GO:0006511//ubiquitin-dependent protein catabolic process	1
GO:0006869//lipid transport	1
GO:0015824//proline transport	1
GO:0009058//biosynthetic process	1
GO:0006520//cellular amino acid metabolic process	1
GO:0006826//iron ion transport	1
GO:0006468//protein phosphorylation	1

## Sheet: f
GO-BiologicalProcess	f
GO:0055114//oxidation-reduction process	11
GO:0006508//proteolysis	4
GO:0000038//very long-chain fatty acid metabolic process	2
GO:0006066//alcohol metabolic process	2
GO:0055085//transmembrane transport	2
GO:0009793//embryo development ending in seed dormancy	2
GO:0006355//regulation of transcription, DNA-dependent	2
GO:0043447//alkane biosynthetic process	1
GO:0010025//wax biosynthetic process	1
GO:0048235//pollen sperm cell differentiation	1
GO:0006723//cuticle hydrocarbon biosynthetic process	1
GO:0015810//aspartate transport	1
GO:0015827//tryptophan transport	1
GO:0009790//embryo development	1
GO:0008299//isoprenoid biosynthetic process	1
GO:0006744//ubiquinone biosynthetic process	1
GO:0006468//protein phosphorylation	1
GO:0007165//signal transduction	1
GO:0048544//recognition of pollen	1
GO:0006633//fatty acid biosynthetic process	1
GO:0042335//cuticle development	1
GO:0019375//galactolipid biosynthetic process	1
GO:0070417//cellular response to cold	1
GO:0045892//negative regulation of transcription, DNA-dependent	1
GO:0080040//positive regulation of cellular response to phosphate starvation	1
GO:0006817//phosphate ion transport	1
GO:0010154//fruit development	1
GO:0008272//sulfate transport	1
GO:0009753//response to jasmonic acid stimulus	1
GO:0005975//carbohydrate metabolic process	1
GO:0006073//cellular glucan metabolic process	1
GO:0030001//metal ion transport	1
GO:0080088//spermidine hydroxycinnamate conjugate biosynthetic process	1
GO:0010584//pollen exine formation	1
GO:0009740//gibberellic acid mediated signaling pathway	1
GO:0009845//seed germination	1
GO:0009737//response to abscisic acid stimulus	1
GO:0009686//gibberellin biosynthetic process	1
GO:0010162//seed dormancy process	1
GO:0015706//nitrate transport	1
GO:0010106//cellular response to iron ion starvation	1
GO:0006826//iron ion transport	1
GO:0010167//response to nitrate	1
GO:0009567//double fertilization forming a zygote and endosperm	1
GO:0006629//lipid metabolic process	1
GO:0006914//autophagy	1
GO:0016192//vesicle-mediated transport	1
GO:0050896//response to stimulus	1
GO:0019222//regulation of metabolic process	1
GO:0044699	1
GO:0009088//threonine biosynthetic process	1
GO:0006520//cellular amino acid metabolic process	1
GO:0006007//glucose catabolic process	1
GO:0009969//xyloglucan biosynthetic process	1
GO:0010363//regulation of plant-type hypersensitive response	1
GO:0010114//response to red light	1
GO:0006612//protein targeting to membrane	1
GO:0046777//protein autophosphorylation	1
GO:0010017//red or far-red light signaling pathway	1
GO:0000160//two-component signal transduction system (phosphorelay)	1
GO:0009736//cytokinin mediated signaling pathway	1
GO:0009963//positive regulation of flavonoid biosynthetic process	1
GO:0042752//regulation of circadian rhythm	1
GO:0035556//intracellular signal transduction	1
GO:0006821//chloride transport	1
GO:0008152//metabolic process	1
GO:0042742//defense response to bacterium	1
GO:0010337//regulation of salicylic acid metabolic process	1
GO:0010310//regulation of hydrogen peroxide metabolic process	1

## Sheet: g
GO-BiologicalProcess	g
GO:0055114//oxidation-reduction process	8
GO:0046686//response to cadmium ion	5
GO:0005975//carbohydrate metabolic process	3
GO:0006355//regulation of transcription, DNA-dependent	3
GO:0009860//pollen tube growth	3
GO:0051788//response to misfolded protein	2
GO:0006098//pentose-phosphate shunt	2
GO:0009853//photorespiration	2
GO:0009651//response to salt stress	2
GO:0080129//proteasome core complex assembly	2
GO:0006511//ubiquitin-dependent protein catabolic process	2
GO:0006468//protein phosphorylation	2
GO:0006979//response to oxidative stress	2
GO:0009909//regulation of flower development	2
GO:0006855//drug transmembrane transport	2
GO:0044710	2
GO:0055085//transmembrane transport	2
GO:0010167//response to nitrate	2
GO:0015706//nitrate transport	2
GO:0015864//pyrimidine nucleoside transport	1
GO:0006561//proline biosynthetic process	1
GO:0052542//defense response by callose deposition	1
GO:0006012//galactose metabolic process	1
GO:0035556//intracellular signal transduction	1
GO:0009738//abscisic acid mediated signaling pathway	1
GO:0009723//response to ethylene stimulus	1
GO:0009225//nucleotide-sugar metabolic process	1
GO:0009832//plant-type cell wall biogenesis	1
GO:0019567//arabinose biosynthetic process	1
GO:0006636//unsaturated fatty acid biosynthetic process	1
GO:0080167//response to karrikin	1
GO:0030968//endoplasmic reticulum unfolded protein response	1
GO:0030001//metal ion transport	1
GO:0006810//transport	1
GO:0000165//MAPK cascade	1
GO:0008295//spermidine biosynthetic process	1
GO:0006597//spermine biosynthetic process	1
GO:0010091//trichome branching	1
GO:0006869//lipid transport	1
GO:0042538//hyperosmotic salinity response	1
GO:0009414//response to water deprivation	1
GO:0009409//response to cold	1
GO:0042546//cell wall biogenesis	1
GO:0009737//response to abscisic acid stimulus	1
GO:0010162//seed dormancy process	1
GO:0009845//seed germination	1
GO:0009933//meristem structural organization	1
GO:0009640//photomorphogenesis	1
GO:0010228//vegetative to reproductive phase transition of meristem	1
GO:0016567//protein ubiquitination	1
GO:0019915//lipid storage	1
GO:0050826//response to freezing	1
GO:0010182//sugar mediated signaling pathway	1
GO:0009793//embryo development ending in seed dormancy	1
GO:0006657//CDP-choline pathway	1
GO:1901575	1
GO:0010363//regulation of plant-type hypersensitive response	1
GO:0009963//positive regulation of flavonoid biosynthetic process	1
GO:0006612//protein targeting to membrane	1
GO:0016036//cellular response to phosphate starvation	1
GO:0050896//response to stimulus	1
GO:0006863//purine nucleobase transport	1
GO:0015931//nucleobase-containing compound transport	1
GO:0055129//L-proline biosynthetic process	1
GO:0016310//phosphorylation	1
GO:0007275//multicellular organismal development	1
GO:0009954//proximal/distal pattern formation	1
GO:0009965//leaf morphogenesis	1
GO:0048441//petal development	1
GO:0009062//fatty acid catabolic process	1
GO:0051504//diterpene phytoalexin precursor biosynthetic process pathway	1
GO:0072583//clathrin-mediated endocytosis	1
GO:0006499//N-terminal protein myristoylation	1
GO:0046854//phosphatidylinositol phosphorylation	1
GO:0030048//actin filament-based movement	1
GO:0009827//plant-type cell wall modification	1
GO:0006672//ceramide metabolic process	1
GO:0007623//circadian rhythm	1
GO:0006508//proteolysis	1
GO:0006351//transcription, DNA-dependent	1

## Sheet: h
GO-BiologicalProcess	h
GO:0009860//pollen tube growth	27
GO:0009827//plant-type cell wall modification	20
GO:0006468//protein phosphorylation	14
GO:0055114//oxidation-reduction process	13
GO:0030048//actin filament-based movement	9
GO:0009651//response to salt stress	9
GO:0010363//regulation of plant-type hypersensitive response	7
GO:0006612//protein targeting to membrane	7
GO:0043069//negative regulation of programmed cell death	7
GO:0016036//cellular response to phosphate starvation	7
GO:0010584//pollen exine formation	7
GO:0009846//pollen germination	7
GO:0016310//phosphorylation	7
GO:0007165//signal transduction	7
GO:0055085//transmembrane transport	7
GO:0009834//secondary cell wall biogenesis	6
GO:0060151//peroxisome localization	6
GO:0030036//actin cytoskeleton organization	6
GO:0051646//mitochondrion localization	6
GO:0051645//Golgi localization	6
GO:0006508//proteolysis	6
GO:0010413//glucuronoxylan metabolic process	5
GO:0045492//xylan biosynthetic process	5
GO:0050832//defense response to fungus	5
GO:0030968//endoplasmic reticulum unfolded protein response	5
GO:0019375//galactolipid biosynthetic process	5
GO:0046686//response to cadmium ion	5
GO:0006944//cellular membrane fusion	4
GO:0000165//MAPK cascade	4
GO:0009409//response to cold	4
GO:0009738//abscisic acid mediated signaling pathway	4
GO:0006810//transport	4
GO:0045893//positive regulation of transcription, DNA-dependent	4
GO:0044763	4
GO:0009723//response to ethylene stimulus	4
GO:0009624//response to nematode	4
GO:0009627//systemic acquired resistance	4
GO:0046777//protein autophosphorylation	4
GO:0008643//carbohydrate transport	4
GO:0015706//nitrate transport	4
GO:0010167//response to nitrate	4
GO:0010089//xylem development	3
GO:0006885//regulation of pH	3
GO:0031348//negative regulation of defense response	3
GO:0006499//N-terminal protein myristoylation	3
GO:0009611//response to wounding	3
GO:0009867//jasmonic acid mediated signaling pathway	3
GO:0009862//systemic acquired resistance, salicylic acid mediated signaling pathway	3
GO:0009414//response to water deprivation	3
GO:0010200//response to chitin	3
GO:0046854//phosphatidylinositol phosphorylation	3
GO:0045493//xylan catabolic process	3
GO:0001666//response to hypoxia	3
GO:0048825//cotyledon development	3
GO:0009556//microsporogenesis	3
GO:0080092//regulation of pollen tube growth	3
GO:0008152//metabolic process	3
GO:0016043//cellular component organization	3
GO:0009963//positive regulation of flavonoid biosynthetic process	3
GO:0010252//auxin homeostasis	3
GO:0010118//stomatal movement	3
GO:0032862//activation of Rho GTPase activity	3
GO:0035024//negative regulation of Rho protein signal transduction	3
GO:0009865//pollen tube adhesion	3
GO:0048765//root hair cell differentiation	3
GO:0009697//salicylic acid biosynthetic process	3
GO:0043269//regulation of ion transport	3
GO:0009555//pollen development	3
GO:0006888//ER to Golgi vesicle-mediated transport	3
GO:0006862//nucleotide transport	3
GO:0015696//ammonium transport	3
GO:0006882//cellular zinc ion homeostasis	3
GO:0006730//one-carbon metabolic process	3
GO:0009695//jasmonic acid biosynthetic process	3
GO:0006950//response to stress	3
GO:0005975//carbohydrate metabolic process	3
GO:0006355//regulation of transcription, DNA-dependent	3
GO:0032259//methylation	3
GO:0009808//lignin metabolic process	3
GO:0009830//cell wall modification involved in abscission	3
GO:0009737//response to abscisic acid stimulus	3
GO:0009851//auxin biosynthetic process	3
GO:0035304//regulation of protein dephosphorylation	3
GO:0044237//cellular metabolic process	3
GO:0015824//proline transport	3
GO:0006952//defense response	3
GO:0035725//sodium ion transmembrane transport	2
GO:0042538//hyperosmotic salinity response	2
GO:0009734//auxin mediated signaling pathway	2
GO:0005985//sucrose metabolic process	2
GO:2000069//regulation of post-embryonic root development	2
GO:0017145//stem cell division	2
GO:0043161//proteasomal ubiquitin-dependent protein catabolic process	2
GO:0010364//regulation of ethylene biosynthetic process	2
GO:0009755//hormone-mediated signaling pathway	2
GO:0010182//sugar mediated signaling pathway	2
GO:0006487//protein N-linked glycosylation	2
GO:0006075//(1->3)-beta-D-glucan biosynthetic process	2
GO:0006139//nucleobase-containing compound metabolic process	2
GO:0009809//lignin biosynthetic process	2
GO:0007164//establishment of tissue polarity	2
GO:0010208//pollen wall assembly	2
GO:0006857//oligopeptide transport	2
GO:0048589//developmental growth	2
GO:0007155//cell adhesion	2
GO:0045010//actin nucleation	2
GO:0016926//protein desumoylation	2
GO:0010090//trichome morphogenesis	2
GO:0050665//hydrogen peroxide biosynthetic process	2
GO:0048527//lateral root development	2
GO:0010228//vegetative to reproductive phase transition of meristem	2
GO:0071555//cell wall organization	2
GO:0050794//regulation of cellular process	2
GO:0043090//amino acid import	2
GO:0015802//basic amino acid transport	2
GO:0006754//ATP biosynthetic process	2
GO:0070588//calcium ion transmembrane transport	2
GO:0010037//response to carbon dioxide	2
GO:1901700	2
GO:0009753//response to jasmonic acid stimulus	2
GO:0019722//calcium-mediated signaling	2
GO:0016567//protein ubiquitination	2
GO:0045132//meiotic chromosome segregation	2
GO:0010051//xylem and phloem pattern formation	2
GO:0007062//sister chromatid cohesion	2
GO:0009814//defense response, incompatible interaction	2
GO:0032504//multicellular organism reproduction	2
GO:0010351//lithium ion transport	2
GO:0006814//sodium ion transport	2
GO:0007015//actin filament organization	2
GO:0009932//cell tip growth	2
GO:0010053//root epidermal cell differentiation	2
GO:0045454//cell redox homeostasis	2
GO:0005982//starch metabolic process	2
GO:0003333//amino acid transmembrane transport	2
GO:0008219//cell death	2
GO:0044699	2
GO:0042742//defense response to bacterium	2
GO:0000041//transition metal ion transport	2
GO:0009407//toxin catabolic process	2
GO:0010583//response to cyclopentenone	2
GO:0009617//response to bacterium	2
GO:0048235//pollen sperm cell differentiation	2
GO:0043067//regulation of programmed cell death	2
GO:0051716//cellular response to stimulus	2
GO:0045892//negative regulation of transcription, DNA-dependent	2
GO:0016117//carotenoid biosynthetic process	2
GO:0010417//glucuronoxylan biosynthetic process	2
GO:0072583//clathrin-mediated endocytosis	2
GO:0010207//photosystem II assembly	2
GO:0009902//chloroplast relocation	2
GO:0042793//transcription from plastid promoter	2
GO:0006364//rRNA processing	2
GO:0010027//thylakoid membrane organization	2
GO:0009835//fruit ripening	2
GO:0016024//CDP-diacylglycerol biosynthetic process	2
GO:0045489//pectin biosynthetic process	1
GO:0030244//cellulose biosynthetic process	1
GO:0010014//meristem initiation	1
GO:0002679//respiratory burst involved in defense response	1
GO:0009733//response to auxin stimulus	1
GO:0030834//regulation of actin filament depolymerization	1
GO:0017157//regulation of exocytosis	1
GO:0051650//establishment of vesicle localization	1
GO:0030833//regulation of actin filament polymerization	1
GO:0007264//small GTPase mediated signal transduction	1
GO:0016132//brassinosteroid biosynthetic process	1
GO:0010075//regulation of meristem growth	1
GO:0006084//acetyl-CoA metabolic process	1
GO:0016126//sterol biosynthetic process	1
GO:0032502//developmental process	1
GO:0006567//threonine catabolic process	1
GO:0050826//response to freezing	1
GO:0006629//lipid metabolic process	1
GO:0006897//endocytosis	1
GO:0009058//biosynthetic process	1
GO:0010043//response to zinc ion	1
GO:0042542//response to hydrogen peroxide	1
GO:0010215//cellulose microfibril organization	1
GO:0031122//cytoplasmic microtubule organization	1
GO:0009791//post-embryonic development	1
GO:0006464//cellular protein modification process	1
GO:0007169//transmembrane receptor protein tyrosine kinase signaling pathway	1
GO:0009725//response to hormone stimulus	1
GO:0048522//positive regulation of cellular process	1
GO:0009620//response to fungus	1
GO:0009268//response to pH	1
GO:0031048//chromatin silencing by small RNA	1
GO:0080188//RNA-directed DNA methylation	1
GO:0031935//regulation of chromatin silencing	1
GO:0009855//determination of bilateral symmetry	1
GO:0009887//organ morphogenesis	1
GO:0048439//flower morphogenesis	1
GO:0010222//stem vascular tissue pattern formation	1
GO:0009908//flower development	1
GO:0071369//cellular response to ethylene stimulus	1
GO:0009612//response to mechanical stimulus	1
GO:0009623//response to parasitic fungus	1
GO:0000186//activation of MAPKK activity	1
GO:0043247//telomere maintenance in response to DNA damage	1
GO:0010332//response to gamma radiation	1
GO:0009554//megasporogenesis	1
GO:0051026//chiasma assembly	1
GO:0006302//double-strand break repair	1
GO:0000237//leptotene	1
GO:0042138//meiotic DNA double-strand break formation	1
GO:0007131//reciprocal meiotic recombination	1
GO:0032204//regulation of telomere maintenance	1
GO:0000238//zygotene	1
GO:0006812//cation transport	1
GO:0007275//multicellular organismal development	1
GO:0048544//recognition of pollen	1
GO:0006412//translation	1
GO:0006633//fatty acid biosynthetic process	1
GO:0000038//very long-chain fatty acid metabolic process	1
GO:0034613//cellular protein localization	1
GO:0009878//nodule morphogenesis	1
GO:0009234//menaquinone biosynthetic process	1
GO:0042371//vitamin K biosynthetic process	1
GO:0009742//brassinosteroid mediated signaling pathway	1
GO:0009966//regulation of signal transduction	1
GO:0010305//leaf vascular tissue pattern formation	1
GO:0006662//glycerol ether metabolic process	1
GO:0042744//hydrogen peroxide catabolic process	1
GO:0006635//fatty acid beta-oxidation	1
GO:0006995//cellular response to nitrogen starvation	1
GO:0016558//protein import into peroxisome matrix	1
GO:0048573//photoperiodism, flowering	1
GO:0009970//cellular response to sulfate starvation	1
GO:0009057//macromolecule catabolic process	1
GO:0006816//calcium ion transport	1
GO:0055081//anion homeostasis	1
GO:0006865//amino acid transport	1
GO:0010193//response to ozone	1
GO:0009767//photosynthetic electron transport chain	1
GO:0009416//response to light stimulus	1
GO:0032065//cortical protein anchoring	1
GO:0071918//urea transmembrane transport	1
GO:0015689//molybdate ion transport	1
GO:0009628//response to abiotic stimulus	1
GO:0010033//response to organic substance	1
GO:0010310//regulation of hydrogen peroxide metabolic process	1
GO:0006333//chromatin assembly or disassembly	1
GO:0009965//leaf morphogenesis	1
GO:0030154//cell differentiation	1
GO:0008654//phospholipid biosynthetic process	1
GO:0009741//response to brassinosteroid stimulus	1
GO:0042732//D-xylose metabolic process	1
GO:0006811//ion transport	1
GO:0006874//cellular calcium ion homeostasis	1
GO:0009750//response to fructose stimulus	1
GO:0009650//UV protection	1
GO:0071493//cellular response to UV-B	1
GO:0006833//water transport	1
GO:0019761//glucosinolate biosynthetic process	1
GO:0019344//cysteine biosynthetic process	1
GO:0055062//phosphate ion homeostasis	1
GO:0071702	1
GO:0006820//anion transport	1
GO:0071705	1
GO:0033036	1
GO:0051938//L-glutamate import	1
GO:0043091//L-arginine import	1
GO:0009934//regulation of meristem structural organization	1
GO:0009805//coumarin biosynthetic process	1
GO:0009926//auxin polar transport	1
GO:0010223//secondary shoot formation	1
GO:0009944//polarity specification of adaxial/abaxial axis	1
GO:0006778//porphyrin-containing compound metabolic process	1
GO:0016192//vesicle-mediated transport	1
GO:0052386//cell wall thickening	1
GO:0048366//leaf development	1
GO:0042221//response to chemical stimulus	1
GO:0006007//glucose catabolic process	1
GO:0006887//exocytosis	1
GO:0009694//jasmonic acid metabolic process	1
GO:0042593//glucose homeostasis	1
GO:0010030//positive regulation of seed germination	1
GO:0046488//phosphatidylinositol metabolic process	1
GO:0051707//response to other organism	1
GO:1901576	1
GO:0071310//cellular response to organic substance	1
GO:0044249//cellular biosynthetic process	1
GO:0006098//pentose-phosphate shunt	1
GO:0071554//cell wall organization or biogenesis	1
GO:0009693//ethylene biosynthetic process	1
GO:0015914//phospholipid transport	1
GO:0051301//cell division	1
GO:0006813//potassium ion transport	1
GO:0009873//ethylene mediated signaling pathway	1
GO:0046373//L-arabinose metabolic process	1
GO:0019408//dolichol biosynthetic process	1
GO:0044264//cellular polysaccharide metabolic process	1
GO:0006109//regulation of carbohydrate metabolic process	1
GO:0044710	1
GO:0009911//positive regulation of flower development	1
GO:2000024//regulation of leaf development	1
GO:0010229//inflorescence development	1
GO:0022603//regulation of anatomical structure morphogenesis	1
GO:0042938//dipeptide transport	1
GO:0016049//cell growth	1
GO:0030243//cellulose metabolic process	1
GO:0010106//cellular response to iron ion starvation	1
GO:0006826//iron ion transport	1
GO:0006821//chloride transport	1
GO:0030003//cellular cation homeostasis	1
GO:0070838//divalent metal ion transport	1
GO:0009832//plant-type cell wall biogenesis	1
GO:0009626//plant-type hypersensitive response	1
GO:0009751//response to salicylic acid stimulus	1
GO:0080021//response to benzoic acid stimulus	1
GO:0010337//regulation of salicylic acid metabolic process	1

## Sheet: i
GO-BiologicalProcess	i
GO:0055114//oxidation-reduction process	10
GO:0009860//pollen tube growth	7
GO:0005975//carbohydrate metabolic process	7
GO:0016310//phosphorylation	6
GO:0080092//regulation of pollen tube growth	6
GO:0009827//plant-type cell wall modification	5
GO:0030048//actin filament-based movement	4
GO:0009846//pollen germination	4
GO:0006468//protein phosphorylation	3
GO:0009416//response to light stimulus	3
GO:0006075//(1->3)-beta-D-glucan biosynthetic process	3
GO:0010584//pollen exine formation	3
GO:0009556//microsporogenesis	3
GO:0009611//response to wounding	2
GO:0016132//brassinosteroid biosynthetic process	2
GO:0009834//secondary cell wall biogenesis	2
GO:0032940//secretion by cell	2
GO:0009733//response to auxin stimulus	2
GO:0009791//post-embryonic development	2
GO:0006944//cellular membrane fusion	2
GO:0044699	2
GO:0032259//methylation	2
GO:0002238//response to molecule of fungal origin	2
GO:0055085//transmembrane transport	2
GO:0016043//cellular component organization	2
GO:0008152//metabolic process	2
GO:0043269//regulation of ion transport	2
GO:0009753//response to jasmonic acid stimulus	2
GO:0048268//clathrin coat assembly	1
GO:0046686//response to cadmium ion	1
GO:0031407//oxylipin metabolic process	1
GO:0009751//response to salicylic acid stimulus	1
GO:0010075//regulation of meristem growth	1
GO:0006084//acetyl-CoA metabolic process	1
GO:0016126//sterol biosynthetic process	1
GO:0010047//fruit dehiscence	1
GO:0009809//lignin biosynthetic process	1
GO:0045893//positive regulation of transcription, DNA-dependent	1
GO:0009901//anther dehiscence	1
GO:0009685//gibberellin metabolic process	1
GO:0016102//diterpenoid biosynthetic process	1
GO:0048731	1
GO:0010044//response to aluminum ion	1
GO:0009987//cellular process	1
GO:0006950//response to stress	1
GO:0006071//glycerol metabolic process	1
GO:0009744//response to sucrose stimulus	1
GO:0010224//response to UV-B	1
GO:0009718//anthocyanin-containing compound biosynthetic process	1
GO:0006812//cation transport	1
GO:0009116//nucleoside metabolic process	1
GO:0006168//adenine salvage	1
GO:0045492//xylan biosynthetic process	1
GO:0009944//polarity specification of adaxial/abaxial axis	1
GO:0010413//glucuronoxylan metabolic process	1
GO:0010252//auxin homeostasis	1
GO:0046777//protein autophosphorylation	1
GO:0009856//pollination	1
GO:0042371//vitamin K biosynthetic process	1
GO:0044763	1
GO:0048868//pollen tube development	1
GO:0048610//cellular process involved in reproduction	1
GO:0016192//vesicle-mediated transport	1
GO:0006810//transport	1
GO:0045333//cellular respiration	1
GO:0015031//protein transport	1
GO:0009826//unidimensional cell growth	1
GO:0009734//auxin mediated signaling pathway	1
GO:0009640//photomorphogenesis	1
GO:0009723//response to ethylene stimulus	1
GO:0016051//carbohydrate biosynthetic process	1
GO:0009862//systemic acquired resistance, salicylic acid mediated signaling pathway	1
GO:0009620//response to fungus	1
GO:0010154//fruit development	1
GO:0009695//jasmonic acid biosynthetic process	1
GO:0048480//stigma development	1
GO:0010200//response to chitin	1
GO:0009555//pollen development	1
GO:0002213//defense response to insect	1
GO:0048653//anther development	1
GO:0010363//regulation of plant-type hypersensitive response	1
GO:0015819//lysine transport	1
GO:0015696//ammonium transport	1
GO:0051938//L-glutamate import	1
GO:0003333//amino acid transmembrane transport	1
GO:0006862//nucleotide transport	1
GO:0006612//protein targeting to membrane	1
GO:0043069//negative regulation of programmed cell death	1
GO:0015824//proline transport	1
GO:0006888//ER to Golgi vesicle-mediated transport	1
GO:0043091//L-arginine import	1
GO:0010583//response to cyclopentenone	1
GO:0009407//toxin catabolic process	1
GO:0009739//response to gibberellin stimulus	1
GO:0009686//gibberellin biosynthetic process	1
GO:0010114//response to red light	1
GO:0009845//seed germination	1
GO:0006032//chitin catabolic process	1
GO:0010262//somatic embryogenesis	1
GO:0016998//cell wall macromolecule catabolic process	1
GO:0009694//jasmonic acid metabolic process	1
GO:0042593//glucose homeostasis	1
GO:0008643//carbohydrate transport	1
GO:0010030//positive regulation of seed germination	1
GO:0046786//viral replication complex formation and maintenance	1
GO:0006914//autophagy	1
GO:0032012//regulation of ARF protein signal transduction	1
GO:0006508//proteolysis	1
GO:0043086//negative regulation of catalytic activity	1
GO:0048440//carpel development	1
GO:0010093//specification of floral organ identity	1
GO:0044767	1
GO:0048608//reproductive structure development	1
GO:0009058//biosynthetic process	1
GO:0005985//sucrose metabolic process	1
GO:0007169//transmembrane receptor protein tyrosine kinase signaling pathway	1
GO:0006413//translational initiation	1
GO:0042991//transcription factor import into nucleus	1
GO:0009165//nucleotide biosynthetic process	1
GO:0048366//leaf development	1
GO:0048825//cotyledon development	1
GO:0010227//floral organ abscission	1
GO:0032857//activation of ARF GTPase activity	1
GO:0022900//electron transport chain	1
GO:0001578//microtubule bundle formation	1
GO:0010268//brassinosteroid homeostasis	1
GO:0009647//skotomorphogenesis	1

## Sheet: j
GO-BiologicalProcess	j
GO:0009860//pollen tube growth	13
GO:0055114//oxidation-reduction process	12
GO:0009827//plant-type cell wall modification	11
GO:0006468//protein phosphorylation	5
GO:0055085//transmembrane transport	5
GO:0008152//metabolic process	4
GO:0080092//regulation of pollen tube growth	3
GO:0045893//positive regulation of transcription, DNA-dependent	3
GO:0008643//carbohydrate transport	3
GO:0030048//actin filament-based movement	3
GO:0006508//proteolysis	3
GO:0006857//oligopeptide transport	3
GO:0006511//ubiquitin-dependent protein catabolic process	3
GO:0010413//glucuronoxylan metabolic process	3
GO:0045492//xylan biosynthetic process	3
GO:0043086//negative regulation of catalytic activity	3
GO:0046777//protein autophosphorylation	2
GO:0009834//secondary cell wall biogenesis	2
GO:0007169//transmembrane receptor protein tyrosine kinase signaling pathway	2
GO:0045454//cell redox homeostasis	2
GO:0031348//negative regulation of defense response	2
GO:0009697//salicylic acid biosynthetic process	2
GO:0009863//salicylic acid mediated signaling pathway	2
GO:0009627//systemic acquired resistance	2
GO:0005975//carbohydrate metabolic process	2
GO:0006073//cellular glucan metabolic process	2
GO:0006810//transport	2
GO:0006355//regulation of transcription, DNA-dependent	2
GO:0006979//response to oxidative stress	2
GO:0015706//nitrate transport	2
GO:0010167//response to nitrate	2
GO:0009684//indoleacetic acid biosynthetic process	2
GO:0006569//tryptophan catabolic process	2
GO:0046855//inositol phosphate dephosphorylation	2
GO:0046854//phosphatidylinositol phosphorylation	2
GO:0048765//root hair cell differentiation	2
GO:0032957//inositol trisphosphate metabolic process	2
GO:0050896//response to stimulus	2
GO:0006887//exocytosis	1
GO:0046274//lignin catabolic process	1
GO:0051510//regulation of unidimensional cell growth	1
GO:0000165//MAPK cascade	1
GO:0006629//lipid metabolic process	1
GO:0048653//anther development	1
GO:0009789//positive regulation of abscisic acid mediated signaling pathway	1
GO:0030968//endoplasmic reticulum unfolded protein response	1
GO:1901979//regulation of inward rectifier potassium channel activity	1
GO:0016998//cell wall macromolecule catabolic process	1
GO:0009749//response to glucose stimulus	1
GO:0009744//response to sucrose stimulus	1
GO:0009750//response to fructose stimulus	1
GO:0070981//L-asparagine biosynthetic process	1
GO:0043617//cellular response to sucrose starvation	1
GO:0009790//embryo development	1
GO:0007165//signal transduction	1
GO:1901700	1
GO:0033993//response to lipid	1
GO:0009725//response to hormone stimulus	1
GO:0009556//microsporogenesis	1
GO:0010584//pollen exine formation	1
GO:0010200//response to chitin	1
GO:0034976//response to endoplasmic reticulum stress	1
GO:0044036//cell wall macromolecule metabolic process	1
GO:0044238//primary metabolic process	1
GO:0006865//amino acid transport	1
GO:0015749//monosaccharide transport	1
GO:0034219//carbohydrate transmembrane transport	1
GO:0050832//defense response to fungus	1
GO:0002213//defense response to insect	1
GO:0045493//xylan catabolic process	1
GO:0009853//photorespiration	1
GO:0080129//proteasome core complex assembly	1
GO:0051788//response to misfolded protein	1
GO:0006869//lipid transport	1
GO:0015824//proline transport	1
GO:0009805//coumarin biosynthetic process	1
GO:0009611//response to wounding	1
GO:0010106//cellular response to iron ion starvation	1
GO:0006826//iron ion transport	1
GO:0016036//cellular response to phosphate starvation	1
GO:0006817//phosphate ion transport	1
GO:0009954//proximal/distal pattern formation	1
GO:0010227//floral organ abscission	1
GO:0048439//flower morphogenesis	1
GO:0009555//pollen development	1
GO:0080162//intracellular auxin transport	1
GO:0009926//auxin polar transport	1
GO:0010252//auxin homeostasis	1
GO:0032012//regulation of ARF protein signal transduction	1
GO:0009846//pollen germination	1
GO:0016192//vesicle-mediated transport	1
GO:0000910//cytokinesis	1
GO:0006944//cellular membrane fusion	1
GO:0006662//glycerol ether metabolic process	1
GO:0009740//gibberellic acid mediated signaling pathway	1
GO:0048825//cotyledon development	1
GO:0051301//cell division	1
GO:0031930//mitochondria-nucleus signaling pathway	1
GO:0009737//response to abscisic acid stimulus	1
GO:0009657//plastid organization	1
GO:0009686//gibberellin biosynthetic process	1
GO:0009733//response to auxin stimulus	1
GO:0030036//actin cytoskeleton organization	1
GO:0016310//phosphorylation	1
GO:0006561//proline biosynthetic process	1
GO:0007275//multicellular organismal development	1
GO:2000652//regulation of secondary cell wall biogenesis	1
GO:0009808//lignin metabolic process	1
GO:0045489//pectin biosynthetic process	1
GO:0030244//cellulose biosynthetic process	1
GO:0009832//plant-type cell wall biogenesis	1
GO:0010089//xylem development	1
GO:0006541//glutamine metabolic process	1
GO:0050789//regulation of biological process	1
GO:0009416//response to light stimulus	1
GO:0010260//organ senescence	1
GO:0042545//cell wall modification	1
GO:0045490//pectin catabolic process	1
GO:0005986//sucrose biosynthetic process	1
GO:0071836//nectar secretion	1
GO:0005982//starch metabolic process	1
GO:0006855//drug transmembrane transport	1
GO:0080167//response to karrikin	1
GO:0016043//cellular component organization	1
GO:0006812//cation transport	1
GO:0006885//regulation of pH	1
GO:0006811//ion transport	1
GO:0009831//plant-type cell wall modification involved in multidimensional cell growth	1
GO:0009828//plant-type cell wall loosening	1
GO:0009826//unidimensional cell growth	1
GO:0019953//sexual reproduction	1
GO:0045087//innate immune response	1

[truncated: 5 more sheets: k, l, m, n, related to anther development]
