# Supplementary material for: Transcriptome Analysis of Hamelia patens (Rubiaceae) Anthers Reveals Candidate Genes for Tapetum and Pollen Wall Development
Source: Front Plant Sci. 2017 Jan 6;7:1991. doi: 10.3389/fpls.2016.01991 (PMC5220384; doi:10.3389/fpls.2016.01991)
Supplement: TABLE S8 — Numbers of genes enriched in carbohydrate and lipid metabolism pathways. [file Table_8.xlsx]

## Sheet: Sheet1
		Carbohydrate Metabolism																Lipid Metabolism
		Starch and sucrose metabolism	Pentose and glucuronate interconversions	Glycolysis / Gluconeogenesis	Amino sugar and nucleotide sugar metabolism	Inositol phosphate metabolism	Pyruvate metabolism	Galactose metabolism	Ascorbate and aldarate metabolism	Fructose and mannose metabolism	Pentose phosphate pathway	Glyoxylate and dicarboxylate metabolism	Citrate cycle (TCA cycle)	Propanoate metabolism	Butanoate metabolism	C5−Branched dibasic acid metabolism		Glycerophospholipid metabolism	Ether lipid metabolism	Fatty acid metabolism	Glycerolipid metabolism	alpha−Linolenic acid metabolism	Steroid biosynthesis	Cutin, suberine and wax biosynthesis	Sphingolipid metabolism	Fatty acid biosynthesis	Arachidonic acid metabolism	Biosynthesis of unsaturated fatty acids	Fatty acid elongation	Linoleic acid metabolism	Synthesis and degradation of ketone bodies
		1	2	3	4	5	6	7	8	9	10	11	12	13	14	15	In total	16	17	18	19	20	21	22	23	24	25	26	27	28	29	In total
MMC	DE	14	12	7	5	1	3	2	6	0	1	1	1	2	0	0	55	27	24	2	4	2	2	3	0	2	0	2	0	0	0	68
	SE	2	1	0	0	1	0	1	3	0	0	1	0	0	0	0	9	9	9	0	0	2	2	1	0	0	0	0	0	0	0	23
In total		64																91
TET	DE	24	6	3	7	4	1	4	6	1	1	1	6	1	0	0	65	17	12	3	4	1	2	5	6	0	1	3	3	3	0	60
	SE	8	2	1	4	3	0	3	0	1	0	1	3	0	0	0	26	0	0	1	0	1	0	0	3	0	1	0	0	3	0	9
In total		91																69
UNM	DE	10	10	3	2	1	3	9	2	2	0	0	1	0	2	0	45	10	9	1	2	1	0	19	1	0	0	0	4	6	2	55
	SE	2	4	1	0	0	1	1	1	1	0	0	1	0	0	0	12	1	1	0	1	1	0	12	0	0	0	0	3	4	0	23
In total		57																78
BCP	DE	110	69	47	42	18	24	41	31	22	12	6	19	8	6	0	455	68	47	10	17	10	8	6	18	9	0	7	6	4	2	212
	SE	71	52	14	24	14	5	26	20	7	2	0	0	3	0	0	238	43	29	6	9	5	6	3	15	2	0	2	6	1	0	127
In total		693																339
	DE: Differentially expressed, SE: Specifically expressed
