# Supplementary material for: Transcriptome Analysis of Hamelia patens (Rubiaceae) Anthers Reveals Candidate Genes for Tapetum and Pollen Wall Development
Source: Front Plant Sci. 2017 Jan 6;7:1991. doi: 10.3389/fpls.2016.01991 (PMC5220384; doi:10.3389/fpls.2016.01991)
Supplement: TABLE S9 — Expression values from RNA-seq and q-PCR of each gene. [file Table_9.xlsx]

## Sheet: Sheet1
Gene Name	Stage	RNA-Seq (Rpkm value)	q-PCR (Relative expression level)	R (Correlation coefficient)
Unigene34885_Hamelia_ABCD	MMC	276.92	45.231	0.907
	TET	1596.05	437.256
	UNM	759.86	372.44
	BCP	139.53	62.9599
Unigene30846_Hamelia_ABCD	MMC	15.91	0.5534	0.995
	TET	29.82	2.0523
	UNM	24.44	1.4967
	BCP	48.84	5.086
Unigene32349_Hamelia_ABCD	MMC	512.25	2.7036	0.994
	TET	4677.6	60.4986
	UNM	89.87	5.3491
	BCP	2.14	0.0536
Unigene33351_Hamelia_ABCD	MMC	0.38	0.1761	0.931
	TET	182.37	10.9743
	UNM	14.27	4.9007
	BCP	0.3	0.2805
Unigene1497_Hamelia_ABCD	MMC	94.2	3.6044	0.998
	TET	640.47	19.8736
	UNM	218.07	7.2402
	BCP	44.48	0.9355
Unigene27400_Hamelia_ABCD	MMC	8.33	0.1586	0.999
	TET	540.99	403.523
	UNM	32.77	0.5512
	BCP	0.27	0.0012
Unigene8854_Hamelia_ABCD	MMC	0.83	0.0214	0.968
	TET	5.49	0.0914
	UNM	0.4	0.0108
	BCP	1.23	0.0051
Unigene29363_Hamelia_ABCD	MMC	4.25	0.204	0.981
	TET	10.82	0.86
	UNM	4.22	0.024
	BCP	2.82	0.0187
Unigene34182_Hamelia_ABCD	MMC	0.66	0.012	0.997
	TET	150.47	12.5674
	UNM	243.67	23.339
	BCP	1.95	0.0111
CL9729.Contig3_Hamelia_ABCD	MMC	2.67	0.0847	0.909
	TET	6.06	0.1402
	UNM	3.63	0.0468
	BCP	0.15	0.001
CL12695.Contig1_Hamelia_ABCD	MMC	2.38	0.0299	0.994
	TET	793.8	233.624
	UNM	96.95	0.968
	BCP	0.62	0.0009
CL3181.Contig1_Hamelia_ABCD	MMC	1.9	0.1419	0.997
	TET	584.59	110.15
	UNM	110.19	28.3093
	BCP	0.87	0.0021
Unigene27320_Hamelia_ABCD	MMC	168.59	2.4016	1
	TET	3.03	0.038
	UNM	7.41	0.0624
	BCP	3.06	0.0051
Unigene23525_Hamelia_ABCD	MMC	5.05	0.5257	0.96
	TET	2.69	0.1419
	UNM	2.74	0.2735
	BCP	4.73	0.5259
Unigene29040_Hamelia_ABCD	MMC	4.78	0.5637	0.915
	TET	3.34	0.0949
	UNM	2.65	0.1175
	BCP	1.68	0.0148
Unigene32989_Hamelia_ABCD	MMC	313.84	0.9785	0.997
	TET	47.96	0.0907
	UNM	26.94	0.1173
	BCP	8.98	0.0122
Unigene15163_Hamelia_ABCD	MMC	4.28	0.5393	0.971
	TET	4.68	0.0704
	UNM	7.55	0.1041
	BCP	142.53	2.0749
Unigene28354_Hamelia_ABCD	MMC	1.76	0.119	0.991
	TET	8.67	1.252
	UNM	1.79	0.3044
	BCP	0.25	0.0087
Unigene30147_Hamelia_ABCD	MMC	7.15	1.2257	1
	TET	4.19	0.3769
	UNM	3.88	0.2683
	BCP	2.88	0.0156
Unigene30723_Hamelia_ABCD	MMC	3.09	0.2722	0.946
	TET	13.5	0.6426
	UNM	32.8	0.4269
	BCP	85.97	5.3155
