# Supplementary material for: Transcriptome Analysis of Hamelia patens (Rubiaceae) Anthers Reveals Candidate Genes for Tapetum and Pollen Wall Development
Source: Front Plant Sci. 2017 Jan 6;7:1991. doi: 10.3389/fpls.2016.01991 (PMC5220384; doi:10.3389/fpls.2016.01991)
Supplement: TABLE S10 — Putative homologs of known TFs expressed in H. patens anthers. [file Table_10.xlsx]

## Sheet: Homologs to known genes
	RPKM value					Known anther expresseed genes
Gene ID	MMC	TET	UNM	BCP	Gene name	Gene ID	Peak stage(s) of expression	Reference
CL1108.contig1	3.67396	2.66774	6.49168	12.9104	DUO1a	AT3G60640	BCP	Brownfield et al. 2009
CL1502.Contig1	15.0244	0.509111	-	-	DYT1a	AT4G21330	MMC	Zhang et al. 2006
Unigene29472	9.70152	7.88981	1.15379	-	TDF1a	AT3G28470	MMC	Feng et al., 2012
CL6214.Contig1	9.9836	4.34958	-	-	MYB103a	AT1G63910	TET	Zhang et al. 2007
CL4992.Contig3	2.90097	3.40273	1.27388	17.0162	MYB97a, MYB101a, MYB120a	AT4G26930, AT2G32460, AT5G55020	BCP	Liang et al. 2013
Unigene32598	-	-	0.12336	65.5725	AGL30a, AGL65a, AGL66a, AGL94a, AGL104a	AT2G03060, AT1G18750, AT1G77980, AT1G69540, AT1G22130	BCP	Verelst et al. 2007a, Verelst et al. 2007a
Unigene1629	7.72254	10.6339	13.025	47.4555	AGL30a, AGL65a, AGL66a, AGL94a, AGL104a	AT2G03060, AT1G18750, AT1G77980, AT1G69540, AT1G22130	BCP	Verelst et al. 2007a, Verelst et al. 2007a
Unigene32349b	512.252	4677.6	89.8668	2.14396	TKPR1	AT4G35420	TET	Grienenberger et al. 2010
CL3181.Contig1b	1.89967	584.586	110.187	0.867812	LAP5	AT4G34850	UNM	Dobritsa et al. 2010
CL12695.Contig2b	2.37705	793.798	96.9471	0.62369	LAP6	AT1G02050	UNM	Dobritsa et al. 2010
Unigene27400b	8.33393	540.985	32.7738	0.273332	LAP3	AT3G59530	UNM	Dobritsa et al. 2009
Unigene34182b	0.659086	150.472	150.472	1.94547	MS2	AT3G11980	TET, UNM	Aarts et al. 1997
Unigene33351b	0.378791	182.368	14.2716	0.298161	ABCG26/WBC27	AT3G13220	UNM	Choi et al., 2011
CL9729.Contig3b	2.67314	6.05599	3.6333	0.150295	ABCG26/WBC27	AT3G13220	UNM	Choi et al., 2011
Unigene30846b	15.9099	29.818	24.4396	48.8408	AtUSP	AT5G52560	BCP	Schnurr et al., 2006
Unigene29363b	4.24653	10.8165	4.22186	2.81681	CalS5	AT2G13680	TET	Dong et al., 2005
Unigene8854b	0.830462	5.48744	0.395063	1.22567	RTS2	OS01G0929600	TET	Luo et al., 2006
a transcrption factor
b the expression pattern was validated by q-PCR
- no expression was detected
